# Supplementary material for: CD73, a Promising Therapeutic Target of Diclofenac, Promotes Metastasis of Pancreatic Cancer through a Nucleotidase Independent Mechanism
Source: Adv Sci (Weinh). 2022 Dec 23;10(6):2206335. doi: 10.1002/advs.202206335 (PMC9951332; doi:10.1002/advs.202206335)
Supplement: Supplementary file 2 — Supporting Information xlsx [file ADVS-10-2206335-s002.zip]

Archive with 8 entries (8 files):
- Data file S1.xlsx
- Data file S2.xlsx
- Data file S3.xlsx
- Data file S4.xlsx
- Data file S5.xlsx
- Data file S6.xlsx
- Data file S7.xlsx
- Data file S8.xlsx
