# Supplementary material for: CD73, a Promising Therapeutic Target of Diclofenac, Promotes Metastasis of Pancreatic Cancer through a Nucleotidase Independent Mechanism
Source: Adv Sci (Weinh). 2022 Dec 23;10(6):2206335. doi: 10.1002/advs.202206335 (PMC9951332; doi:10.1002/advs.202206335)
Supplement: Supplementary file 2 — Supporting Information xlsx [file ADVS-10-2206335-s002.zip › Data file S1.xlsx]

## Sheet: Data file S1
The differentially expressed genes of the scRNA-seq data of patients with early metastasis (recurred within 6 months, n=2) to patients without metastasis (n=2) for more than two years after radical resection at our center.
Gene	p value	Adjust p value	Fold Change (FC)	logFC
WFDC21P	1.28e-56	2.57e-52	0.240342	-2.05684
CLEC2B	4.48e-53	8.98e-49	0.342857	-1.54432
SNCG	5.37e-53	1.08e-48	0.256076	-1.96536
KRT13	1.43e-50	2.87e-46	0.309705	-1.69103
CRABP2	2.84e-48	5.68e-44	0.260031	-1.94325
S100A9	5.14e-48	1.03e-43	0.254268	-1.97558
SAA1	8.66e-47	1.73e-42	0.259556	-1.94588
MGP	1.21e-42	2.41e-38	0.305807	-1.70931
PI3	1.72e-39	3.45e-35	0.371912	-1.42697
KRT6B	5.97e-37	1.2e-32	0.402947	-1.31134
SAA2	2.15e-36	4.3e-32	0.376919	-1.40767
KRT14	8.4e-36	1.68e-31	0.451201	-1.14816
KRT5	2.42e-35	4.84e-31	0.444168	-1.17082
HIST1H1C	3.17e-33	6.35e-29	0.402476	-1.31303
PGGHG	9.82e-32	1.97e-27	0.410253	-1.28541
VAMP5	1.91e-31	3.83e-27	0.433801	-1.20489
EMP1	7.8e-31	1.56e-26	0.391306	-1.35363
S100A8	8.94e-31	1.79e-26	0.46081	-1.11776
HES4	1.22e-29	2.44e-25	0.453074	-1.14218
HIST1H2AE	1.27e-29	2.54e-25	0.431687	-1.21194
HIST1H2BK	3.6e-29	7.22e-25	0.409736	-1.28724
REG1A	1.24e-28	2.47e-24	8.81051	3.13923
RIMKLB	2.21e-28	4.43e-24	0.454663	-1.13713
ANKRD36C	1.07e-27	2.14e-23	0.346445	-1.5293
CTRB2	1.07e-27	2.14e-23	8.03657	3.00658
KRT10	1.95e-27	3.91e-23	0.412995	-1.2758
ZFAND2A	2.46e-27	4.92e-23	0.36314	-1.4614
FKBP4	3.07e-27	6.16e-23	0.383979	-1.3809
SPINK1	4.55e-27	9.1e-23	5.02161	2.32815
HIST1H2BD	5.7e-27	1.14e-22	0.386537	-1.37132
CEACAM5	9.82e-27	1.97e-22	4.54878	2.18548
PRSS1	1.78e-26	3.56e-22	6.30717	2.65699
VASN	2.37e-26	4.74e-22	0.447795	-1.15909
VNN1	2.5e-26	5e-22	0.43608	-1.19734
RARRES1	3.27e-26	6.56e-22	0.438931	-1.18793
ETV6	3.35e-26	6.71e-22	0.452828	-1.14296
SHISA2	4.66e-26	9.33e-22	0.369371	-1.43686
MGST1	1.05e-25	2.1e-21	0.444952	-1.16828
SLC25A37	1.96e-25	3.92e-21	0.411806	-1.27996
OVOS2	2.1e-25	4.22e-21	0.47972	-1.05974
CPB1	2.32e-25	4.65e-21	7.12855	2.83361
HSPA6	3.24e-25	6.49e-21	0.399978	-1.32201
REG1B	1.13e-24	2.27e-20	7.12818	2.83353
SERPINB2	1.51e-24	3.02e-20	0.470573	-1.08751
IER5	1.79e-24	3.59e-20	0.417189	-1.26123
WFDC2	1.9e-24	3.8e-20	0.495019	-1.01444
CELA3A	3.66e-24	7.32e-20	6.59656	2.72171
TFF3	3.67e-24	7.36e-20	4.70789	2.23508
CPA1	5.38e-24	1.08e-19	6.71075	2.74647
KRT23	6.27e-24	1.26e-19	0.46982	-1.08982
KRT81	1.48e-23	2.97e-19	0.482622	-1.05103
IFITM1	1.92e-23	3.85e-19	0.472197	-1.08254
REG3A	2.47e-23	4.96e-19	6.68186	2.74025
SCGB3A1	2.49e-23	4.99e-19	0.522256	-0.93717
CMYA5	2.76e-23	5.54e-19	0.518856	-0.946594
SUB1	2.84e-23	5.69e-19	0.524904	-0.929874
ACTG1	4.69e-23	9.39e-19	1.7376	0.797096
RPL9	5.95e-23	1.19e-18	2.02446	1.01754
KRT16	7.69e-23	1.54e-18	0.489338	-1.0311
CALD1	1.09e-22	2.19e-18	0.437699	-1.19199
ARHGDIB	1.24e-22	2.47e-18	0.475058	-1.07382
MUC16	1.26e-22	2.53e-18	0.464756	-1.10545
CTRB1	2.31e-22	4.62e-18	6.01415	2.58836
CTRC	2.31e-22	4.62e-18	6.06455	2.6004
PTPRZ1	2.44e-22	4.88e-18	0.533312	-0.906949
RHOV	2.53e-22	5.08e-18	0.527913	-0.921627
PRSS3	4.65e-22	9.31e-18	3.56863	1.83537
PLA2G1B	4.78e-22	9.58e-18	6.01105	2.58762
CYP27A1	7.96e-22	1.59e-17	0.506947	-0.980092
CRYAB	1.05e-21	2.1e-17	0.451332	-1.14774
HIST1H2BG	1.12e-21	2.24e-17	0.485183	-1.0434
PNLIP	2.01e-21	4.03e-17	5.74065	2.52121
GABRP	1.35e-20	2.7e-16	0.462458	-1.1126
RPL8	2.52e-20	5.04e-16	1.63448	0.70883
HLA-DRB1	3.68e-20	7.36e-16	0.5554	-0.848402
EFNA1	3.68e-20	7.37e-16	0.459	-1.12343
RPL37A	6.47e-20	1.3e-15	1.54807	0.630467
RPL34	1.19e-19	2.39e-15	1.50308	0.587921
ETV3	1.3e-19	2.6e-15	0.516162	-0.954104
CRNDE	1.33e-19	2.67e-15	0.524901	-0.929882
ANKRD36	1.36e-19	2.73e-15	0.369754	-1.43536
PRSS3P2	1.59e-19	3.18e-15	4.65916	2.22007
ZC3H12A	1.84e-19	3.68e-15	0.519096	-0.945927
GLRX	2.47e-19	4.95e-15	0.486433	-1.03969
SELENBP1	2.68e-19	5.38e-15	0.508927	-0.974469
CFB	2.73e-19	5.47e-15	0.511353	-0.967608
STEAP4	3.28e-19	6.57e-15	0.495212	-1.01388
ASS1	6.54e-19	1.31e-14	0.529933	-0.916118
SOSTDC1	9.96e-19	1.99e-14	0.623342	-0.681905
LYZ	1.35e-18	2.71e-14	2.64964	1.4058
FOXQ1	2.74e-18	5.49e-14	0.51632	-0.953662
EEF1A1	4e-18	8.02e-14	1.6691	0.73907
CXCL17	4.24e-18	8.5e-14	0.480906	-1.05617
SERPINE1	5.38e-18	1.08e-13	0.466406	-1.10034
RPS4X	6.29e-18	1.26e-13	1.71	0.773992
TSPAN8	6.93e-18	1.39e-13	3.21548	1.68504
RPS29	7.82e-18	1.57e-13	1.49593	0.581046
KRT17	9.14e-18	1.83e-13	0.619889	-0.689917
PDZK1IP1	9.69e-18	1.94e-13	0.521563	-0.939088
BAG3	1.18e-17	2.36e-13	0.484314	-1.04598
HSPA7	1.67e-17	3.35e-13	0.483232	-1.04921
GP2	2.11e-17	4.23e-13	4.41197	2.14142
CLPS	2.11e-17	4.23e-13	4.93452	2.30291
ROCR	2.69e-17	5.4e-13	0.614884	-0.701614
CELA2A	2.87e-17	5.75e-13	5.03233	2.33123
IFITM3	3.76e-17	7.53e-13	0.695437	-0.524007
SERPINH1	3.8e-17	7.61e-13	0.446677	-1.16269
PNLIPRP2	3.89e-17	7.8e-13	4.09126	2.03255
PGBD5	4.09e-17	8.19e-13	0.596433	-0.745567
HLA-DQA1	4.34e-17	8.7e-13	0.502552	-0.992655
CD9	4.41e-17	8.84e-13	0.629712	-0.667235
ATF3	5.3e-17	1.06e-12	0.615172	-0.700939
HSPA1B	5.43e-17	1.09e-12	0.616565	-0.697676
TPT1	5.95e-17	1.19e-12	1.45239	0.538429
FOLR1	6.17e-17	1.24e-12	0.610306	-0.712396
CHI3L1	6.36e-17	1.27e-12	0.575762	-0.796456
HSPE1	6.59e-17	1.32e-12	0.603393	-0.728831
ISG15	7.9e-17	1.58e-12	0.532341	-0.909579
TGM2	8.46e-17	1.69e-12	0.522558	-0.936336
NR4A1	1.07e-16	2.13e-12	0.535459	-0.901151
S100A2	1.54e-16	3.08e-12	0.512022	-0.965722
HLA-C	2.31e-16	4.62e-12	1.54456	0.627196
CCNL2	3.23e-16	6.48e-12	0.546719	-0.871129
CLDN4	3.61e-16	7.24e-12	0.679804	-0.55681
MFSD4A	3.62e-16	7.26e-12	0.574831	-0.798791
ISLR	3.84e-16	7.69e-12	0.601865	-0.732488
DUSP2	4.15e-16	8.31e-12	0.473331	-1.07908
LOC374443	4.25e-16	8.51e-12	0.555936	-0.847009
MAP1LC3A	4.32e-16	8.65e-12	0.526384	-0.925812
SYCN	4.85e-16	9.71e-12	4.18857	2.06646
CSKMT	5.31e-16	1.06e-11	0.534174	-0.90462
CPA2	5.62e-16	1.13e-11	4.12061	2.04286
REL	5.86e-16	1.17e-11	0.511093	-0.968343
LUZP1	7.54e-16	1.51e-11	0.499827	-1.0005
RPL31	8.36e-16	1.67e-11	1.42041	0.506304
NEDD9	8.51e-16	1.7e-11	0.547414	-0.869295
CCL28	1.01e-15	2.01e-11	0.539578	-0.890096
AVPI1	1.18e-15	2.36e-11	0.526687	-0.924983
KRT7	1.37e-15	2.75e-11	0.695973	-0.522897
PHLDA2	1.54e-15	3.09e-11	0.631605	-0.662905
IER5L	1.84e-15	3.69e-11	0.515409	-0.956209
PPP1R15A	1.94e-15	3.89e-11	0.588144	-0.765758
CD74	2.02e-15	4.05e-11	0.677703	-0.561274
C3	2.02e-15	4.05e-11	0.533098	-0.907528
SLCO1B3	2.07e-15	4.15e-11	0.54177	-0.884248
COL17A1	2.45e-15	4.9e-11	2.89647	1.5343
CEL	3.11e-15	6.22e-11	3.84276	1.94214
TM4SF4	3.44e-15	6.88e-11	3.14142	1.65142
RPL7	4.22e-15	8.45e-11	1.5986	0.676809
TFF1	5.02e-15	1.01e-10	3.26479	1.70699
RPL15	5.21e-15	1.04e-10	1.47276	0.558522
GPRC5A	5.4e-15	1.08e-10	0.588473	-0.764952
CTXN1	5.65e-15	1.13e-10	0.633767	-0.657976
SERPINA3	7.01e-15	1.4e-10	3.36197	1.74931
COL16A1	7.32e-15	1.47e-10	0.609867	-0.713434
TUBB2A	7.32e-15	1.47e-10	0.571753	-0.806537
CENPW	8.98e-15	1.8e-10	0.587311	-0.767803
GLIS2	9.61e-15	1.92e-10	0.608366	-0.716988
HSPH1	1.19e-14	2.39e-10	0.55233	-0.856397
GSTK1	1.21e-14	2.43e-10	0.575983	-0.795902
CELA3B	1.24e-14	2.48e-10	4.29893	2.10398
PSCA	1.72e-14	3.45e-10	0.564425	-0.825145
IFITM2	1.83e-14	3.67e-10	0.648046	-0.625831
ICAM1	1.87e-14	3.75e-10	0.524627	-0.930636
EVADR	1.98e-14	3.96e-10	3.15135	1.65597
AQP3	2.06e-14	4.13e-10	0.544951	-0.875801
LUC7L3	2.91e-14	5.82e-10	0.508544	-0.975557
CKS2	2.95e-14	5.9e-10	0.592281	-0.755647
RNF213	3.06e-14	6.12e-10	0.493702	-1.01829
MICALL2	3.12e-14	6.26e-10	0.508896	-0.974556
RGS10	3.15e-14	6.31e-10	0.533262	-0.907084
SPAG17	5.4e-14	1.08e-09	0.603466	-0.728657
ZNF750	5.4e-14	1.08e-09	0.646097	-0.630177
BIRC7	5.4e-14	1.08e-09	0.692333	-0.530462
AHR	8.34e-14	1.67e-09	0.567597	-0.817062
UBXN11	8.51e-14	1.7e-09	0.575698	-0.796616
FCRLB	1.15e-13	2.31e-09	0.644927	-0.632792
LMNA	1.18e-13	2.37e-09	0.587116	-0.768283
REG3G	1.36e-13	2.73e-09	3.59046	1.84417
RPS15A	1.4e-13	2.8e-09	1.48815	0.573516
ARHGEF10L	1.53e-13	3.05e-09	0.558823	-0.839537
HLA-DMA	1.65e-13	3.3e-09	0.585317	-0.772711
DDX47	1.85e-13	3.7e-09	0.581266	-0.78273
EFNA3	2.54e-13	5.08e-09	0.634839	-0.655536
SFN	2.61e-13	5.22e-09	0.548015	-0.867712
HIST1H2BC	3.82e-13	7.66e-09	0.635622	-0.653758
SERPINA1	4.08e-13	8.16e-09	2.46888	1.30386
CRIP2	4.74e-13	9.5e-09	0.561126	-0.833602
ANKRD36B	4.79e-13	9.59e-09	0.484632	-1.04504
DNAJA1	4.96e-13	9.93e-09	0.633304	-0.65903
RPS23	5.15e-13	1.03e-08	1.40484	0.490409
TSC22D1	5.51e-13	1.1e-08	0.602827	-0.730184
RPL3	5.54e-13	1.11e-08	1.52172	0.605703
LYPD3	6.21e-13	1.24e-08	0.63979	-0.644329
PKP1	6.22e-13	1.25e-08	0.617852	-0.694667
RPS3	7.09e-13	1.42e-08	1.43282	0.518856
HLA-DRA	7.46e-13	1.49e-08	0.670676	-0.576313
ALPP	7.65e-13	1.53e-08	0.609809	-0.713572
ANXA4	7.66e-13	1.53e-08	2.3787	1.25017
RIOK3	7.83e-13	1.57e-08	0.536838	-0.897441
S100B	8e-13	1.6e-08	0.728899	-0.45621
HIST1H4J	8.85e-13	1.77e-08	0.5712	-0.807931
NUPR1	9.82e-13	1.97e-08	0.544393	-0.877281
KCNN4	9.93e-13	1.99e-08	0.58085	-0.783761
LEMD1	9.97e-13	2e-08	0.607421	-0.719231
NECTIN4	1.04e-12	2.08e-08	0.541763	-0.884266
HSPB1	1.08e-12	2.16e-08	0.753467	-0.408385
ZFP36	1.25e-12	2.5e-08	0.646766	-0.628684
IL4I1	1.32e-12	2.65e-08	0.526198	-0.926321
OVOL1	1.39e-12	2.79e-08	0.523063	-0.934943
KRAS	1.48e-12	2.96e-08	0.583701	-0.776699
VTRNA1-3	1.49e-12	2.98e-08	2.77581	1.47291
NCOA7	1.55e-12	3.1e-08	0.614853	-0.701687
MAK	1.55e-12	3.11e-08	0.643867	-0.635165
EPHX3	1.61e-12	3.22e-08	0.71637	-0.481222
RNF144B	1.83e-12	3.67e-08	0.697295	-0.520158
LOC100288175	1.83e-12	3.67e-08	0.576198	-0.795365
LOC101927811	2.17e-12	4.34e-08	0.540569	-0.887449
APLP2	2.75e-12	5.5e-08	1.87221	0.904743
TOB1	2.9e-12	5.82e-08	0.616209	-0.698509
LGALS4	3.75e-12	7.51e-08	2.51651	1.33142
TNC	3.75e-12	7.52e-08	0.603596	-0.728344
MIA	4.32e-12	8.65e-08	0.599078	-0.739185
ZNF593	5.39e-12	1.08e-07	0.586491	-0.769819
TCEA3	5.4e-12	1.08e-07	0.576143	-0.795501
ZRANB2	5.77e-12	1.16e-07	0.550242	-0.861862
PNLIPRP1	5.78e-12	1.16e-07	3.2465	1.69889
CTSE	6.99e-12	1.4e-07	2.56633	1.35971
TIPARP	7.73e-12	1.55e-07	0.61957	-0.69066
HIST2H2BE	7.99e-12	1.6e-07	0.60659	-0.721206
PALMD	8.1e-12	1.62e-07	0.684689	-0.546479
TNFSF10	8.89e-12	1.78e-07	0.571498	-0.807179
DPM3	9.58e-12	1.92e-07	0.585564	-0.772101
AKIRIN1	1.05e-11	2.1e-07	0.600218	-0.736443
RPS21	1.06e-11	2.13e-07	1.40502	0.490587
FEZF1-AS1	1.17e-11	2.35e-07	0.672237	-0.572957
HIST1H3D	1.17e-11	2.35e-07	0.696901	-0.520974
RPL26	1.42e-11	2.85e-07	1.66586	0.73627
TIMP1	1.65e-11	3.3e-07	1.83377	0.874814
RABGAP1L	1.77e-11	3.55e-07	0.56658	-0.81965
GATA3-AS1	1.82e-11	3.64e-07	0.694309	-0.526349
RPL4	1.97e-11	3.94e-07	1.56897	0.649821
ADAM9	1.98e-11	3.97e-07	2.0415	1.02963
IL17C	2e-11	4.01e-07	0.681	-0.554274
LIME1	2.03e-11	4.07e-07	0.58748	-0.767388
PON3	2.05e-11	4.11e-07	0.709082	-0.495975
RPS3A	2.13e-11	4.26e-07	1.66706	0.737305
MMP7	2.16e-11	4.33e-07	0.69901	-0.516614
RPS13	2.34e-11	4.69e-07	1.43503	0.521077
PIK3R3	2.35e-11	4.71e-07	0.566188	-0.820646
SOWAHC	2.66e-11	5.33e-07	0.612689	-0.706773
HIST1H2AC	2.79e-11	5.59e-07	0.653364	-0.614042
SFTA2	2.79e-11	5.59e-07	2.67215	1.418
PLEKHA4	2.91e-11	5.83e-07	0.535901	-0.89996
TSPAN3	2.93e-11	5.87e-07	2.06329	1.04495
SAT1	2.98e-11	5.97e-07	0.735262	-0.443669
IFI44L	3.15e-11	6.31e-07	0.61955	-0.690708
NR4A2	3.28e-11	6.58e-07	0.638252	-0.647801
MAP3K8	3.33e-11	6.67e-07	0.614248	-0.703108
SELENOM	3.41e-11	6.83e-07	0.608874	-0.715784
HLA-DPB1	3.5e-11	7.01e-07	0.656193	-0.607809
PYCARD	3.66e-11	7.33e-07	0.625157	-0.67771
INHBA	3.69e-11	7.38e-07	0.649344	-0.622945
PROM1	3.69e-11	7.4e-07	0.639882	-0.644123
BCAS2	3.75e-11	7.51e-07	0.646582	-0.629096
RPL35A	3.86e-11	7.73e-07	1.36221	0.445949
DNAJB4	4.14e-11	8.29e-07	0.577884	-0.791148
DEPP1	4.2e-11	8.41e-07	0.555677	-0.84768
DMKN	4.38e-11	8.78e-07	0.639789	-0.644331
RGCC	4.47e-11	8.96e-07	0.56248	-0.830125
CHMP1B	4.5e-11	9e-07	0.673087	-0.571134
RPL32	5.11e-11	1.02e-06	1.37019	0.454377
ANXA1	5.84e-11	1.17e-06	0.731752	-0.450574
PSAP	5.88e-11	1.18e-06	1.57931	0.659296
MICOS10	6.32e-11	1.27e-06	0.642715	-0.637749
TMC6	6.33e-11	1.27e-06	0.563205	-0.828268
FOXC1	6.85e-11	1.37e-06	0.529809	-0.916456
RPL13	6.88e-11	1.38e-06	1.34992	0.432872
SNHG12	6.9e-11	1.38e-06	0.563237	-0.828187
DUSP23	7.1e-11	1.42e-06	0.613842	-0.70406
GABARAPL1	7.15e-11	1.43e-06	0.529737	-0.916653
CD47	7.39e-11	1.48e-06	0.625541	-0.676824
AMY2A	7.47e-11	1.5e-06	3.48272	1.80021
MUCL3	7.64e-11	1.53e-06	2.93569	1.5537
CACYBP	8.49e-11	1.7e-06	0.610948	-0.710878
RPL13A	8.56e-11	1.71e-06	1.3138	0.393747
ARL4A	9.15e-11	1.83e-06	0.532421	-0.90936
SLC12A7	1.1e-10	2.2e-06	0.558753	-0.839716
PEA15	1.2e-10	2.39e-06	0.64343	-0.636144
CD63	1.2e-10	2.4e-06	1.34331	0.425791
RPS24	1.4e-10	2.81e-06	1.35973	0.44332
RACK1	1.42e-10	2.85e-06	1.49369	0.578883
ARHGAP40	1.7e-10	3.41e-06	0.699357	-0.515899
LRRC26	1.7e-10	3.41e-06	0.708331	-0.497505
CYP4B1	1.7e-10	3.41e-06	0.730448	-0.453147
KRTAP2-3	1.7e-10	3.41e-06	0.754304	-0.406781
MUC21	1.7e-10	3.41e-06	0.758076	-0.399586
UBAP2L	1.71e-10	3.42e-06	0.566264	-0.820452
HLA-DPA1	1.73e-10	3.46e-06	0.648909	-0.623911
RPS18	1.88e-10	3.76e-06	1.40649	0.492098
G0S2	1.94e-10	3.88e-06	0.733662	-0.446812
C4orf48	1.97e-10	3.95e-06	2.62485	1.39223
MUC13	2.15e-10	4.3e-06	2.62283	1.39112
TUBB4B	2.45e-10	4.9e-06	0.614949	-0.701462
DUSP5	2.45e-10	4.9e-06	0.654368	-0.611825
CCDC146	2.6e-10	5.21e-06	0.632727	-0.660345
SCARA3	2.72e-10	5.45e-06	0.764719	-0.386999
GCNT2	2.75e-10	5.51e-06	0.668745	-0.580472
PSMB4	2.85e-10	5.71e-06	0.651109	-0.61903
PNKD	3.02e-10	6.05e-06	0.634872	-0.655461
BBOX1	3.3e-10	6.6e-06	0.681025	-0.55422
SUSD4	3.3e-10	6.6e-06	0.731131	-0.451797
JUN	3.53e-10	7.06e-06	0.662274	-0.594499
KHDC4	3.62e-10	7.24e-06	0.625173	-0.677672
PHF13	3.89e-10	7.79e-06	0.69798	-0.518741
BIRC3	4.11e-10	8.24e-06	0.633162	-0.659352
MMP15	4.13e-10	8.26e-06	0.608109	-0.717599
TUBA1C	4.39e-10	8.78e-06	0.660692	-0.597951
SPP1	4.63e-10	9.28e-06	2.48447	1.31294
SLFN5	4.72e-10	9.44e-06	0.539855	-0.889355
ZNF131	5.17e-10	1.04e-05	0.600801	-0.735041
KLK1	5.43e-10	1.09e-05	2.9298	1.5508
MUC1	5.6e-10	1.12e-05	0.716035	-0.481897
PPRC1	5.63e-10	1.13e-05	0.622948	-0.682816
CCNL1	5.85e-10	1.17e-05	0.626803	-0.673916
RPS6	5.94e-10	1.19e-05	1.34859	0.431448
VTRNA2-1	6.07e-10	1.22e-05	0.652879	-0.615113
YOD1	6.47e-10	1.3e-05	0.621638	-0.685854
MX2	6.69e-10	1.34e-05	0.659245	-0.601112
ID2	7e-10	1.4e-05	0.66831	-0.581411
HSD17B7	7.23e-10	1.45e-05	0.637229	-0.650115
SERPINB3	7.84e-10	1.57e-05	2.51549	1.33084
PDLIM4	8.04e-10	1.61e-05	0.620414	-0.688696
ERO1A	8.52e-10	1.71e-05	2.1894	1.13053
TRA2A	8.96e-10	1.79e-05	0.630947	-0.66441
HES1	8.99e-10	1.8e-05	0.608779	-0.716009
BID	9.28e-10	1.86e-05	0.623403	-0.681763
MAD2L2	9.3e-10	1.86e-05	0.58721	-0.768051
SNHG9	1.02e-09	2.04e-05	0.589041	-0.763559
COX7C	1.06e-09	2.12e-05	1.64068	0.714294
ATP1B3	1.08e-09	2.17e-05	0.661255	-0.596721
TYMP	1.09e-09	2.19e-05	0.595308	-0.748292
DHRS9	1.13e-09	2.27e-05	2.43519	1.28403
ATP5IF1	1.29e-09	2.58e-05	0.678818	-0.558904
KCNQ1OT1	1.3e-09	2.61e-05	0.524912	-0.929852
MED21	1.38e-09	2.76e-05	0.728875	-0.456256
MINCR	1.4e-09	2.8e-05	0.651306	-0.618593
FLJ37453	1.49e-09	2.98e-05	0.58231	-0.780141
SPINT2	1.71e-09	3.43e-05	1.44327	0.529341
RPS7	1.83e-09	3.66e-05	1.47858	0.564215
NQO2	1.87e-09	3.75e-05	0.552912	-0.854879
HIST1H2AM	1.93e-09	3.87e-05	0.71424	-0.48552
ABCA7	2.05e-09	4.1e-05	0.588001	-0.766109
PSMG3	2.21e-09	4.43e-05	0.658364	-0.603042
DNAJB6	2.21e-09	4.43e-05	0.611355	-0.709919
ZNF296	2.27e-09	4.54e-05	0.696491	-0.521823
VANGL2	2.3e-09	4.61e-05	0.76787	-0.381066
SIPA1	2.32e-09	4.65e-05	0.627431	-0.672471
MMP2	2.44e-09	4.88e-05	0.721158	-0.471613
HIST1H2BN	2.45e-09	4.91e-05	0.688392	-0.538698
HIST1H2BJ	2.45e-09	4.91e-05	0.741771	-0.430955
YPEL3	2.57e-09	5.14e-05	0.582039	-0.780811
GPRC5C	2.64e-09	5.28e-05	0.632376	-0.661144
PLK3	3.04e-09	6.08e-05	0.672992	-0.571338
HBP1	3.04e-09	6.08e-05	0.755796	-0.403932
B3GNT5	3.15e-09	6.31e-05	0.599505	-0.738155
CD58	3.25e-09	6.51e-05	0.639161	-0.645749
EEF2	3.27e-09	6.56e-05	1.52646	0.610188
ZNF138	3.44e-09	6.89e-05	0.687669	-0.540214
MLF2	3.45e-09	6.91e-05	0.654346	-0.611873
ARGLU1	3.45e-09	6.92e-05	0.607783	-0.718371
TM4SF1	3.46e-09	6.93e-05	1.30925	0.38874
IL34	3.65e-09	7.3e-05	0.649526	-0.62254
TMEM132A	3.65e-09	7.3e-05	0.730862	-0.45233
NEAT1	3.67e-09	7.36e-05	0.633517	-0.658545
SPINT1-AS1	3.72e-09	7.46e-05	0.617239	-0.696098
LINC00853	3.88e-09	7.78e-05	0.7177	-0.478547
CD82	3.98e-09	7.98e-05	0.548271	-0.867039
TNS2	4.01e-09	8.02e-05	0.749569	-0.415868
PIN4	4.06e-09	8.13e-05	0.621273	-0.686701
ENTPD3-AS1	4.1e-09	8.21e-05	0.72616	-0.461641
RPL39	4.18e-09	8.38e-05	1.40763	0.493263
HES2	4.4e-09	8.82e-05	0.667971	-0.582143
GON4L	4.5e-09	9.02e-05	0.561476	-0.832703
CX3CL1	4.52e-09	9.06e-05	0.570843	-0.808834
CHORDC1	4.52e-09	9.06e-05	0.584267	-0.775301
AHDC1	4.69e-09	9.39e-05	0.746651	-0.421494
RPLP2	4.77e-09	9.56e-05	1.32956	0.410952
MLF1	4.78e-09	9.58e-05	0.677236	-0.562269
GOLGB1	4.88e-09	9.78e-05	0.602241	-0.731587
FAM110A	4.89e-09	9.79e-05	0.645719	-0.631023
PIP	4.95e-09	9.92e-05	0.742571	-0.4294
SMIM22	5.02e-09	0.000100534	0.765258	-0.385982
VSIR	5.1e-09	0.00010215	0.661329	-0.59656
IRF6	5.13e-09	0.000102769	0.591944	-0.756467
GLO1	5.17e-09	0.000103634	2.32069	1.21455
EML4	5.23e-09	0.000104676	0.598955	-0.73948
RPL38	5.49e-09	0.000109995	1.33865	0.420775
NOL3	5.51e-09	0.000110377	0.584923	-0.773682
C9orf16	5.76e-09	0.000115428	0.677072	-0.562619
RPH3AL	5.85e-09	0.000117087	0.687266	-0.54106
ZNF644	5.85e-09	0.000117233	0.601301	-0.733841
MRPL36	6.06e-09	0.000121272	0.625232	-0.677537
RPL36	6.36e-09	0.000127349	1.32127	0.401921
AFMID	6.41e-09	0.000128328	0.641533	-0.640404
GATM	6.51e-09	0.000130372	2.2387	1.16266
STK17B	6.7e-09	0.000134143	0.656958	-0.606126
KLK11	7.08e-09	0.000141858	2.5564	1.35411
AURKAIP1	7.4e-09	0.000148262	0.688002	-0.539515
POLR2J	7.88e-09	0.000157797	0.656403	-0.607346
SPRR3	8.02e-09	0.000160617	2.44037	1.2871
TRIM29	8.05e-09	0.000161129	0.716261	-0.481442
TACSTD2	8.1e-09	0.000162259	0.767454	-0.381848
BTF3	8.3e-09	0.000166324	1.64149	0.715007
GRHL1	8.34e-09	0.000166981	0.706751	-0.500727
RND1	9.14e-09	0.000183138	0.735845	-0.442526
TMBIM6	9.31e-09	0.000186431	1.55819	0.639867
HLA-DMB	9.51e-09	0.000190457	0.758557	-0.39867
ST5	9.8e-09	0.000196372	0.574023	-0.80082
NECTIN2	1.01e-08	0.000201936	0.608356	-0.717011
TSC22D3	1.04e-08	0.000208275	0.666188	-0.585999
RPLP1	1.04e-08	0.000208297	1.293	0.370721
NDRG2	1.08e-08	0.000215362	0.665565	-0.587347
ZNF165	1.08e-08	0.000215707	0.580803	-0.783878
PRPF4B	1.09e-08	0.000218016	0.592178	-0.755898
RPL10	1.1e-08	0.00021965	1.36079	0.444448
SNHG25	1.15e-08	0.000229829	0.623888	-0.680641
BABAM2-AS1	1.17e-08	0.00023437	0.710278	-0.493544
COX14	1.18e-08	0.000235397	0.676347	-0.564166
TRIM16	1.18e-08	0.000235798	0.642657	-0.637878
ENO1	1.18e-08	0.000236837	0.72831	-0.457375
RPS28	1.25e-08	0.000249519	1.36959	0.453745
RPS25	1.28e-08	0.000255878	1.4702	0.556012
PLAAT4	1.37e-08	0.000274617	0.703758	-0.506848
MEAF6	1.4e-08	0.000280195	0.61489	-0.701599
RERG	1.5e-08	0.000300114	0.744272	-0.426098
DSP	1.69e-08	0.000338766	0.681679	-0.552835
IFIT1	1.69e-08	0.000339153	0.595519	-0.747782
SLC4A4	1.79e-08	0.000358387	2.40446	1.26571
MAP7D1	1.81e-08	0.000363329	0.636325	-0.652163
CEACAM6	1.89e-08	0.000378925	1.46724	0.5531
KLHL7	1.94e-08	0.000388784	0.713053	-0.487919
H2AFJ	1.95e-08	0.000390702	0.65376	-0.613167
RPL6	2.04e-08	0.000408243	1.48712	0.572521
SERPINB5	2.08e-08	0.000415662	0.656085	-0.608045
TMEM99	2.09e-08	0.000417876	0.68642	-0.542837
NUDC	2.1e-08	0.000419869	0.639495	-0.644996
NUB1	2.16e-08	0.000432672	0.532809	-0.908309
MUC5AC	2.18e-08	0.000435883	2.65403	1.40818
RPS20	2.19e-08	0.000437921	1.37539	0.459836
BCL2L14	2.19e-08	0.000438911	0.672545	-0.572298
BCAT1	2.4e-08	0.000480118	2.2317	1.15814
KRT15	2.4e-08	0.000480273	0.666765	-0.584749
HSPA1A	2.67e-08	0.00053383	0.797714	-0.326057
LINC00342	2.75e-08	0.000551545	0.561212	-0.833382
CFTR	2.85e-08	0.000569907	2.54239	1.34619
RPS14	2.86e-08	0.000573176	1.2544	0.326993
EEF1G	2.88e-08	0.000577697	1.63442	0.708781
SCPEP1	3.02e-08	0.000604081	0.738828	-0.436689
ABHD11	3.04e-08	0.000608326	0.629724	-0.667209
DLGAP1-AS1	3.22e-08	0.000643912	0.61757	-0.695326
TGIF1	3.22e-08	0.000645147	0.71233	-0.489382
PLAC8	3.37e-08	0.00067406	2.04791	1.03415
LOC105369691	3.51e-08	0.000703808	0.705086	-0.504129
MZF1-AS1	3.51e-08	0.000703808	0.722166	-0.469598
LOC102723517	3.51e-08	0.000703808	0.743851	-0.426914
GNG12-AS1	3.51e-08	0.000703808	0.753655	-0.408023
SDK2	3.51e-08	0.000703808	0.76885	-0.379225
SPEG	3.51e-08	0.000703808	0.772423	-0.372537
KLRF1	3.51e-08	0.000703808	0.777772	-0.362581
HIST1H4A	3.51e-08	0.000703808	0.785418	-0.348468
TRIP13	3.51e-08	0.000703808	0.810028	-0.303956
NFKBIZ	3.52e-08	0.000704477	0.662356	-0.594322
EPN2	3.64e-08	0.000728021	0.565471	-0.822476
PEX14	3.8e-08	0.000760435	0.736544	-0.441157
TRAP1	3.9e-08	0.000781886	0.652607	-0.615715
TFF2	3.95e-08	0.000790842	2.22855	1.15611
UPF2	4.03e-08	0.000806906	0.572365	-0.804992
PDCD6	4.18e-08	0.000836915	0.690959	-0.533328
FHOD1	4.22e-08	0.000845231	0.657131	-0.605747
NFKB2	4.33e-08	0.000866846	0.635109	-0.654924
ZNHIT1	4.41e-08	0.000883575	0.67583	-0.565267
LOC729737	4.43e-08	0.000886647	0.772284	-0.372797
GPCPD1	4.46e-08	0.000893948	0.627149	-0.673119
ADRB2	4.72e-08	0.000944957	0.695135	-0.524634
PWWP3A	4.74e-08	0.000948907	0.686423	-0.542831
CCDC80	4.79e-08	0.00095865	0.677881	-0.560896
CD164	4.82e-08	0.000965075	1.76025	0.815783
LINC01315	4.99e-08	0.000999006	0.740682	-0.433074
KLRC2	5.12e-08	0.00102613	0.787929	-0.343862
FOXA1	5.13e-08	0.00102714	0.730847	-0.452358
TMEM79	5.28e-08	0.00105837	0.822247	-0.282356
RPS12	5.3e-08	0.00106128	1.27616	0.351815
LINC01133	5.36e-08	0.00107439	0.603265	-0.729135
NES	5.8e-08	0.0011611	0.715734	-0.482505
DNAJC2	5.82e-08	0.00116541	0.584321	-0.775167
TFPI	5.87e-08	0.00117581	1.98208	0.987013
SLC28A3	5.96e-08	0.00119395	0.700024	-0.514524
PJVK	5.98e-08	0.00119744	0.795618	-0.329852
HYMAI	6.17e-08	0.00123488	0.674149	-0.56886
APOC1	6.23e-08	0.00124688	2.22756	1.15546
CCNI	6.34e-08	0.00126966	1.85117	0.888439
C7orf61	6.36e-08	0.00127346	0.78295	-0.353008
FAHD2A	6.36e-08	0.00127346	0.818535	-0.288884
AKAP9	6.4e-08	0.00128187	0.629029	-0.668802
RPL30	6.68e-08	0.00133817	1.289	0.366248
CTRL	6.89e-08	0.00138047	2.49941	1.32159
RPL24	7.14e-08	0.00142978	1.33279	0.414446
NOTCH3	7.19e-08	0.00143999	0.75927	-0.397315
CEBPD	7.43e-08	0.00148859	0.633391	-0.658833
PSMD4	7.44e-08	0.00149013	0.739063	-0.436231
DHCR24	7.64e-08	0.0015292	0.71785	-0.478246
FTH1	7.86e-08	0.00157515	1.37049	0.454693
HLA-A	7.95e-08	0.00159127	1.28915	0.366423
KIF9	8.21e-08	0.00164406	0.633172	-0.65933
DTX2	8.46e-08	0.00169469	0.633845	-0.657799
MUC5B	9.2e-08	0.00184356	0.684583	-0.546703
PMVK	9.24e-08	0.00185033	0.636264	-0.652302
IGSF9	9.66e-08	0.00193453	0.653558	-0.613612
ABCF1	1.01e-07	0.00201863	0.599558	-0.738028
RPL29	1.08e-07	0.00217267	1.34743	0.430207
HDGF	1.09e-07	0.00218659	0.661455	-0.596286
RPS15	1.1e-07	0.00220184	1.34577	0.428431
LOC105376805	1.11e-07	0.00221547	0.691993	-0.53117
NSUN6	1.11e-07	0.0022317	0.614498	-0.702519
EPCAM	1.14e-07	0.00228702	1.39642	0.48173
SPATA2	1.18e-07	0.00236477	0.741696	-0.431099
SLC26A9	1.22e-07	0.00245179	0.746361	-0.422054
PSMA5	1.25e-07	0.00250998	0.708943	-0.496259
MKNK2	1.31e-07	0.00262603	0.677675	-0.561335
RPL27	1.33e-07	0.00265493	1.31045	0.390057
SNRPD1	1.34e-07	0.00269088	0.718051	-0.477841
IFI16	1.39e-07	0.00279009	0.626043	-0.675666
THEMIS2	1.44e-07	0.0028766	0.744542	-0.425575
TULP3	1.45e-07	0.00290827	0.755996	-0.40355
IGFBP3	1.46e-07	0.00291747	2.22779	1.15562
TSTD1	1.49e-07	0.00299065	0.713466	-0.487084
SEM1	1.52e-07	0.00304694	0.759632	-0.396627
CMTM7	1.53e-07	0.00307165	0.691604	-0.531982
ITM2C	1.54e-07	0.00307685	2.08354	1.05904
DEDD2	1.64e-07	0.00328634	0.646787	-0.628637
HSPD1	1.68e-07	0.00335574	0.671675	-0.574166
GPN1	1.7e-07	0.0033959	0.728241	-0.457512
CDC25B	1.75e-07	0.00351303	0.661856	-0.595411
BCL6	1.79e-07	0.00358339	0.614428	-0.702685
GBP4	1.87e-07	0.00374194	0.679243	-0.558001
VAMP8	1.91e-07	0.00381855	0.773562	-0.370411
CYCS	1.98e-07	0.00396027	0.701953	-0.510553
LOC642361	2.01e-07	0.00402589	0.589401	-0.762678
CELA2B	2.11e-07	0.00421624	2.50075	1.32236
GALNT5	2.14e-07	0.00428358	2.14003	1.09763
ATP2B1-AS1	2.16e-07	0.00431841	0.670877	-0.57588
PPOX	2.16e-07	0.00431841	0.738235	-0.437847
EFNA4	2.19e-07	0.00439238	0.71695	-0.480056
SLCO4A1-AS1	2.26e-07	0.00452472	0.774108	-0.369394
ITPKC	2.26e-07	0.00452493	0.704828	-0.504658
KLF16	2.29e-07	0.00458161	0.654007	-0.612623
RORC	2.31e-07	0.00463141	0.726649	-0.46067
NOTCH1	2.31e-07	0.00463226	0.668016	-0.582046
SGK1	2.37e-07	0.00474028	0.705151	-0.503995
TMC8	2.42e-07	0.00485214	0.738508	-0.437315
PPL	2.53e-07	0.00507034	0.660067	-0.599316
PTPA	2.58e-07	0.00516064	0.56918	-0.813042
RPL23	2.58e-07	0.00516352	1.3331	0.414787
GNAS	2.58e-07	0.00517556	1.33385	0.415599
LOC101927318	2.6e-07	0.00520239	0.741576	-0.431334
PIM3	2.65e-07	0.00530244	0.680383	-0.55558
ERGIC2	2.7e-07	0.00541495	0.652431	-0.616103
BUD23	2.87e-07	0.00574871	0.679315	-0.557847
BRIX1	2.96e-07	0.00591955	0.683612	-0.54875
ZNF827	2.99e-07	0.00598005	0.671807	-0.573881
HERPUD1	3.06e-07	0.00611872	0.692212	-0.530715
RSRP1	3.13e-07	0.00626025	0.688423	-0.538632
TPM3	3.13e-07	0.00626041	0.717057	-0.479841
RPL27A	3.18e-07	0.00637722	1.27605	0.351683
YBX3	3.2e-07	0.0064084	0.761643	-0.392812
MASTL	3.23e-07	0.00646556	0.643029	-0.637043
F3	3.24e-07	0.00648361	1.78813	0.838453
PSMG4	3.26e-07	0.00653548	0.737454	-0.439375
CD14	3.49e-07	0.0069799	0.695731	-0.523398
DNLZ	3.57e-07	0.00715494	0.64742	-0.627225
ARHGEF11	3.61e-07	0.0072293	0.691862	-0.531444
CMAS	3.71e-07	0.00742334	0.633753	-0.658008
ELF3	3.94e-07	0.00790093	0.761626	-0.392846
RND3	4.08e-07	0.00817382	0.705655	-0.502966
CXorf40B	4.1e-07	0.0082201	0.704395	-0.505542
FAU	4.14e-07	0.00829269	1.28787	0.364986
PRSS8	4.16e-07	0.00832544	0.650045	-0.621388
LINC01503	4.2e-07	0.0084125	0.786573	-0.346347
NXT1	4.39e-07	0.00878269	0.736929	-0.440402
NUFIP2	4.65e-07	0.00930977	0.629191	-0.66843
BCL10	4.72e-07	0.00944704	0.644976	-0.632684
S100A7	4.76e-07	0.00953289	0.795047	-0.330888
CD59	4.77e-07	0.00955015	1.40257	0.488077
LCN2	5.01e-07	0.0100386	0.815218	-0.294743
LINC01152	5.02e-07	0.01006	0.765194	-0.386103
SLX4	5.02e-07	0.01006	0.793387	-0.333903
HIST1H2BH	5.02e-07	0.01006	0.795616	-0.329856
KIRREL3	5.02e-07	0.01006	0.80384	-0.31502
MAST4-AS1	5.02e-07	0.01006	0.807527	-0.308418
NAB2	5.02e-07	0.01006	0.813725	-0.297386
LIX1L-AS1	5.02e-07	0.01006	0.837832	-0.255266
LOC101927851	5.02e-07	0.01006	0.873894	-0.19447
GLUL	5.04e-07	0.0100854	0.73428	-0.445598
EVPL	5.08e-07	0.0101762	0.635899	-0.653131
RNF145	5.12e-07	0.0102608	0.612916	-0.70624
AKR1C2	5.12e-07	0.0102629	0.853667	-0.228255
CDR2L	5.18e-07	0.0103745	0.798628	-0.324405
REG1CP	5.2e-07	0.0104088	2.14311	1.09971
SS18L2	5.31e-07	0.010627	0.718114	-0.477716
TIMP2	5.39e-07	0.0108016	1.88538	0.914858
MMRN2	5.43e-07	0.0108846	0.806115	-0.310943
SREBF1	5.55e-07	0.01111	0.618756	-0.692558
DYNLT1	5.56e-07	0.0111363	0.703963	-0.506429
ENSA	5.73e-07	0.0114666	0.696673	-0.521447
KNDC1	5.89e-07	0.0118023	0.635524	-0.653981
DUSP10	5.98e-07	0.0119743	0.7374	-0.439481
SLC7A5P2	6.05e-07	0.0121245	0.744328	-0.425989
MARCKSL1	6.11e-07	0.0122416	0.691848	-0.531472
SECTM1	6.29e-07	0.0125976	0.696069	-0.522698
MBOAT1	6.34e-07	0.0126929	0.640591	-0.642524
RPL18	6.35e-07	0.0127203	1.26154	0.335184
DLEU1	6.39e-07	0.0127944	0.708208	-0.497754
P4HB	6.87e-07	0.0137506	1.55796	0.639659
DDX11	7.11e-07	0.0142429	0.759901	-0.396116
CCL20	7.12e-07	0.0142687	0.873308	-0.195437
AKNAD1	7.3e-07	0.014629	0.74127	-0.431929
CMPK2	7.3e-07	0.014629	0.812434	-0.299678
CA8	7.3e-07	0.014629	0.816916	-0.29174
CDKN1C	7.41e-07	0.0148443	0.686887	-0.541855
FABP3	7.52e-07	0.0150604	0.750573	-0.413936
ZBTB7B	7.53e-07	0.0150803	0.673119	-0.571068
GNB2	7.53e-07	0.0150854	0.686123	-0.54346
C1orf52	7.73e-07	0.0154844	0.752619	-0.410009
ZNF529-AS1	7.75e-07	0.0155218	0.800689	-0.320686
PRRC2C	7.86e-07	0.0157329	0.733226	-0.44767
CFAP20	7.93e-07	0.0158825	0.702456	-0.50952
LOC101927021	8.23e-07	0.0164858	0.824075	-0.279153
EHF	8.35e-07	0.0167302	0.74676	-0.421283
H3F3AP4	8.39e-07	0.0167974	0.750243	-0.41457
WDR70	8.69e-07	0.0173985	0.75523	-0.405013
KDM7A	9.04e-07	0.018099	0.719799	-0.474335
PLEKHH3	9.6e-07	0.019221	0.714243	-0.485512
PMAIP1	9.86e-07	0.0197478	0.730967	-0.452122
JTB	9.89e-07	0.0198108	0.753061	-0.409161
WDR60	1.02e-06	0.0203445	0.65448	-0.61158
PTGS2	1.04e-06	0.0208593	0.713421	-0.487175
SPINT1	1.05e-06	0.0210179	0.706046	-0.502167
MECR	1.05e-06	0.0210604	0.735871	-0.442474
IFITM10	1.08e-06	0.0216924	0.737411	-0.43946
HRAS	1.09e-06	0.0217535	0.729711	-0.454602
ITGB3BP	1.12e-06	0.0224394	0.727833	-0.458321
CLDN3	1.16e-06	0.0231915	0.717723	-0.478501
CGAS	1.16e-06	0.023222	0.711951	-0.490149
SELENOH	1.16e-06	0.0232764	0.755324	-0.404833
COPS3	1.19e-06	0.0238185	0.664796	-0.589016
NUDT1	1.19e-06	0.0239273	0.671111	-0.575376
ANXA5	1.27e-06	0.0255068	1.68471	0.752503
MED10	1.29e-06	0.0257633	0.76122	-0.393614
JAK1	1.29e-06	0.0257852	0.632679	-0.660455
NFKBIE	1.32e-06	0.0264402	0.741673	-0.431145
TLE1	1.34e-06	0.0268098	0.647274	-0.627551
EVA1B	1.34e-06	0.0268131	0.758939	-0.397945
BAIAP2	1.36e-06	0.0273301	0.709438	-0.495252
TMA7	1.38e-06	0.0276089	0.7928	-0.334972
ARHGAP23	1.4e-06	0.0280275	0.712109	-0.48983
IRF1	1.4e-06	0.0281076	0.590268	-0.760557
RPS9	1.41e-06	0.0281605	1.29857	0.376926
SELENOK	1.48e-06	0.029699	0.753736	-0.407868
SLCO3A1	1.54e-06	0.0308262	0.676182	-0.564517
PTMS	1.56e-06	0.031223	0.748194	-0.418516
LCP1	1.61e-06	0.0322332	0.808703	-0.306318
SNHG3	1.65e-06	0.0331019	0.646782	-0.628649
PFDN2	1.7e-06	0.0341076	0.741217	-0.432031
SIKE1	1.74e-06	0.0348097	0.756568	-0.402459
NMRAL1	1.74e-06	0.0349405	0.658887	-0.601897
GET4	1.75e-06	0.0350306	0.56418	-0.825772
NDUFS6	1.77e-06	0.0355266	0.742554	-0.429431
DUSP12	1.79e-06	0.035779	0.698501	-0.517666
DMRTA1	1.85e-06	0.0369749	0.570484	-0.809742
CLN3	1.87e-06	0.037501	0.723205	-0.467524
ZMYM4	1.94e-06	0.0387702	0.780783	-0.357007
RPL7A	2e-06	0.0400001	1.28216	0.358572
ADAM15	2.03e-06	0.0406942	0.712422	-0.489195
HLA-H	2.03e-06	0.0407141	0.775954	-0.365956
CACNA1C	2.04e-06	0.0407664	0.722816	-0.4683
PPP1R9B	2.04e-06	0.0407664	0.734907	-0.444366
SLC4A11	2.06e-06	0.0413575	0.768017	-0.38079
STRAP	2.07e-06	0.0414183	0.721613	-0.470704
AGT	2.11e-06	0.042292	0.797027	-0.327299
KLF4	2.18e-06	0.043618	0.748154	-0.418593
KLK8	2.2e-06	0.04402	0.78066	-0.357234
LINC00673	2.28e-06	0.0457281	0.743307	-0.42797
EHBP1L1	2.29e-06	0.0458756	0.652829	-0.615224
RPL39L	2.29e-06	0.0459602	0.777529	-0.363032
CIART	2.32e-06	0.0464473	0.675067	-0.566898
RPS27A	2.33e-06	0.046619	1.25174	0.323931
RPAIN	2.34e-06	0.0468091	0.674689	-0.567706
IKBKE	2.36e-06	0.0472768	0.75464	-0.406139
KCCAT333	2.36e-06	0.0472768	0.757366	-0.400937
ITGA6	2.37e-06	0.0474584	1.67734	0.746172
CCDC130	2.41e-06	0.0481805	0.687771	-0.54
SYNE4	2.52e-06	0.0505335	0.758265	-0.399226
ALDH3B2	2.52e-06	0.0505335	0.814614	-0.295812
RNF126	2.56e-06	0.0513028	0.688505	-0.538461
KLHL17	2.64e-06	0.0528231	0.779015	-0.360277
UQCRH	2.64e-06	0.052871	0.801171	-0.319818
MED29	2.64e-06	0.0529368	0.590012	-0.761184
SLC43A3	2.76e-06	0.0553424	0.675075	-0.56688
PLK2	2.8e-06	0.056103	0.708001	-0.498177
TACC1	2.8e-06	0.0561391	1.94201	0.957553
DNM1L	2.89e-06	0.0578604	0.704739	-0.504838
OSER1	2.91e-06	0.0583501	0.744641	-0.425382
CDKN1A	2.94e-06	0.0588433	0.758918	-0.397984
RPS26	3.22e-06	0.06441	0.776844	-0.364303
ITGB5	3.24e-06	0.0648038	1.93999	0.956052
MRPS17	3.3e-06	0.0661236	0.708603	-0.49695
ECM1	3.31e-06	0.0662126	2.07543	1.05341
ETNK1	3.41e-06	0.0682796	0.733477	-0.447176
PP7080	3.48e-06	0.0697844	0.769275	-0.378429
PPP1R35	3.57e-06	0.0715596	0.605384	-0.724079
MOV10	3.73e-06	0.0746576	0.758879	-0.398058
TTC39C	3.73e-06	0.0746576	0.801998	-0.318329
RBM38	3.77e-06	0.0754765	0.718524	-0.476892
COX19	3.84e-06	0.0768662	0.686867	-0.541897
TMBIM1	3.85e-06	0.0770282	1.78669	0.837291
TMPRSS3	3.95e-06	0.079072	0.724143	-0.465653
VWA1	3.98e-06	0.0796455	0.696285	-0.522251
IGFBP2	4.14e-06	0.082879	2.08127	1.05746
GABRE	4.2e-06	0.0841541	0.784688	-0.34981
B2M	4.28e-06	0.085674	1.24517	0.316345
PTTG1IP	4.28e-06	0.0857548	1.74025	0.799293
RPL35	4.29e-06	0.0858766	1.28762	0.364709
DUSP4	4.34e-06	0.0869675	0.685407	-0.544967
S100A6	4.44e-06	0.0889655	1.28906	0.366317
NDUFB7	4.45e-06	0.0890814	0.763082	-0.39009
RC3H1	4.5e-06	0.0900455	0.691962	-0.531236
LGALS3	4.5e-06	0.0901282	1.27472	0.350175
STX10	4.51e-06	0.0904084	0.68152	-0.553171
APOBEC3A	4.55e-06	0.0910572	0.734737	-0.4447
TENT5B	4.55e-06	0.0910572	0.740283	-0.433851
MGRN1	4.55e-06	0.0911438	0.682072	-0.552004
NECAP2	4.63e-06	0.0927391	0.763606	-0.3891
FLAD1	4.65e-06	0.0930849	0.624261	-0.679779
MRPS21	4.66e-06	0.093409	0.73937	-0.435632
RTP4	4.68e-06	0.0936748	0.666655	-0.584988
FANK1	4.77e-06	0.095462	0.766235	-0.38414
LTBR	4.92e-06	0.0986331	0.682945	-0.550158
TCN1	4.99e-06	0.0999343	1.82086	0.864621
SMIM4	5e-06	0.100064	0.717304	-0.479343
CALM1	5.08e-06	0.101809	1.46301	0.548944
NR2F2	5.09e-06	0.10195	0.71843	-0.477081
SH3PXD2A	5.18e-06	0.103829	0.717428	-0.479094
KRTCAP3	5.25e-06	0.105182	0.649758	-0.622026
GLYR1	5.27e-06	0.105623	0.72831	-0.457375
TOMM7	5.29e-06	0.105902	0.734804	-0.444568
PKP4	5.31e-06	0.106434	0.662354	-0.594326
EEF1B2	5.42e-06	0.108565	1.27251	0.347678
GCNT3	5.57e-06	0.111553	1.86329	0.897851
PLAU	5.72e-06	0.114544	1.92415	0.944223
AKR1A1	5.79e-06	0.115954	0.811471	-0.301389
LZTS2	5.83e-06	0.116709	0.809279	-0.305291
AMIGO2	5.98e-06	0.119723	1.86889	0.902181
PTPN2	6.07e-06	0.121555	0.66093	-0.59743
LAMC2	6.54e-06	0.130888	1.75796	0.813904
RSBN1L	6.63e-06	0.132711	0.768489	-0.379903
AKR1C1	6.66e-06	0.133485	0.834972	-0.260201
SMIM5	6.72e-06	0.13465	0.729372	-0.455274
PRXL2A	6.93e-06	0.138892	0.71623	-0.481505
FLNB	7.01e-06	0.140333	1.67349	0.742857
LOC100132356	7.2e-06	0.144242	0.780278	-0.357939
RILPL1	7.2e-06	0.144242	0.802179	-0.318004
L3MBTL4	7.2e-06	0.144242	0.813835	-0.297192
LOC100506747	7.2e-06	0.144242	0.821307	-0.284007
FNDC10	7.2e-06	0.144242	0.82323	-0.280633
SH2B2	7.2e-06	0.144242	0.825603	-0.27648
EMC3-AS1	7.2e-06	0.144242	0.831463	-0.266275
NOS1AP	7.2e-06	0.144242	0.833745	-0.262322
GSEC	7.2e-06	0.144242	0.835216	-0.259778
LOC101928424	7.2e-06	0.144242	0.841739	-0.248556
TAF13	7.2e-06	0.144242	0.851327	-0.232215
WNT5B	7.2e-06	0.144242	0.854712	-0.22649
SLC44A5	7.2e-06	0.144242	0.863216	-0.212207
FAT2	7.2e-06	0.144242	0.869603	-0.201572
KLK5	7.2e-06	0.144242	0.876266	-0.19056
OSMR-AS1	7.2e-06	0.144242	0.876378	-0.190375
MAFK	7.2e-06	0.144242	0.888424	-0.170681
DIO3OS	7.2e-06	0.144242	0.895032	-0.159989
ATP6V1E2	7.2e-06	0.144242	0.912167	-0.13263
AQP1	7.23e-06	0.144774	1.88888	0.917534
INHBB	7.26e-06	0.145415	0.716826	-0.480305
LOC100996842	7.26e-06	0.145415	0.791573	-0.337206
INPP5D	7.26e-06	0.145415	0.812614	-0.299358
RNF181	7.29e-06	0.146021	0.768974	-0.378994
BEX3	7.29e-06	0.146102	1.77915	0.831187
CAMTA1	7.32e-06	0.146526	0.7112	-0.491672
CWC25	7.43e-06	0.148738	0.766278	-0.38406
CLDN1	7.59e-06	0.152041	0.710123	-0.493859
LOC105372653	7.65e-06	0.153117	0.756587	-0.402422
ZNF503-AS1	7.65e-06	0.153117	0.836234	-0.258021
OTUD7B	7.78e-06	0.155877	0.634344	-0.656663
FAM171B	7.84e-06	0.157113	0.787086	-0.345408
HIBADH	7.98e-06	0.159746	0.733454	-0.447222
TTR	8.03e-06	0.160911	3.00801	1.58881
DEDD	8.09e-06	0.162077	0.744703	-0.425262
NSFL1C	8.16e-06	0.163467	0.761602	-0.392891
CDK5RAP3	8.17e-06	0.163708	0.680922	-0.554439
TMPRSS13	8.26e-06	0.165406	0.80494	-0.313048
CYP1B1	8.26e-06	0.165406	0.828111	-0.272104
CKS1B	8.61e-06	0.172361	0.792878	-0.33483
HSD17B11	8.71e-06	0.174473	1.83555	0.876214
MRPL51	8.73e-06	0.174888	0.748769	-0.417407
RALGAPA2	8.91e-06	0.178479	0.658498	-0.602749
ITGA2	8.92e-06	0.178616	1.96487	0.974437
RNPC3	9.11e-06	0.182381	0.639577	-0.644811
C9orf116	9.15e-06	0.183263	0.831234	-0.266674
EIF4A3	9.3e-06	0.186316	0.739107	-0.436145
DNTTIP2	9.33e-06	0.186902	0.721459	-0.47101
SHLD1	9.7e-06	0.194274	0.780084	-0.358299
FXYD5	9.75e-06	0.19532	0.798412	-0.324795
MT1E	9.79e-06	0.196105	0.794641	-0.331625
SNORA80B	9.88e-06	0.197843	0.767723	-0.381342
POC1B-AS1	9.88e-06	0.197843	0.767876	-0.381055
MTMR12	9.92e-06	0.198677	0.772137	-0.373072
PTGER4	1e-05	0.200826	0.83525	-0.259721
MICB	1e-05	0.200898	0.750185	-0.414682
SRRM1	1.01e-05	0.201664	0.727849	-0.458288
C19orf54	1.02e-05	0.20373	0.821886	-0.28299
PRICKLE4	1.02e-05	0.20373	0.826942	-0.274143
LRP10	1.03e-05	0.207096	1.70796	0.772277
LTC4S	1.04e-05	0.208611	0.769062	-0.378828
PMM2	1.04e-05	0.20879	0.750061	-0.41492
IGFL2-AS1	1.05e-05	0.209785	0.763284	-0.389709
FLJ13224	1.08e-05	0.216011	0.675544	-0.565878
ZNF341-AS1	1.08e-05	0.216011	0.812728	-0.299155
NINJ2	1.08e-05	0.216011	0.834264	-0.261423
CXCL1	1.08e-05	0.216573	0.769442	-0.378115
PRPF3	1.1e-05	0.21996	0.728361	-0.457275
NRG2	1.11e-05	0.222413	0.832839	-0.26389
LINC01252	1.11e-05	0.222413	0.839771	-0.251932
PIR	1.11e-05	0.222413	0.891502	-0.165689
EEF1D	1.13e-05	0.225443	1.4665	0.552378
SPRR1B	1.17e-05	0.234047	2.20803	1.14276
KLF5	1.17e-05	0.234077	0.707019	-0.50018
NMT1	1.18e-05	0.236571	0.739078	-0.436202
OTULIN	1.2e-05	0.240873	0.713355	-0.487307
NASP	1.24e-05	0.248049	0.705718	-0.502836
RPL36AL	1.24e-05	0.249302	1.6007	0.678704
GSN	1.27e-05	0.255173	1.66025	0.731404
PSMB2	1.29e-05	0.258341	0.736153	-0.441922
SRCAP	1.29e-05	0.258653	0.729051	-0.455909
C20orf27	1.29e-05	0.258653	0.746699	-0.421401
SLC40A1	1.31e-05	0.262002	1.80098	0.848784
DHRS7	1.31e-05	0.262344	1.78008	0.831942
TOMM5	1.31e-05	0.263328	0.736708	-0.440834
GPR157	1.34e-05	0.268132	0.761734	-0.392641
SREBF2-AS1	1.39e-05	0.27891	0.563154	-0.828398
HLA-DRB5	1.44e-05	0.287461	1.97171	0.979446
SUDS3	1.46e-05	0.291616	0.684788	-0.546271
NSUN4	1.48e-05	0.295989	0.682851	-0.550357
RASSF9	1.5e-05	0.301348	0.849711	-0.234957
NABP1	1.52e-05	0.30484	0.727556	-0.458869
EPS8	1.55e-05	0.310077	0.713866	-0.486275
TMEM265	1.56e-05	0.311785	0.71635	-0.481264
ANKLE2	1.62e-05	0.32388	0.753586	-0.408155
LOC101929243	1.62e-05	0.324575	0.720656	-0.472617
HEBP2	1.63e-05	0.325893	0.776633	-0.364695
RPS11	1.63e-05	0.326669	1.21588	0.282006
DAD1	1.64e-05	0.329282	1.41202	0.497757
MYSM1	1.64e-05	0.329405	0.744875	-0.42493
PCNP	1.66e-05	0.332628	1.52968	0.61323
PPFIBP1	1.68e-05	0.33676	0.6695	-0.578844
PDLIM2	1.72e-05	0.344385	0.766212	-0.384184
UBN1	1.75e-05	0.351334	0.77467	-0.368346
BZW2	1.77e-05	0.354554	0.745918	-0.42291
KLK10	1.81e-05	0.362258	1.80386	0.851087
RRBP1	1.83e-05	0.365933	0.692289	-0.530553
MGLL	1.83e-05	0.367006	1.673	0.742435
UCK2	1.87e-05	0.374139	0.754433	-0.406536
DAB2	1.88e-05	0.375647	0.70365	-0.50707
JUND	1.89e-05	0.377819	0.715498	-0.482981
TENT4A	1.91e-05	0.382956	0.750497	-0.414083
TCF7L2	1.92e-05	0.383536	1.84745	0.885535
DUSP1	1.92e-05	0.384678	0.775928	-0.366006
EIF4G2	2.01e-05	0.402217	1.45917	0.545143
KRTCAP2	2.02e-05	0.405165	0.804769	-0.313354
PXDN	2.03e-05	0.40558	0.792058	-0.336321
FHL2	2.04e-05	0.4092	1.87639	0.907958
MKKS	2.08e-05	0.416753	0.81803	-0.289774
GAS6	2.09e-05	0.417787	0.731702	-0.450671
RPS19	2.13e-05	0.426767	1.22589	0.293833
RFX5	2.14e-05	0.429358	0.800913	-0.320282
EIF3E	2.18e-05	0.435696	1.63932	0.713094
IQCG	2.2e-05	0.441249	0.793029	-0.334555
SPARC	2.23e-05	0.447197	0.730577	-0.452892
KMT5C	2.25e-05	0.450622	0.730904	-0.452246
TMEM41A	2.25e-05	0.450871	0.533237	-0.907151
HLA-DQB1	2.29e-05	0.458786	0.725496	-0.462959
EIF4EBP1	2.3e-05	0.461365	1.72834	0.789389
PLAUR	2.38e-05	0.47606	0.824973	-0.277581
STYK1	2.39e-05	0.478154	0.796012	-0.329137
MT1M	2.42e-05	0.485592	0.744286	-0.426071
PSMD12	2.44e-05	0.48932	0.717863	-0.47822
RPSA	2.45e-05	0.490542	1.45477	0.540794
LY6E	2.46e-05	0.493382	0.775687	-0.366454
BCL2L11	2.51e-05	0.501942	0.681148	-0.55396
DAP	2.51e-05	0.503048	0.775229	-0.367305
FN1	2.55e-05	0.510677	0.767255	-0.382222
TEAD3	2.59e-05	0.519043	0.70237	-0.509698
KDM5A	2.61e-05	0.522852	0.652687	-0.615537
CNFN	2.63e-05	0.526612	0.779952	-0.358544
EFHD2	2.64e-05	0.52908	0.761224	-0.393607
KNOP1	2.71e-05	0.542925	0.690768	-0.533727
GOLGA2	2.82e-05	0.565514	0.683889	-0.548165
CDC42EP4	2.83e-05	0.56733	0.771732	-0.373829
PAF1	2.84e-05	0.569407	0.70185	-0.510766
IER2	2.85e-05	0.570949	0.751918	-0.411352
SRSF11	2.87e-05	0.573811	0.725561	-0.462831
APOL1	2.87e-05	0.575585	1.717	0.779886
ANKRD65	2.89e-05	0.578939	0.877672	-0.188246
MESP1	2.96e-05	0.592501	0.734211	-0.445733
SOX4	2.97e-05	0.594386	0.764486	-0.387438
GTF2I	3.01e-05	0.603532	0.694906	-0.525111
MAST4	3.1e-05	0.621031	0.733477	-0.447177
HMGA1	3.11e-05	0.622469	1.54716	0.629623
CITED4	3.11e-05	0.623628	0.739922	-0.434556
RPL12	3.16e-05	0.633577	1.27111	0.346093
CYSTM1	3.18e-05	0.637031	1.67381	0.743132
BICDL2	3.18e-05	0.637168	0.738409	-0.437507
KMT2E-AS1	3.2e-05	0.641723	0.763963	-0.388425
FOSL2	3.3e-05	0.66124	0.749179	-0.416618
NEIL1	3.3e-05	0.661677	0.78708	-0.345418
POLR3K	3.31e-05	0.662902	0.748727	-0.417488
CCSER2	3.36e-05	0.673386	0.650866	-0.619566
ITGB6	3.37e-05	0.674448	1.7922	0.841735
MCUR1	3.37e-05	0.674589	0.781085	-0.356449
SFPQ	3.39e-05	0.679702	0.667574	-0.583
MIER1	3.42e-05	0.684365	0.815821	-0.293676
JUP	3.47e-05	0.694782	0.736126	-0.441975
PDZD2	3.49e-05	0.699079	0.724948	-0.46405
GARS-DT	3.5e-05	0.700501	0.746053	-0.422649
RPS16	3.54e-05	0.708724	1.21622	0.282407
ANLN	3.55e-05	0.711986	0.794882	-0.331187
NUP62	3.56e-05	0.712119	0.778813	-0.360651
WASHC1	3.62e-05	0.725119	0.78207	-0.354631
MAGOHB	3.63e-05	0.727801	0.716591	-0.480779
SEL1L3	3.76e-05	0.753897	1.7497	0.807109
CRIPT	3.81e-05	0.762364	0.700933	-0.512651
C19orf53	3.86e-05	0.773256	0.763881	-0.38858
RAB25	3.88e-05	0.777869	0.729927	-0.454176
RASGEF1B	3.95e-05	0.791558	0.755958	-0.403621
ANTXR2	3.98e-05	0.797902	1.67709	0.745956
C2CD2L	4.04e-05	0.808223	0.779754	-0.358909
SPECC1	4.07e-05	0.815678	0.692234	-0.530668
BDH1	4.11e-05	0.823702	0.733269	-0.447585
C11orf80	4.11e-05	0.823702	0.7821	-0.354576
WDR47	4.13e-05	0.826465	0.796856	-0.32761
SEC62	4.14e-05	0.828764	1.49682	0.581904
ATL2	4.15e-05	0.831676	0.712472	-0.489095
PPDPF	4.23e-05	0.847518	0.798512	-0.324615
ARL14	4.26e-05	0.854024	1.68182	0.750024
PDIA2	4.26e-05	0.854024	1.96603	0.975282
ABHD2	4.32e-05	0.865317	1.71901	0.781578
SF3A2	4.4e-05	0.881768	0.754183	-0.407013
LOC100128653	4.41e-05	0.883998	0.757964	-0.3998
CLEC12A	4.41e-05	0.883998	0.783944	-0.351177
CCT7	4.42e-05	0.884533	1.8385	0.878529
IL4R	4.42e-05	0.885571	0.733099	-0.44792
TTC32	4.42e-05	0.885613	0.803514	-0.315606
ZBTB22	4.47e-05	0.895408	0.702276	-0.509889
RPA3	4.5e-05	0.90161	0.744943	-0.424798
GCNT1	4.51e-05	0.904006	0.837927	-0.255103
SHC1	4.61e-05	0.922303	0.81241	-0.299719
GPR132	4.62e-05	0.924443	0.781412	-0.355844
C15orf39	4.66e-05	0.933594	0.794598	-0.331703
STAG3L2	4.72e-05	0.945317	0.73578	-0.442654
CLEC2D	4.73e-05	0.946994	0.799742	-0.322393
CAPZB	4.83e-05	0.966994	0.774491	-0.36868
ZNF621	4.84e-05	0.968895	0.773041	-0.371383
NOL7	4.85e-05	0.970362	0.753102	-0.409083
MAP3K6	4.94e-05	0.988413	0.77121	-0.374805
THUMPD3-AS1	4.94e-05	0.988682	0.738969	-0.436414
CSF1	4.95e-05	0.991878	0.711365	-0.491339
MT1X	4.96e-05	0.992536	0.824693	-0.278071
TMEM173	4.97e-05	0.996355	0.775976	-0.365917
SOX9	5.03e-05	1	0.763373	-0.38954
FUT3	5.05e-05	1	1.78401	0.835122
ZMIZ2	5.1e-05	1	0.725236	-0.463478
ARHGEF19	5.16e-05	1	0.812899	-0.298852
CNN2	5.22e-05	1	0.749607	-0.415794
SLC20A1	5.37e-05	1	0.710583	-0.492925
LAMTOR2	5.52e-05	1	0.776243	-0.365419
HSPB11	5.6e-05	1	0.764102	-0.388162
ACBD3	5.62e-05	1	0.719678	-0.474576
SF3B4	5.64e-05	1	0.731097	-0.451866
FUT2	5.67e-05	1	0.795909	-0.329325
TMEM14B	5.73e-05	1	0.77658	-0.364793
TNKS1BP1	5.75e-05	1	0.702204	-0.510037
EIF3J	5.8e-05	1	0.741154	-0.432155
RPL37	6.04e-05	1	1.22223	0.289516
CFLAR	6.05e-05	1	0.714768	-0.484452
TAX1BP1	6.06e-05	1	0.761886	-0.392353
PTGES2	6.06e-05	1	0.760569	-0.39485
CREBBP	6.13e-05	1	0.57553	-0.797036
SKIL	6.18e-05	1	0.733874	-0.446395
TMEM267	6.27e-05	1	0.766812	-0.383055
ANKRD12	6.28e-05	1	0.734684	-0.444804
GCG	6.34e-05	1	2.61403	1.38628
MX1	6.38e-05	1	0.687761	-0.540021
MT2A	6.44e-05	1	0.79867	-0.324329
RIT1	6.53e-05	1	0.713645	-0.486722
HS3ST1	6.56e-05	1	1.63506	0.709345
FAM3B	6.59e-05	1	1.80637	0.853094
NBEAL2	6.64e-05	1	0.675281	-0.566441
UBD	6.64e-05	1	0.789652	-0.340712
BHLHE40	6.67e-05	1	0.714027	-0.48595
ARRDC2	6.78e-05	1	0.585471	-0.772331
CISD1	6.96e-05	1	0.713552	-0.48691
NT5C2	7.02e-05	1	0.741642	-0.431204
HIVEP1	7.03e-05	1	0.682767	-0.550535
SERPINB9	7.05e-05	1	0.704348	-0.505639
ING3	7.06e-05	1	0.738528	-0.437276
RPL10A	7.07e-05	1	1.22699	0.295124
DNAJA4	7.17e-05	1	0.755756	-0.404008
CTTNBP2NL	7.23e-05	1	0.725849	-0.462259
MRPL50	7.24e-05	1	0.764132	-0.388106
GNA15	7.26e-05	1	0.72195	-0.470028
DEK	7.29e-05	1	0.761775	-0.392563
LDHB	7.4e-05	1	1.71833	0.781004
PHGR1	7.4e-05	1	1.9094	0.933121
C5orf56	7.43e-05	1	0.609139	-0.715157
AK2	7.5e-05	1	0.820787	-0.28492
TMCO1	7.53e-05	1	0.777092	-0.363843
SLC5A3	7.53e-05	1	0.679113	-0.558276
NDUFB2	7.55e-05	1	0.809687	-0.304564
DNAJC21	7.57e-05	1	0.789539	-0.340917
PTGES	7.62e-05	1	0.621232	-0.686797
ERRFI1	7.67e-05	1	0.71707	-0.479813
LHPP	7.71e-05	1	0.815563	-0.294131
LOC729218	7.88e-05	1	0.750867	-0.41337
RAMP1	7.99e-05	1	1.88588	0.915235
LRATD1	8.01e-05	1	0.695415	-0.524054
PLEKHG6	8.12e-05	1	0.787908	-0.343901
HIST1H2AL	8.28e-05	1	0.762461	-0.391264
GFOD1	8.28e-05	1	0.834333	-0.261305
CXCL2	8.28e-05	1	0.805831	-0.311451
GSTP1	8.32e-05	1	1.20009	0.263142
MRPS26	8.41e-05	1	0.808342	-0.306963
GADD45A	8.44e-05	1	0.690735	-0.533796
CCN2	8.53e-05	1	1.74921	0.806703
QSOX1	8.53e-05	1	1.55905	0.64067
SLC10A7	8.69e-05	1	0.802195	-0.317975
DYRK3	8.69e-05	1	0.816424	-0.292609
PLEKHN1	8.69e-05	1	0.82697	-0.274094
DHX8	8.88e-05	1	0.756596	-0.402404
CHD9	8.89e-05	1	0.682361	-0.551392
FCHO1	8.91e-05	1	0.853837	-0.227967
SNHG30	8.97e-05	1	0.824102	-0.279105
COL3A1	8.98e-05	1	0.720975	-0.471978
APOO	9e-05	1	0.77725	-0.363549
TTF1	9.12e-05	1	0.791285	-0.337731
BTN3A3	9.13e-05	1	0.81568	-0.293925
PMS2P5	9.13e-05	1	0.883603	-0.178529
PLS1	9.17e-05	1	1.71113	0.774949
TPPP3	9.25e-05	1	0.715599	-0.482776
CYSRT1	9.25e-05	1	0.771816	-0.373671
CNN3	9.35e-05	1	0.775003	-0.367726
DUOX2	9.45e-05	1	1.74417	0.802537
BRD9	9.47e-05	1	0.595938	-0.746765
C4BPA	9.48e-05	1	0.813272	-0.298191
NKIRAS1	9.58e-05	1	0.864299	-0.210398
FNBP4	9.75e-05	1	0.679308	-0.557863
IGFBP6	9.77e-05	1	1.64277	0.716133
TBC1D20	0.00010001	1	0.802388	-0.317628
SMAP2	0.000100591	1	0.869443	-0.201837
PID1	0.000100591	1	0.889905	-0.168276
ARL5B	0.000101295	1	0.779223	-0.359892
SMC5	0.000101576	1	0.731672	-0.45073
PAX8-AS1	0.000102229	1	0.76432	-0.38775
RRAD	0.00010246	1	0.819038	-0.287998
LOC101929897	0.000104592	1	0.624355	-0.679561
HIST1H4B	0.000104592	1	0.790034	-0.340013
AGAP11	0.000104592	1	0.797126	-0.327121
KREMEN2	0.000104592	1	0.798149	-0.325271
TXLNB	0.000104592	1	0.804084	-0.314581
LINC01460	0.000104592	1	0.805745	-0.311605
CALML5	0.000104592	1	0.81376	-0.297324
NCF1C	0.000104592	1	0.833782	-0.262258
GNRH1	0.000104592	1	0.842257	-0.247668
LINC01907	0.000104592	1	0.844097	-0.244519
SPDYE1	0.000104592	1	0.849985	-0.234492
ZNF589	0.000104592	1	0.863363	-0.211961
LINC01574	0.000104592	1	0.865982	-0.207591
FXYD1	0.000104592	1	0.870562	-0.19998
TPRXL	0.000104592	1	0.874186	-0.193988
EPYC	0.000104592	1	0.875511	-0.191803
PTN	0.000104592	1	0.876465	-0.190232
E2F2	0.000104592	1	0.880968	-0.182838
RAB36	0.000104592	1	0.882959	-0.179582
ALG1L	0.000104592	1	0.883106	-0.179342
GOLGA2P5	0.000104592	1	0.884542	-0.176998
HSPA12A	0.000104592	1	0.88523	-0.175875
LINC01719	0.000104592	1	0.887945	-0.171458
SRMS	0.000104592	1	0.890626	-0.167108
LINC00886	0.000104592	1	0.891612	-0.165511
LOC101927189	0.000104592	1	0.891942	-0.164979
PODNL1	0.000104592	1	0.897618	-0.155826
C15orf62	0.000104592	1	0.900132	-0.151791
DAPK2	0.000104592	1	0.904973	-0.144053
GPR146	0.000104592	1	0.905759	-0.142801
DDX3Y	0.000104592	1	0.909062	-0.13755
ACTBL2	0.000104592	1	0.910432	-0.135376
GREM1	0.000104592	1	0.912751	-0.131707
CCDC77	0.000104592	1	0.914978	-0.128191
PIAS3	0.000104592	1	0.916546	-0.125721
NHLRC1	0.000104592	1	0.918972	-0.121907
NPIPB3	0.000104592	1	0.92104	-0.118664
FCRL6	0.000104592	1	0.929174	-0.105979
BLM	0.000104592	1	0.929354	-0.105699
HOXA2	0.000104592	1	0.935077	-0.0968434
QPRT	0.000106071	1	0.867328	-0.205351
NMB	0.000108223	1	0.725268	-0.463413
COL1A2	0.000109345	1	0.762486	-0.391217
CD81	0.000109836	1	0.776649	-0.364666
APP	0.000111413	1	1.79393	0.843124
TMEM176B	0.000111968	1	0.797626	-0.326215
BPHL	0.000113563	1	0.849123	-0.235954
FOSL1	0.000117831	1	0.824002	-0.27928
RABGEF1	0.000119089	1	0.726211	-0.46154
AHI1	0.000120281	1	0.660286	-0.598836
WDR43	0.000124865	1	0.709259	-0.495616
MAN1B1-DT	0.000126915	1	0.777337	-0.363389
ENO1-AS1	0.000126915	1	0.779712	-0.358986
TFAP2A-AS2	0.000126915	1	0.787315	-0.344988
THY1	0.000126915	1	0.832864	-0.263847
KLF8	0.000126915	1	0.842273	-0.247641
LINC01715	0.000126915	1	0.877728	-0.188155
TMEM208	0.00012744	1	0.742106	-0.430303
RBM34	0.00012744	1	0.799923	-0.322068
ZFR	0.000129043	1	0.762545	-0.391106
RPL23A	0.000129771	1	1.24261	0.313374
CDK2	0.000130059	1	0.819688	-0.286852
ADAT3	0.000130542	1	0.804075	-0.314598
LINC00173	0.000130542	1	0.820355	-0.285679
LINC01569	0.000130542	1	0.824419	-0.278551
LOC101928100	0.000130542	1	0.844866	-0.243205
HSD11B1-AS1	0.000130542	1	0.850763	-0.233171
EN2	0.000130542	1	0.866358	-0.206964
ATXN7L3	0.000130542	1	0.878038	-0.187644
SUN1	0.000131792	1	0.788448	-0.342912
MNS1	0.000132647	1	0.825783	-0.276166
TTYH1	0.000132789	1	0.846829	-0.239857
ICA1	0.000133214	1	0.748315	-0.418283
GMDS-DT	0.000134267	1	0.843038	-0.24633
CNEP1R1	0.000134267	1	0.845536	-0.242062
XRRA1	0.000134267	1	0.848249	-0.237441
TSPYL2	0.000134626	1	0.728597	-0.456808
RASSF6	0.000135665	1	1.70415	0.769056
APTR	0.000137282	1	0.758156	-0.399434
CBX8	0.000138092	1	0.825008	-0.27752
LINC01006	0.000138092	1	0.861761	-0.21464
GEMIN8P4	0.000138092	1	0.867724	-0.204692
ELK4	0.000138107	1	0.6933	-0.528448
NINJ1	0.000139234	1	0.911427	-0.133801
HLA-F	0.000139745	1	0.760097	-0.395744
ETFB	0.000139834	1	1.64318	0.716494
ELOF1	0.000140624	1	0.771273	-0.374686
DUSP8	0.000141878	1	0.748569	-0.417793
PRKRIP1	0.00014202	1	0.801688	-0.318887
IGFL2	0.00014202	1	0.856101	-0.224147
IL19	0.00014202	1	0.868919	-0.202707
STAG3L1	0.00014202	1	0.875536	-0.191761
ROMO1	0.000145512	1	1.33306	0.414738
MTHFR	0.000147143	1	0.76411	-0.388147
CCDC71L	0.000152295	1	0.604822	-0.725418
GDE1	0.0001528	1	0.783052	-0.35282
HMG20B	0.000153399	1	0.76956	-0.377894
ODF3B	0.000154386	1	0.691464	-0.532274
BRAT1	0.0001563	1	0.688108	-0.539293
ATG101	0.000156599	1	0.759674	-0.396547
TAP2	0.000156908	1	0.798874	-0.323959
RHOQ	0.000157295	1	0.766859	-0.382967
LOC100506281	0.000157605	1	1.87068	0.903565
PHLDA3	0.000161495	1	0.753728	-0.407884
DXO	0.000165156	1	0.759992	-0.395944
FOXP1	0.000166485	1	1.83559	0.876246
FPGS	0.000167408	1	0.712276	-0.489492
POLR2L	0.000167771	1	0.801827	-0.318637
C1orf226	0.000168481	1	0.807416	-0.308615
NPNT	0.000169008	1	1.61629	0.692683
MORF4L2	0.000169073	1	0.811517	-0.301307
SBNO2	0.000170331	1	0.731586	-0.450901
VCAN	0.000173425	1	1.72927	0.790166
S100A16	0.000174564	1	0.82859	-0.27127
IL12RB1	0.000178751	1	0.705977	-0.502306
KMT2E	0.000180938	1	0.789489	-0.341009
RNASE1	0.000182603	1	1.84085	0.880373
HMOX2	0.000182989	1	0.761931	-0.392269
BARD1	0.000184513	1	0.75727	-0.401121
HDAC5	0.000186106	1	0.715626	-0.482722
TNF	0.000186183	1	0.629389	-0.667977
NIPBL	0.000186856	1	0.76122	-0.393615
ADCY9	0.000189607	1	0.784333	-0.350462
CADPS2	0.000189607	1	0.834871	-0.260374
KIF22	0.000190018	1	0.79361	-0.333497
H1F0	0.000191516	1	1.62154	0.697362
IRAK2	0.000193842	1	0.79268	-0.33519
DNAJA3	0.000194276	1	0.778548	-0.361142
TPI1	0.000196534	1	0.830309	-0.26828
ZNF564	0.000197186	1	0.798943	-0.323836
KLC2	0.000197186	1	0.864772	-0.209609
TUBA4A	0.000198132	1	0.777307	-0.363443
FLJ46875	0.000199403	1	0.70056	-0.513419
UBE2E2	0.000201081	1	0.842804	-0.246732
TNFSF14	0.000201775	1	0.681137	-0.553983
DST	0.000203629	1	1.54402	0.626687
RPL7L1	0.000206695	1	1.66857	0.738615
ING1	0.000207165	1	0.837395	-0.256019
OPLAH	0.000207232	1	0.722026	-0.469878
USP54	0.000207874	1	0.751073	-0.412974
TMEM51	0.00021065	1	0.764415	-0.387572
PDXDC2P-NPIPB14P	0.000210939	1	0.756587	-0.402422
DNAJB1	0.000212306	1	0.81532	-0.294561
MPLKIP	0.000214152	1	0.707376	-0.499452
CFL1	0.000215527	1	1.20833	0.27301
SERPING1	0.000219802	1	1.70261	0.767747
GPX2	0.000220539	1	1.60909	0.686246
IP6K2	0.000221499	1	0.740935	-0.432581
NSUN2	0.000222897	1	0.706373	-0.501499
GRN	0.000224892	1	0.765553	-0.385425
TOP1	0.000225116	1	0.810943	-0.302327
ZNF608	0.000225781	1	0.771196	-0.374831
EPHB2	0.000226013	1	0.882365	-0.180553
PMPCA	0.000229057	1	0.732637	-0.44883
ZNF57	0.000230441	1	0.852238	-0.230672
CSAD	0.0002315	1	0.742843	-0.42887
SERINC1	0.00023217	1	1.71518	0.778357
CAPN8	0.000232303	1	0.741006	-0.432443
PSMB9	0.000235825	1	0.751867	-0.411452
ZNF302	0.000237647	1	0.658202	-0.603398
PCSK6	0.000237647	1	0.766716	-0.383236
OSCP1	0.000237647	1	0.81066	-0.302831
ASAP3	0.000237647	1	0.815502	-0.29424
PCLO	0.000239525	1	0.716165	-0.481637
ACAA1	0.000243485	1	0.730614	-0.452819
MPHOSPH8	0.000245507	1	0.774941	-0.367842
TUSC3	0.000246068	1	1.6375	0.711492
BPGM	0.000246236	1	0.768168	-0.380506
KRT80	0.000251779	1	0.76858	-0.379733
LMO2	0.00025438	1	0.831004	-0.267073
OGFOD1	0.000257132	1	0.820357	-0.285676
PTRHD1	0.000259189	1	0.740015	-0.434373
DUSP22	0.000259623	1	0.781061	-0.356493
TMEM191A	0.000265551	1	0.658682	-0.602346
RP9P	0.000267648	1	0.775117	-0.367515
CYB5R1	0.000269452	1	0.77155	-0.374168
C1orf116	0.000271368	1	0.727967	-0.458056
TM4SF1-AS1	0.000272213	1	0.818991	-0.288081
RHOT1	0.000272232	1	0.619796	-0.690135
BLZF1	0.00027575	1	0.812978	-0.298711
SLC43A2	0.000275947	1	0.821259	-0.284092
MALSU1	0.000276192	1	0.791509	-0.337323
S100A14	0.000276304	1	0.807888	-0.307774
MIDN	0.000278185	1	0.775775	-0.36629
TRAF4	0.000280397	1	0.804061	-0.314624
TIMM44	0.0002808	1	0.75503	-0.405395
RPRD2	0.000284724	1	0.758328	-0.399106
NPC1	0.00028635	1	0.811968	-0.300505
GLA	0.000286509	1	0.672578	-0.572226
DAP3	0.00028677	1	0.812024	-0.300406
PODXL	0.000289166	1	1.66579	0.736208
TCTEX1D2	0.000291213	1	0.820546	-0.285344
ARPC5L	0.000291232	1	0.706656	-0.50092
RNF130	0.000293846	1	1.6041	0.681765
ZNF384	0.000294615	1	0.7599	-0.396118
USP24	0.00029528	1	0.780073	-0.358319
DOCK4	0.0002959	1	0.819663	-0.286898
NRDC	0.00029634	1	0.669407	-0.579044
LDOC1	0.000297025	1	0.840278	-0.251062
CSNK1G2	0.000299379	1	0.757532	-0.400622
CTHRC1	0.000301172	1	0.89213	-0.164674
DGCR6L	0.000301745	1	0.785047	-0.349149
SETD5	0.000303449	1	0.655803	-0.608667
CST3	0.00030443	1	0.907026	-0.140784
CBLC	0.000304463	1	0.827517	-0.273139
FBLN1	0.000305038	1	0.800556	-0.320927
ZNFX1	0.000307025	1	0.680639	-0.555038
TFPI2	0.000308449	1	1.68262	0.750706
SSNA1	0.000311021	1	0.714501	-0.484991
CRTC2	0.00031404	1	0.753186	-0.408922
PSENEN	0.000314927	1	0.773103	-0.371268
LSM8	0.0003161	1	0.774297	-0.36904
LAMTOR4	0.000316731	1	0.765762	-0.385031
CAMSAP1	0.000319587	1	0.820483	-0.285455
ITPRID2	0.000319742	1	1.5211	0.605117
LRP11	0.000319965	1	1.67478	0.74397
PHB2	0.000323565	1	0.806878	-0.309577
HSPA5	0.000325509	1	0.824283	-0.278789
AAMP	0.000328242	1	0.774427	-0.368798
SDF2L1	0.000332137	1	0.773343	-0.37082
PPP1R9A	0.000336071	1	0.71402	-0.485964
IQCE	0.000337409	1	0.758683	-0.39843
LOC730098	0.000338597	1	0.873686	-0.194814
NKTR	0.000345072	1	0.706938	-0.500343
NFE2L2	0.000345194	1	0.779596	-0.359202
PPP1R15B	0.000348579	1	0.840662	-0.250403
NUP58	0.000348982	1	0.788111	-0.343529
ATP6V0B	0.00035093	1	0.823561	-0.280053
FARP1	0.000352249	1	0.764837	-0.386775
PAIP1	0.000352372	1	0.807954	-0.307655
TUSC2	0.000353043	1	0.795503	-0.330061
POLR3C	0.000353778	1	0.811204	-0.301864
ODF2L	0.00035804	1	0.781564	-0.355565
LIPA	0.000359959	1	1.6079	0.685175
ZNF597	0.000360206	1	0.877584	-0.18839
WARS	0.000365242	1	1.64239	0.715794
RHOA	0.000367414	1	1.13915	0.187956
XAB2	0.000367476	1	0.761613	-0.392869
GALM	0.000373249	1	0.725156	-0.463636
KLHDC7B	0.000375573	1	0.828699	-0.27108
BUD31	0.000380551	1	0.88989	-0.168302
PLD6	0.000381774	1	0.814119	-0.296688
SERPINI2	0.000381854	1	1.77913	0.831174
TMED9	0.000387646	1	1.70155	0.766847
SNX9	0.000391457	1	1.57676	0.656961
IRS2	0.000393711	1	0.784652	-0.349875
SWI5	0.000393951	1	0.749489	-0.416021
LUM	0.000396639	1	0.79951	-0.322812
MRPL33	0.000397621	1	0.787152	-0.345285
GIPC1	0.000403127	1	0.769642	-0.37774
TAGLN2	0.000405355	1	0.860199	-0.217258
NAPB	0.000415023	1	0.85299	-0.229399
CEACAM1	0.000417027	1	0.877833	-0.187981
PTPN14	0.000420367	1	0.728787	-0.45643
CHTOP	0.000422407	1	0.768226	-0.380398
SEMA3F	0.000423748	1	0.832406	-0.26464
IFI44	0.000427365	1	0.692576	-0.529956
GPX4	0.000429986	1	0.827381	-0.273377
EPHA2	0.000430029	1	0.752676	-0.409899
RILPL2	0.000430144	1	0.831786	-0.265716
CST1	0.000432643	1	0.749581	-0.415844
PTPRU	0.000432643	1	0.812528	-0.299511
PDGFB	0.000433109	1	0.833952	-0.261964
COMT	0.000435727	1	0.771909	-0.373497
PRDX6	0.00043761	1	1.48507	0.570531
LRP6	0.000438257	1	0.821619	-0.283458
ZNF783	0.000441713	1	0.841612	-0.248772
CTSC	0.000449315	1	0.77269	-0.372038
RTKN2	0.000449935	1	0.762996	-0.390253
TTF2	0.00045096	1	0.829121	-0.270345
DDX31	0.00045096	1	0.843654	-0.245276
MAPKAPK2	0.000457252	1	0.788658	-0.342529
TOMM40L	0.000460388	1	0.819502	-0.287181
PAQR5	0.000460388	1	0.837296	-0.25619
SH3YL1	0.000462883	1	1.67179	0.741393
SLC9A8	0.000463615	1	0.828759	-0.270975
LOC105369632	0.000469999	1	0.803527	-0.315582
SLC25A13	0.000475604	1	0.776254	-0.3654
YRDC	0.0004803	1	0.803102	-0.316345
ANKRD49	0.000481731	1	0.717742	-0.478462
RORA	0.00048539	1	0.721707	-0.470514
KIAA0232	0.000487261	1	0.850829	-0.233059
ZNF224	0.000489785	1	0.836759	-0.257117
ABCD1	0.000489785	1	0.859336	-0.218705
DSG3	0.000490467	1	0.785332	-0.348625
IL1RN	0.000490572	1	0.852211	-0.230717
ERBB3	0.000492642	1	0.750676	-0.413737
PIBF1	0.000499373	1	0.625373	-0.677211
AGAP3	0.000499938	1	0.750646	-0.413795
SLC35A1	0.00050266	1	1.53432	0.617601
PHKG2	0.000507643	1	0.724166	-0.465607
SULT1C2	0.000510159	1	1.58664	0.665977
EVA1C	0.000510276	1	0.815716	-0.293862
JMJD8	0.000513079	1	0.76159	-0.392914
TNFRSF1A	0.000513387	1	0.754157	-0.407064
DCN	0.000517768	1	0.784628	-0.34992
NBEAL1	0.00051871	1	0.725227	-0.463495
TMEM80	0.000519992	1	0.80343	-0.315756
SMYD3	0.000520447	1	0.763633	-0.389049
LARGE2	0.000520926	1	0.86887	-0.202788
RSRC2	0.000522282	1	0.790285	-0.339555
ISG20L2	0.000525722	1	0.565109	-0.823399
C1GALT1	0.000526277	1	0.78268	-0.353506
LOC101927789	0.000527914	1	0.702184	-0.51008
CRIP1	0.00053517	1	1.24327	0.314137
RGL2	0.000536101	1	0.765838	-0.384888
TRAPPC6A	0.00053904	1	0.740459	-0.433508
PER2	0.000539328	1	0.749081	-0.416807
NFIX	0.000540964	1	0.772939	-0.371574
DDAH2	0.00054306	1	0.790073	-0.339942
PER3	0.000543148	1	0.771058	-0.375088
RPL18A	0.000550051	1	1.21858	0.285202
CA2	0.000561385	1	1.52715	0.610843
UAP1	0.000562662	1	0.79944	-0.322938
MAML2	0.00056567	1	0.786698	-0.346119
TSPAN9	0.000566768	1	0.675863	-0.565198
RAP2B	0.000570694	1	0.760778	-0.394453
MRPS30	0.000573627	1	0.820685	-0.2851
MRPL18	0.000576404	1	0.765927	-0.384721
ACAP3	0.000578941	1	0.795281	-0.330464
REX1BD	0.000580917	1	0.773467	-0.370588
CRYBG3	0.000582591	1	0.734654	-0.444864
STIL	0.000589117	1	0.776637	-0.364688
DENND2C	0.000591343	1	0.75483	-0.405777
CCDC186	0.000593167	1	0.740763	-0.432916
MAP1S	0.000598815	1	0.803469	-0.315686
SNAI1	0.000605657	1	0.796706	-0.327881
FAM129B	0.000608185	1	0.697396	-0.519949
SHTN1	0.000609056	1	0.716358	-0.481248
IRX5	0.000610304	1	0.782293	-0.354219
PIK3AP1	0.000616424	1	1.65987	0.73107
ULBP2	0.000617088	1	0.893375	-0.162662
BCAS1	0.000617769	1	1.55303	0.635085
MTA2	0.000619812	1	0.742715	-0.42912
VGLL1	0.00062047	1	0.775002	-0.367727
LRCH4	0.000620655	1	0.812001	-0.300446
NDUFS2	0.000624879	1	0.764476	-0.387456
EIF3D	0.000627065	1	1.59947	0.677591
LGALS2	0.000628706	1	1.56015	0.641689
MCRIP1	0.000631478	1	1.57593	0.656201
ALPK3	0.000631511	1	0.788992	-0.341918
CLDN15	0.000632988	1	0.842322	-0.247557
LSM2	0.000637449	1	0.843141	-0.246155
KIAA0040	0.000640972	1	0.80836	-0.306931
RIPOR1	0.000641828	1	0.79304	-0.334535
NUBP1	0.000642446	1	0.798383	-0.324848
CYP4F12	0.000642545	1	0.834389	-0.261208
PARP8	0.000649302	1	0.680026	-0.556338
VMP1	0.000650757	1	0.772088	-0.373162
LAMA4	0.000652083	1	1.73515	0.795062
DSC3	0.000653757	1	0.840207	-0.251183
POP7	0.000656085	1	0.859173	-0.21898
KIAA1211L	0.000659235	1	0.827286	-0.273541
DGKQ	0.000661807	1	0.875399	-0.191988
TARBP1	0.000663072	1	0.826492	-0.274927
MINK1	0.000665151	1	0.84244	-0.247354
CCT6P3	0.000665151	1	0.880439	-0.183706
SLC26A2	0.000669449	1	0.799169	-0.323428
SPEN	0.000673639	1	0.661808	-0.595514
ID3	0.000674015	1	0.781349	-0.35596
ZNF37BP	0.00067673	1	0.817099	-0.291417
LOC100507507	0.00067673	1	0.854549	-0.226764
POLR2F	0.000677373	1	0.817751	-0.290266
SERPINA5	0.00067985	1	1.70112	0.766488
SQSTM1	0.000682162	1	0.811857	-0.300702
C2orf74	0.000688495	1	0.849277	-0.235693
RERE	0.000688765	1	0.723769	-0.466398
MLLT10	0.000690784	1	0.796293	-0.328628
C15orf48	0.000692916	1	0.852274	-0.230612
SLC22A4	0.000700451	1	0.868248	-0.203821
SLC30A6	0.00070098	1	0.772706	-0.372009
CDKAL1	0.00070098	1	0.804883	-0.313149
DTNB	0.00070098	1	0.848351	-0.237267
TESC	0.000701855	1	1.53487	0.618115
FNBP1	0.000702214	1	0.863988	-0.210917
CYBA	0.000709119	1	0.794228	-0.332375
DLG5	0.000709411	1	0.89287	-0.163477
LDLRAP1	0.000709733	1	0.860618	-0.216555
CCDC88B	0.000724354	1	0.740801	-0.432842
OSBPL7	0.000724943	1	0.848541	-0.236944
EIF3H	0.00073188	1	1.48774	0.573122
ITSN2	0.000732237	1	0.780452	-0.357619
RNASET2	0.000732621	1	1.64116	0.714719
PRSS16	0.000737485	1	0.916741	-0.125414
VPS29	0.000751503	1	0.716557	-0.480847
MAP3K13	0.000757499	1	0.78027	-0.357955
CTBP2	0.000757508	1	0.785946	-0.347499
TEAD2	0.000763176	1	0.891975	-0.164925
ANXA2	0.000764388	1	1.17773	0.236003
PLXNB1	0.000769835	1	0.716447	-0.481068
NENF	0.00077103	1	0.836277	-0.257947
SUMF2	0.000782262	1	0.852868	-0.229606
SLC20A2	0.000784087	1	1.50492	0.589684
ALB	0.000784087	1	1.59341	0.672115
UBQLN1	0.000786722	1	0.802001	-0.318325
GPATCH2	0.000786771	1	0.774837	-0.368035
PHYHD1	0.000793167	1	0.843648	-0.245287
PELI1	0.000795986	1	0.819324	-0.287494
UBALD1	0.000805501	1	0.929091	-0.106108
ITPA	0.000816133	1	0.649712	-0.622127
ZNF600	0.000816329	1	0.848508	-0.237
TNFRSF21	0.000831543	1	1.5507	0.632924
RTF2	0.000840935	1	0.85418	-0.227388
PRPF38B	0.000845517	1	0.789308	-0.34134
TJP3	0.000852652	1	0.741685	-0.431121
YY1AP1	0.000854587	1	0.861499	-0.21508
STX6	0.000854799	1	0.78178	-0.355165
NRARP	0.000865725	1	0.71718	-0.479592
FBRS	0.000877313	1	0.773885	-0.369808
SLC2A1	0.000879496	1	0.826042	-0.275712
RAD51-AS1	0.00088114	1	0.788935	-0.342022
ATP6V0A1	0.000887301	1	0.784179	-0.350745
NSMF	0.000893004	1	0.788577	-0.342677
LOC100288069	0.000901398	1	0.772052	-0.37323
LOC440934	0.000901398	1	0.775834	-0.36618
C22orf46	0.000901398	1	0.819796	-0.286662
SYT7	0.000901398	1	0.82893	-0.270678
CAMTA1-DT	0.000901398	1	0.845593	-0.241965
KRT6A	0.000901957	1	0.78153	-0.355626
RALGDS	0.000901957	1	0.811755	-0.300883
LOC284454	0.000906523	1	0.769439	-0.378121
RPL5	0.000911165	1	1.191	0.252169
MRPS15	0.000912965	1	0.778851	-0.36058
PPP2CB	0.000915619	1	0.82434	-0.278688
VSIG1	0.000916707	1	1.50447	0.589252
LOC648987	0.000920946	1	0.812327	-0.299867
TEX9	0.000922088	1	0.802209	-0.31795
CLMP	0.000922088	1	0.823436	-0.280271
LINC00324	0.000922088	1	0.833417	-0.262889
SLC25A10	0.000943217	1	0.833739	-0.262332
HIST1H2AD	0.000943217	1	0.833987	-0.261903
COL5A2	0.000943217	1	0.837343	-0.256109
HSD17B7P2	0.000943217	1	0.856913	-0.22278
KRT87P	0.000943217	1	0.857646	-0.221547
ZNF710-AS1	0.000943217	1	0.892596	-0.16392
PAM16	0.000943217	1	0.92393	-0.114145
KDM2A	0.00095571	1	0.853103	-0.229208
GLTP	0.000963363	1	0.792296	-0.335889
ZNF121	0.000964793	1	0.847989	-0.237883
FAM107A	0.000964793	1	0.849714	-0.234951
ELF5	0.000964793	1	0.86113	-0.215697
FAM228B	0.000964793	1	0.878466	-0.186941
LINC00910	0.000964793	1	0.891593	-0.165543
F2RL1	0.000964834	1	1.55122	0.633404
TMUB1	0.000965868	1	0.781616	-0.355467
ABHD5	0.000967068	1	0.890288	-0.167656
RPL41	0.000973358	1	1.18272	0.242103
LYN	0.000981408	1	0.738187	-0.437942
RHOC	0.000983881	1	0.84291	-0.246549
GCC2-AS1	0.000986826	1	0.85848	-0.220144
ZBTB24	0.000986826	1	0.873168	-0.195669
LOC105370333	0.000986826	1	0.886844	-0.173248
LOC100049716	0.000986826	1	0.887472	-0.172226
NOL4L	0.000990363	1	0.768036	-0.380753
PWWP2A	0.000997536	1	0.724118	-0.465703
ZNF281	0.00100071	1	0.740807	-0.432831
HOXB2	0.00100224	1	1.56935	0.650165
CLASP1	0.0010041	1	0.812121	-0.300233
MLLT6	0.00100622	1	0.777784	-0.362559
GLCE	0.00100892	1	0.779161	-0.360007
ST8SIA1	0.00100932	1	0.876317	-0.190476
LINC02542	0.00100932	1	0.911792	-0.133223
VPS37B	0.0010107	1	0.739834	-0.434727
OCIAD2	0.00101585	1	1.34618	0.42887
TUT7	0.00101923	1	0.733045	-0.448026
CANX	0.00101996	1	1.41621	0.502039
UPF3B	0.00102203	1	0.766016	-0.384553
NUDT16L1	0.00102772	1	0.820638	-0.285182
SSBP1	0.00102812	1	0.788916	-0.342056
LOC100505555	0.0010323	1	0.875187	-0.192336
LINC01558	0.0010323	1	0.877163	-0.189083
CYP4X1	0.0010323	1	0.916097	-0.126428
TSPO	0.00103487	1	1.31162	0.391346
ZFAND5	0.00104044	1	0.798363	-0.324882
SERINC2	0.00104529	1	0.757647	-0.400402
SNAP23	0.00105	1	0.804355	-0.314095
RBBP4	0.00105275	1	0.852609	-0.230043
PSME1	0.00107369	1	1.42146	0.507372
PGK1	0.00107645	1	1.36298	0.446762
CLDN18	0.00107736	1	1.73354	0.793719
CNP	0.00108114	1	0.754177	-0.407025
SLC25A3	0.00110224	1	1.35701	0.440426
MAGOH	0.00110782	1	0.810364	-0.303357
CEBPB	0.00111866	1	0.801238	-0.319697
BCL9L	0.00112219	1	0.801612	-0.319024
MAD2L1BP	0.00113346	1	0.803687	-0.315294
HLA-E	0.00113577	1	1.28732	0.364369
WIPI2	0.0011485	1	0.760607	-0.394777
MFSD6	0.00115025	1	0.646682	-0.628871
SMIM19	0.00115796	1	0.800833	-0.320428
NT5E	0.00116131	1	1.53209	0.615502
CDC37	0.00116184	1	0.790732	-0.338739
SNIP1	0.00118257	1	0.824894	-0.27772
B4GALT5	0.00118343	1	0.795578	-0.329925
CCL2	0.00118732	1	1.72254	0.784541
TRMT13	0.00119813	1	0.75361	-0.40811
SPATA33	0.00119813	1	0.790188	-0.339732
USP5	0.00119813	1	0.819781	-0.28669
COL18A1	0.00120807	1	1.52272	0.606651
EPS8L2	0.00122823	1	0.708862	-0.496424
RAN	0.00123062	1	1.42002	0.505907
TLE5	0.00123545	1	0.71278	-0.488471
CPEB4	0.00123847	1	0.792319	-0.335846
ATP6V1G1	0.00124454	1	0.84562	-0.241919
C2	0.00124594	1	0.815724	-0.293847
SURF6	0.00124626	1	0.84008	-0.251401
TSC22D4	0.00125096	1	0.720712	-0.472505
DAPK1	0.00125445	1	0.849356	-0.235559
UBALD2	0.00126113	1	0.800021	-0.321891
NHLRC3	0.0012684	1	0.803072	-0.3164
MRPL52	0.0012694	1	1.44051	0.526578
BTG3	0.00128381	1	0.783578	-0.351852
RPLP0	0.00129069	1	1.15328	0.205746
CDC42EP2	0.00129928	1	0.84985	-0.23472
CARD6	0.00129961	1	0.76051	-0.394961
SNAPIN	0.0013086	1	0.800506	-0.321016
ARF5	0.00132212	1	0.839907	-0.251699
UBB	0.00132324	1	0.928239	-0.107431
AFF4	0.0013277	1	0.788576	-0.342679
PTBP2	0.00133689	1	0.776697	-0.364576
RUNDC1	0.00133689	1	0.81155	-0.301248
MAP2K3	0.00134554	1	0.760085	-0.395767
RBM41	0.00135068	1	0.796595	-0.328081
FAM214A	0.00136468	1	0.785191	-0.348885
SFRP5	0.00137908	1	1.53551	0.618715
MRPL24	0.00137986	1	0.841951	-0.248192
ZNF598	0.00138097	1	0.8002	-0.321568
GNG5	0.00139884	1	0.828046	-0.272218
TAOK1	0.00141821	1	1.48452	0.569993
SSSCA1	0.00142198	1	0.815244	-0.294696
PPP4C	0.00142408	1	0.774318	-0.369003
PMPCB	0.00142444	1	0.743977	-0.426671
VPS18	0.00143447	1	0.707982	-0.498215
SH3PXD2B	0.00143447	1	0.819467	-0.287242
REXO2	0.00144086	1	0.828969	-0.270611
RPL19	0.00144097	1	1.17293	0.230123
IFRD1	0.00144404	1	0.764906	-0.386645
MALAT1	0.00144827	1	0.875617	-0.191628
SLC44A3-AS1	0.00145476	1	0.823932	-0.279402
SLC4A2	0.00146637	1	0.805288	-0.312423
GGCT	0.0014842	1	0.776908	-0.364184
CHD3	0.00148677	1	0.795487	-0.330089
GLRX3	0.00149472	1	0.83489	-0.260341
ZBED6	0.00149613	1	0.78228	-0.354243
DOCK7	0.00149613	1	0.825457	-0.276734
CCDC91	0.00150678	1	0.785056	-0.349132
MACC1	0.00150793	1	0.733882	-0.446379
AP5Z1	0.00151721	1	0.758496	-0.398786
RNF128	0.0015197	1	1.49094	0.576224
COX4I1	0.00152116	1	1.19386	0.255638
SLC9A3-AS1	0.00152722	1	0.84895	-0.236249
PPCS	0.0015297	1	0.829898	-0.268994
PRDX2	0.00153689	1	0.810729	-0.302708
RPS2	0.00153748	1	1.26262	0.336422
KAT8	0.00153783	1	0.831688	-0.265886
LLPH	0.00154	1	0.893088	-0.163125
TOMM6	0.00154924	1	1.26463	0.338713
FBXW9	0.00155478	1	0.864057	-0.210802
SDF4	0.00155674	1	0.759994	-0.39594
PLIN3	0.00155981	1	0.709496	-0.495133
CYREN	0.00156021	1	0.80566	-0.311758
MRPL20	0.00156849	1	0.845653	-0.241863
SUSD2	0.00157028	1	0.742197	-0.430126
FAM229A	0.00157028	1	0.796922	-0.32749
KLRD1	0.00157028	1	0.819812	-0.286636
TOLLIP-AS1	0.00157028	1	0.834782	-0.260529
HIST1H4H	0.00157028	1	0.835769	-0.258823
SPOCK2	0.00157028	1	0.843849	-0.244943
LINC00612	0.00157028	1	0.854299	-0.227187
LINC00397	0.00157028	1	0.855967	-0.224373
EXOC3-AS1	0.00157028	1	0.866318	-0.207032
LOC100134368	0.00157028	1	0.868102	-0.204064
TMPRSS11D	0.00157028	1	0.871533	-0.198373
SMPX	0.00157028	1	0.874566	-0.19336
LINC02569	0.00157028	1	0.87659	-0.190026
CFLAR-AS1	0.00157028	1	0.87752	-0.188497
PCOLCE-AS1	0.00157028	1	0.878093	-0.187555
TMEM254-AS1	0.00157028	1	0.878737	-0.186496
LOC101928728	0.00157028	1	0.878945	-0.186156
HIST2H2BA	0.00157028	1	0.880296	-0.183939
LINC00885	0.00157028	1	0.881083	-0.182651
TFAP2A-AS1	0.00157028	1	0.882143	-0.180915
ATP6V0A4	0.00157028	1	0.882213	-0.180801
ULK4	0.00157028	1	0.883835	-0.178151
NXNL2	0.00157028	1	0.885297	-0.175766
SYNM	0.00157028	1	0.886827	-0.173275
LINC00174	0.00157028	1	0.890349	-0.167558
LINC01873	0.00157028	1	0.891019	-0.166471
FEZF1	0.00157028	1	0.89124	-0.166115
CCDC102A	0.00157028	1	0.892337	-0.16434
HYDIN	0.00157028	1	0.893721	-0.162104
ARF4-AS1	0.00157028	1	0.893764	-0.162034
LIFR	0.00157028	1	0.89389	-0.16183
MESP2	0.00157028	1	0.894081	-0.161523
PRRT2	0.00157028	1	0.894257	-0.161238
NPW	0.00157028	1	0.894705	-0.160516
LINC01740	0.00157028	1	0.896859	-0.157046
INCENP	0.00157028	1	0.897664	-0.155753
ISLR2	0.00157028	1	0.899511	-0.152787
LOC105370526	0.00157028	1	0.899999	-0.152005
SH3D21	0.00157028	1	0.901183	-0.150108
EPPIN	0.00157028	1	0.903103	-0.147038
EPB41L4A-DT	0.00157028	1	0.90413	-0.145398
EPM2A	0.00157028	1	0.905611	-0.143036
TMEM191C	0.00157028	1	0.905766	-0.142789
HIST1H2BB	0.00157028	1	0.906468	-0.141672
PLA2G5	0.00157028	1	0.906502	-0.141618
BTN2A3P	0.00157028	1	0.90772	-0.139681
HLX	0.00157028	1	0.908077	-0.139113
CPNE7	0.00157028	1	0.911969	-0.132943
CDCA2	0.00157028	1	0.914341	-0.129196
SMC5-AS1	0.00157028	1	0.914413	-0.129082
ABCA13	0.00157028	1	0.914765	-0.128526
DCST1-AS1	0.00157028	1	0.915102	-0.127996
CA3	0.00157028	1	0.915342	-0.127617
ALPL	0.00157028	1	0.915774	-0.126936
HIST2H2BC	0.00157028	1	0.916129	-0.126377
GHRLOS	0.00157028	1	0.916364	-0.126007
TMPRSS5	0.00157028	1	0.916877	-0.125199
TMEM198B	0.00157028	1	0.917096	-0.124856
LLGL1	0.00157028	1	0.918505	-0.12264
FOXCUT	0.00157028	1	0.918543	-0.122581
LOC100507547	0.00157028	1	0.918858	-0.122086
QPCTL	0.00157028	1	0.919192	-0.121562
JPH3	0.00157028	1	0.919593	-0.120932
TNFSF4	0.00157028	1	0.920323	-0.119788
CBX3P2	0.00157028	1	0.920497	-0.119516
LOC101928907	0.00157028	1	0.921051	-0.118647
MCM8	0.00157028	1	0.92136	-0.118163
LOC642846	0.00157028	1	0.922754	-0.115982
ABCA6	0.00157028	1	0.923024	-0.11556
OBP2B	0.00157028	1	0.924804	-0.11278
OTX1	0.00157028	1	0.925164	-0.112219
LOC391322	0.00157028	1	0.925189	-0.11218
NAIP	0.00157028	1	0.925294	-0.112016
TRIM46	0.00157028	1	0.926201	-0.110602
APOL4	0.00157028	1	0.926312	-0.11043
PPP2R2B	0.00157028	1	0.926596	-0.109988
LGI4	0.00157028	1	0.926816	-0.109645
FMC1-LUC7L2	0.00157028	1	0.926818	-0.109643
LOC91370	0.00157028	1	0.926827	-0.109627
NTF4	0.00157028	1	0.927404	-0.108729
SMG1P5	0.00157028	1	0.928127	-0.107606
LINC01983	0.00157028	1	0.928436	-0.107125
CD5	0.00157028	1	0.929138	-0.106036
SMCR5	0.00157028	1	0.930349	-0.104156
ZNF252P-AS1	0.00157028	1	0.931201	-0.102836
JARID2-AS1	0.00157028	1	0.931386	-0.102549
KRT12	0.00157028	1	0.931688	-0.102081
UTY	0.00157028	1	0.932587	-0.100689
FFAR2	0.00157028	1	0.933075	-0.0999343
TEX29	0.00157028	1	0.934674	-0.0974641
SNORA70	0.00157028	1	0.934768	-0.0973192
COL24A1	0.00157028	1	0.935685	-0.0959059
LINC01273	0.00157028	1	0.93586	-0.0956356
SFRP1	0.00157028	1	0.936094	-0.0952748
SLC25A35	0.00157028	1	0.936655	-0.0944108
LOC101926948	0.00157028	1	0.936814	-0.0941648
SMIM2-AS1	0.00157028	1	0.937037	-0.0938216
LOC101929626	0.00157028	1	0.937349	-0.0933415
MFAP5	0.00157028	1	0.938136	-0.0921305
LOC107984784	0.00157028	1	0.938617	-0.0913922
ADRB1	0.00157028	1	0.939153	-0.0905684
ETNK2	0.00157028	1	0.939211	-0.0904781
BMS1P4	0.00157028	1	0.939347	-0.0902698
LOC643387	0.00157028	1	0.939427	-0.0901477
HIST1H4K	0.00157028	1	0.939889	-0.0894372
PRKCQ-AS1	0.00157028	1	0.940342	-0.0887424
LPAR1	0.00157028	1	0.940588	-0.0883658
ARTN	0.00157028	1	0.940784	-0.088065
LOC100507006	0.00157028	1	0.941504	-0.0869604
CAMK4	0.00157028	1	0.941906	-0.0863445
RNU5F-1	0.00157028	1	0.94214	-0.0859867
ZNF337	0.00157028	1	0.942488	-0.085454
FAHD2CP	0.00157028	1	0.942894	-0.0848324
TMEM213	0.00157028	1	0.945004	-0.0816072
SLC26A1	0.00157028	1	0.945556	-0.0807657
L1CAM	0.00157028	1	0.945786	-0.0804147
HDHD5-AS1	0.00157028	1	0.945931	-0.0801929
DDX11-AS1	0.00157028	1	0.946109	-0.0799222
TRAF3IP3	0.00157028	1	0.946395	-0.079486
OXT	0.00157028	1	0.947031	-0.0785166
CSPG4	0.00157028	1	0.948219	-0.0767084
TTC4	0.00157028	1	0.948769	-0.0758707
ROPN1B	0.00157028	1	0.94957	-0.0746535
HIST1H2BI	0.00157028	1	0.949645	-0.07454
FAM185BP	0.00157028	1	0.949645	-0.07454
LINC02487	0.00157028	1	0.949842	-0.0742409
ARID3A	0.00157028	1	0.950157	-0.0737625
S1PR5	0.00157028	1	0.950183	-0.0737221
FAM21EP	0.00157028	1	0.951008	-0.0724712
LOC100506472	0.00157028	1	0.951875	-0.0711565
CTAGE11P	0.00157028	1	0.952048	-0.070894
NBL1	0.00157028	1	0.952662	-0.0699635
SNORA63	0.00157028	1	0.95343	-0.0688014
AUNIP	0.00157028	1	0.953823	-0.0682063
LINC00284	0.00157028	1	0.954188	-0.0676553
LOC100507557	0.00157028	1	0.955255	-0.0660423
FBXL16	0.00157028	1	0.955969	-0.064964
GCNA	0.00157028	1	0.956485	-0.0641863
SMOC1	0.00157028	1	0.956562	-0.064069
SPATA18	0.00157028	1	0.957749	-0.0622804
XKR8	0.00157028	1	0.958026	-0.0618635
POC1B	0.00157621	1	0.727386	-0.459208
PRSS22	0.00157938	1	0.780571	-0.357399
OTUD3	0.00158115	1	0.824792	-0.277898
LINC00472	0.00158279	1	0.826968	-0.274096
PPARG	0.0015859	1	1.4534	0.539432
BICC1	0.0015859	1	1.47916	0.564773
TRAM1	0.00159192	1	1.52333	0.607232
CLCF1	0.00159265	1	0.774371	-0.368902
KRT8	0.0015928	1	1.15595	0.209081
FAM129A	0.00159911	1	0.818534	-0.288885
PPIE	0.00160812	1	0.853622	-0.22833
FUT1	0.00161127	1	0.871487	-0.198448
ITGB1	0.00161228	1	1.51291	0.597331
LOC105274304	0.00162271	1	0.714829	-0.484331
CRB1	0.00162271	1	0.812459	-0.299633
MRPL20-AS1	0.00162271	1	0.818358	-0.289197
ADAL	0.00162271	1	0.821398	-0.283847
LOC101929709	0.00162271	1	0.827866	-0.272531
LOC105373159	0.00162271	1	0.833563	-0.262636
MN1	0.00162271	1	0.844499	-0.243833
CCT6P1	0.00162271	1	0.862541	-0.213335
TOB1-AS1	0.00162271	1	0.865714	-0.208038
NUDT18	0.00163094	1	0.834425	-0.261146
EIF1AD	0.00163319	1	0.899778	-0.152358
SYNGR2	0.00164171	1	0.826483	-0.274942
SLC25A44	0.00165814	1	0.793916	-0.332942
CCDC121	0.00166627	1	0.832155	-0.265077
SLC6A16	0.00166627	1	0.832877	-0.263825
LINC02363	0.00166627	1	0.843805	-0.245018
LOC107985246	0.00166627	1	0.851302	-0.232257
CCDC30	0.00166627	1	0.853544	-0.228462
TCF7	0.00166627	1	0.857823	-0.221248
MEIKIN	0.00166627	1	0.866093	-0.207405
LOC101928674	0.00166627	1	0.886679	-0.173517
LINC02482	0.00166627	1	0.8916	-0.165532
ZNF519	0.00166627	1	0.893005	-0.16326
LINP1	0.00166627	1	0.89515	-0.159799
SLC49A3	0.00166627	1	0.89554	-0.15917
LINC01239	0.00166627	1	0.897287	-0.156358
CAPN3	0.00166627	1	0.909657	-0.136606
LINC01278	0.00166964	1	0.863719	-0.211366
TMSB10	0.00167849	1	1.17088	0.227598
NDUFA7	0.00169619	1	0.847965	-0.237924
FAM192A	0.00169826	1	0.74678	-0.421245
CDADC1	0.00169954	1	0.830384	-0.268149
MCL1	0.0017017	1	0.835424	-0.259419
SERINC4	0.0017109	1	0.862275	-0.21378
HEY2	0.0017109	1	0.863938	-0.211
AMIGO3	0.0017109	1	0.880195	-0.184105
ZNF790-AS1	0.0017109	1	0.882679	-0.18004
TSACC	0.0017109	1	0.884762	-0.176638
SYNGR3	0.0017109	1	0.88744	-0.172279
PRRT1	0.0017109	1	0.88775	-0.171775
GSDMC	0.0017109	1	0.890526	-0.16727
MAPK8IP2	0.0017109	1	0.892519	-0.164045
SDCBP2-AS1	0.0017109	1	0.900024	-0.151965
WDR5B	0.0017109	1	0.90157	-0.149489
LOC101927365	0.0017109	1	0.908928	-0.137761
FAM89A	0.0017109	1	0.915235	-0.127785
GAPLINC	0.0017109	1	0.915885	-0.126762
PYY2	0.0017109	1	0.916138	-0.126363
ZBED2	0.0017109	1	0.92061	-0.119338
FH	0.00171604	1	0.834304	-0.261356
UQCRB	0.00172009	1	1.36096	0.444624
DTNBP1	0.00172995	1	0.859785	-0.217952
DVL2	0.00172995	1	0.882678	-0.180041
ATAD3A	0.00172995	1	0.893003	-0.163263
WDR37	0.00173488	1	0.826268	-0.275318
KDELR2	0.00173668	1	0.858192	-0.220627
KIF5B	0.00175432	1	1.54086	0.623739
ZNF677	0.00175664	1	0.834622	-0.260806
CLDN8	0.00175664	1	0.865773	-0.207939
SLC6A9	0.00175664	1	0.899032	-0.153556
RTN4RL2	0.00175664	1	0.924293	-0.113578
CLDN11	0.00175664	1	0.925132	-0.11227
CFAP69	0.00175664	1	0.925609	-0.111525
PUSL1	0.00175664	1	0.928377	-0.107217
LINC01137	0.00175664	1	0.929412	-0.10561
KAT14	0.00175664	1	0.933406	-0.0994237
ALPG	0.00175664	1	0.935648	-0.0959617
SPTBN1	0.0017623	1	1.55924	0.640839
CNBP	0.00177729	1	1.32691	0.408075
COL1A1	0.00178468	1	0.701771	-0.510928
PRKAA1	0.00179336	1	0.779128	-0.360067
SRSF10	0.00179847	1	0.839844	-0.251806
SCAMP3	0.00180332	1	0.841517	-0.248936
SRSF5	0.00180986	1	1.54678	0.629271
CCDC124	0.00181005	1	0.78777	-0.344154
HSH2D	0.00181336	1	0.772335	-0.372701
THRA	0.00181744	1	0.885893	-0.174796
ITGB2	0.00181847	1	1.55922	0.640829
DKK1	0.00182273	1	1.45925	0.545223
GAMT	0.00182273	1	1.5475	0.629937
ISYNA1	0.00183895	1	0.797417	-0.326593
POU2F3	0.00184487	1	0.856233	-0.223925
MFSD14A	0.00185404	1	0.813914	-0.297051
DEGS1	0.00186191	1	0.829241	-0.270136
RPS5	0.00187241	1	1.1971	0.259538
FANCD2	0.00187336	1	0.897726	-0.155653
POLG2	0.0018757	1	0.795286	-0.330455
RBCK1	0.00187794	1	0.822846	-0.281306
WSB2	0.00187911	1	1.39947	0.48488
RPL28	0.00188024	1	1.21625	0.282443
LMAN2	0.00191347	1	1.52874	0.612347
ABCB8	0.00193154	1	0.873	-0.195947
SUN2	0.00195215	1	1.53647	0.619617
EFNB1	0.00195256	1	0.776503	-0.364936
ATP5MC1	0.00195631	1	0.754053	-0.407262
CASP9	0.00196125	1	0.906593	-0.141473
LSM4	0.00196175	1	0.86458	-0.209928
GTF3C4	0.00198008	1	0.916527	-0.125751
YPEL5	0.00198308	1	0.775379	-0.367027
GOLGA7	0.00198546	1	1.51727	0.601478
PLEKHG1	0.0020114	1	0.779475	-0.359425
NAPG	0.00201208	1	0.788412	-0.342978
FTL	0.00201776	1	1.18431	0.244047
DNAJC10	0.00202336	1	1.5685	0.649386
SLC44A2	0.00202665	1	0.731551	-0.45097
GOLT1B	0.00204414	1	0.807139	-0.30911
VTCN1	0.00206159	1	0.852552	-0.23014
FAM102A	0.00206256	1	0.733233	-0.447656
SNHG5	0.00206606	1	1.25521	0.327929
SSR4	0.00207076	1	1.30358	0.38248
SMIM30	0.00207435	1	0.825422	-0.276797
CUTA	0.00207852	1	0.822472	-0.281962
TNRC6B	0.00207956	1	0.729758	-0.454511
AMBP	0.00207956	1	1.71307	0.776585
ANGPTL4	0.00208615	1	0.688034	-0.539449
FLRT2	0.0020938	1	1.48492	0.570389
ARF6	0.00210311	1	1.48696	0.572364
TK1	0.00210924	1	0.855992	-0.22433
CREB3L2	0.00211862	1	0.849969	-0.234518
LOC105369340	0.00215767	1	0.889105	-0.169574
EMP2	0.0021628	1	0.762942	-0.390354
HEBP1	0.00219096	1	0.83706	-0.256598
TCF25	0.00219629	1	0.80082	-0.32045
RUNX2	0.00223253	1	0.722865	-0.468202
PSMC2	0.00224441	1	0.773193	-0.3711
EIF2S1	0.00225344	1	1.48664	0.572057
PNISR	0.00225376	1	0.763102	-0.390052
GPRC5B	0.00225762	1	0.861169	-0.215631
MZT1	0.00225762	1	0.87227	-0.197153
ZNF503	0.00226821	1	0.72116	-0.471609
CNIH1	0.00227628	1	1.58279	0.662472
HMGCS1	0.00228302	1	0.859846	-0.217849
ITPR2	0.002285	1	0.820061	-0.286197
RHPN2	0.00229879	1	0.831764	-0.265754
FUBP1	0.0023121	1	0.828708	-0.271064
MACROD2	0.00232706	1	0.819775	-0.286701
FNBP1L	0.00232761	1	0.792163	-0.336131
MT1G	0.0023552	1	1.66319	0.733949
MYO10	0.00236157	1	0.88153	-0.181919
TMA16	0.00238827	1	0.751506	-0.412144
FAM160B2	0.00239626	1	0.770533	-0.376071
ATP11B	0.00240391	1	1.46032	0.546281
RPS8	0.00240702	1	1.15905	0.212944
HEXB	0.00241071	1	1.60952	0.686634
MAPKAPK5	0.00241276	1	0.837181	-0.256389
RMND5A	0.00242357	1	1.5068	0.591486
PDXK	0.00243278	1	0.899524	-0.152766
CCND3	0.00243299	1	0.743671	-0.427264
ACTB	0.00244142	1	1.16742	0.223327
CARS	0.00246119	1	0.875956	-0.19107
SNRPB2	0.00247388	1	0.80554	-0.311971
PALLD	0.00247477	1	0.839697	-0.25206
SH3GLB2	0.00247719	1	0.748231	-0.418444
COTL1	0.00247939	1	1.42529	0.511253
OGFR	0.00248449	1	0.772285	-0.372796
MTRR	0.00248585	1	0.851553	-0.231833
DBF4	0.00250135	1	0.721546	-0.470836
PSEN1	0.00252993	1	1.40893	0.494604
MECOM	0.00254068	1	1.39578	0.481068
AK1	0.00254527	1	0.87534	-0.192084
VDAC1	0.00255339	1	1.53435	0.617625
HIGD2A	0.002554	1	0.892466	-0.16413
ATP6V1F	0.0025696	1	0.82479	-0.277901
GANAB	0.00257539	1	1.54509	0.627691
MTA1	0.00258074	1	0.746028	-0.422699
NDUFAF8	0.00259005	1	0.805514	-0.312019
DNAJC9	0.00260175	1	0.870551	-0.2
CLEC7A	0.00261785	1	0.824477	-0.278449
TMED10	0.00262816	1	1.49056	0.575852
RASSF7	0.00264595	1	0.754558	-0.406296
NDUFA1	0.00265947	1	0.86178	-0.214608
MBOAT7	0.00265988	1	0.886006	-0.174611
SENP5	0.00266203	1	0.820449	-0.285514
NACA	0.00267619	1	1.20254	0.266087
HOPX	0.00268642	1	0.783165	-0.352612
CREB3L4	0.00268751	1	0.845695	-0.241791
LLGL2	0.00269106	1	0.798477	-0.324676
SGF29	0.00269474	1	0.700235	-0.514088
UBXN2A	0.00270314	1	0.744166	-0.426304
YWHAG	0.00270574	1	0.751938	-0.411314
NUTM2A-AS1	0.00271474	1	0.818186	-0.2895
ST20	0.00271973	1	0.886637	-0.173585
CCT2	0.00272548	1	0.765448	-0.385624
EMG1	0.00272891	1	0.73601	-0.442203
LIMCH1	0.00273275	1	0.750882	-0.413343
PEPD	0.00275855	1	1.34676	0.429492
AQP8	0.00275855	1	1.51623	0.600491
MED13	0.0027608	1	0.840839	-0.250099
ZNF830	0.00276265	1	0.734379	-0.445404
LOC100505938	0.00278578	1	0.819539	-0.287115
DDIT4	0.00280197	1	0.791255	-0.337785
TRPS1	0.00280536	1	0.73064	-0.452766
DDX1	0.00281379	1	0.810451	-0.303203
RAPGEF5	0.00282336	1	0.77023	-0.37664
TRA2B	0.00282576	1	0.764127	-0.388116
NOP10	0.00283117	1	0.777755	-0.362612
OGDH	0.00285485	1	0.830135	-0.268582
C1orf35	0.00285961	1	0.815104	-0.294944
CDK13	0.00289814	1	0.77576	-0.366317
INTS10	0.00290489	1	0.796268	-0.328674
CASZ1	0.00291671	1	0.827361	-0.273411
GPS2	0.00291813	1	0.824716	-0.278031
[truncated: 11,359 more rows]
