# Supplementary material for: CD73, a Promising Therapeutic Target of Diclofenac, Promotes Metastasis of Pancreatic Cancer through a Nucleotidase Independent Mechanism
Source: Adv Sci (Weinh). 2022 Dec 23;10(6):2206335. doi: 10.1002/advs.202206335 (PMC9951332; doi:10.1002/advs.202206335)
Supplement: Supplementary file 2 — Supporting Information xlsx [file ADVS-10-2206335-s002.zip › Data file S2.xlsx]

## Sheet: Data file S2
The differentially expressed genes of the RNA-Seq datasets in GSE9350 by comparing high metastatic daughter cells to its parental cells
Gene	FC	logFC	AveExpr	t	p value	Adjust p value	B
DDR1 /// MIR4640	1.25212	0.324373	10.359	-1.94736	0.0753086	0.277519	-5.31851
RFC2	1.47719	0.562855	8.53564	-1.48082	0.164464	0.433101	-6.00655
HSPA6	0.628568	-0.66986	6.37983	0.7832	0.448713	0.721603	-6.76755
PAX8	0.940552	-0.0884197	7.68742	1.55236	0.146576	0.406557	-5.90874
GUCA1A	0.936899	-0.0940348	2.82851	1.64138	0.126685	0.37471	-5.78281
MIR5193 /// UBA7	1.22519	0.293003	6.18658	-2.55938	0.0250545	0.138063	-4.28266
THRA	1.01721	0.0246223	5.24376	-0.415212	0.685325	0.866542	-6.99727
PTPN21	1.06153	0.0861466	4.86845	-0.918026	0.376714	0.664522	-6.65126
CCL5	0.970551	-0.0431241	2.91631	0.459464	0.654125	0.849868	-6.97677
CYP2E1	0.984266	-0.0228805	3.09295	0.43538	0.671026	0.85887	-6.98817
EPHB3	2.1613	1.1119	6.58789	-8.74497	1.51e-06	0.000157865	5.6106
ESRRA	0.953656	-0.0684596	8.71368	0.349546	0.732746	0.890167	-7.02396
CYP2A6	1.0593	0.0831127	5.75344	-1.14437	0.274814	0.569555	-6.42091
SCARB1	0.684024	-0.54788	8.0822	5.98815	6.37e-05	0.00221265	1.76616
TTLL12	0.864201	-0.210561	9.91712	2.21132	0.0471994	0.208738	-4.88586
LINC00152 /// LOC101930489	1.10347	0.142043	5.50284	-0.736322	0.475704	0.740513	-6.8041
WFDC2	0.862708	-0.213055	5.30585	1.50399	0.158477	0.424251	-5.97522
MAPK1	1.4114	0.497122	7.86187	-1.87363	0.0855688	0.29902	-5.43445
ADAM32	0.959731	-0.0592986	3.17473	0.885726	0.393194	0.677226	-6.6806
SPATA17	0.628974	-0.668929	4.40497	2.90037	0.0133349	0.0906825	-3.66814
PRR22	1.00242	0.00348346	4.95388	-0.0471677	0.963157	0.987317	-7.08816
PXK	1.1843	0.244039	6.34041	-2.10629	0.0569391	0.233632	-5.06105
VPS18	0.986533	-0.0195611	5.34509	0.180866	0.859496	0.947517	-7.07178
MSANTD3	0.864211	-0.210544	8.79649	0.426014	0.67765	0.862703	-6.99245
SLC46A1	0.877319	-0.188827	5.52273	1.19025	0.256997	0.550421	-6.36921
TIMD4	1.01739	0.0248766	3.76709	-0.369818	0.717971	0.88303	-7.01619
SLC39A5	1.06373	0.0891318	7.32458	-0.957593	0.357191	0.646882	-6.61408
ZDHHC11 /// ZDHHC11B	0.714076	-0.48585	5.61413	2.1237	0.0552029	0.229089	-5.03226
ATP6V1E2	0.969194	-0.0451422	5.36042	0.320992	0.753746	0.89992	-7.03416
AFG3L1P	0.806644	-0.309995	6.3319	0.997768	0.338115	0.630098	-6.57496
CILP2	1.0576	0.0807873	3.54676	-1.45156	0.172298	0.444302	-6.04565
PIGX	1.94903	0.962755	7.55429	-4.17114	0.00130083	0.0182273	-1.33132
TMEM196	0.976618	-0.0341339	4.40465	0.456665	0.656079	0.850656	-6.97813
SLC39A13	1.05908	0.0828078	7.02596	-1.10864	0.289343	0.584656	-6.46005
BEST4	1.01647	0.0235689	2.91775	-0.383793	0.707855	0.878154	-7.01059
AK9	1.03019	0.0429089	5.27645	-0.251878	0.805403	0.924221	-7.05531
CORO6	1.15838	0.212111	5.11656	-2.20518	0.0477227	0.210033	-4.8962
TMEM106A	1.43212	0.518154	4.22146	-2.29364	0.0406927	0.189254	-4.7461
ALG10	0.882328	-0.180612	5.48827	0.600037	0.559659	0.795867	-6.89852
TTC39C	1.57209	0.652688	6.64907	-4.85208	0.000398517	0.00789167	-0.121096
NEXN	1.08153	0.113075	3.81101	-1.04355	0.317293	0.610732	-6.52873
C15orf40	1.01688	0.0241446	7.89771	-0.181241	0.859208	0.947454	-7.07171
RAX2	0.984271	-0.0228718	6.14461	0.339003	0.740475	0.89381	-7.02782
MFAP3	1.13184	0.178672	8.38162	-0.878664	0.396862	0.680137	-6.68689
EYA3	0.819268	-0.287593	5.40255	0.857649	0.407914	0.689035	-6.70535
GIMAP1	0.933693	-0.0989804	3.95415	0.946042	0.362815	0.65268	-6.62507
KLK8	0.910815	-0.13477	3.76122	1.39229	0.189133	0.467151	-6.12315
CCDC65	0.959942	-0.0589813	2.57112	0.853198	0.410281	0.691143	-6.70921
FAM122C	1.02825	0.0401926	2.7411	-0.421494	0.680857	0.864234	-6.99448
CCDC11	1.0347	0.0492159	2.52258	-0.790578	0.444557	0.718983	-6.76161
ARMCX4	0.949739	-0.0743976	2.86289	1.25914	0.231956	0.521586	-6.28859
RBBP6	1.82476	0.867704	7.02949	-5.61515	0.000114001	0.00328917	1.16632
CENPBD1	1.09665	0.1331	5.03456	-0.830035	0.422748	0.701608	-6.72901
TRIOBP	1.05433	0.0763289	7.5067	-0.763903	0.459704	0.728594	-6.78285
CATSPER1	1.07776	0.10803	5.2256	-1.12376	0.283124	0.577932	-6.44361
HOXD4	1.08713	0.120528	4.2416	-1.89982	0.0817857	0.291635	-5.39353
GSC	1.00887	0.0127462	5.14005	-0.153239	0.88076	0.956151	-7.07674
SP7	0.995215	-0.00692026	3.87202	0.0965558	0.924675	0.973066	-7.08434
PDE7A	0.34731	-1.5257	5.93057	5.72034	9.66e-05	0.00294012	1.33747
CNOT7	0.734053	-0.446043	6.96966	2.61095	0.022785	0.129336	-4.19091
CRYZL1	0.845828	-0.241564	6.90155	0.801514	0.43844	0.714827	-6.75272
PRSS33	1.02434	0.0346932	5.6799	-0.436736	0.670069	0.858188	-6.98755
C19orf26	0.965094	-0.051258	4.90141	0.5114	0.618363	0.830362	-6.95017
MCMDC2	0.961096	-0.0572477	2.76039	0.697074	0.499058	0.756194	-6.83312
TIRAP	0.995813	-0.00605311	3.84356	0.0359148	0.971942	0.990806	-7.08866
LEAP2	0.89686	-0.157045	6.12248	0.893553	0.389156	0.674136	-6.67357
MSI2	1.49203	0.57728	7.39202	-2.04455	0.063513	0.250294	-5.16221
SCIN	0.951118	-0.0723035	2.9176	0.521314	0.611648	0.826321	-6.94478
CTCFL	0.894682	-0.160553	3.23278	1.83674	0.0911656	0.309942	-5.49154
C4orf33	1.33708	0.419086	7.66829	-2.03701	0.0643637	0.252174	-5.17448
ZNF333	0.855446	-0.225251	4.09333	1.69244	0.116379	0.356652	-5.70859
TVP23C	1.17891	0.237458	6.51632	-3.70374	0.00302234	0.0325289	-2.18668
RDH10	4.38905	2.13391	6.59243	-8.30785	2.57e-06	0.000230387	5.06559
SRSF12	1.33591	0.417823	3.28854	-4.56626	0.00065009	0.0112409	-0.62279
FAM71A	1.01041	0.0149359	5.9843	-0.16718	0.870017	0.952204	-7.07434
GAPT	1.03727	0.0527965	2.79883	-0.892818	0.389534	0.674447	-6.67423
FLJ30901 /// SCUBE1	1.12603	0.171242	5.47692	-1.88998	0.0831883	0.294466	-5.40894
ERICH5	0.943844	-0.0833797	2.78447	1.05039	0.314262	0.608028	-6.52167
CCDC185	1.13629	0.184332	3.5201	-2.02236	0.0660442	0.256055	-5.19822
ENTHD1	0.994084	-0.00856023	2.65398	0.144684	0.887365	0.958808	-7.07811
TSSK3	1.02136	0.0304871	7.03897	-0.382706	0.70864	0.878549	-7.01104
WFDC6	0.993115	-0.0099671	4.72975	0.129467	0.899136	0.963188	-7.08035
CLEC12A	0.972225	-0.0406378	2.81739	0.670668	0.515152	0.76674	-6.85181
BRF1	0.821971	-0.282841	4.32838	1.87512	0.0853495	0.298559	-5.43213
C15orf27	0.929384	-0.105653	3.80398	1.65972	0.122895	0.368304	-5.75632
BACH1 /// GRIK1-AS2	0.975341	-0.0360207	3.21743	0.463953	0.650997	0.848327	-6.97458
CALML6	0.904474	-0.144849	3.63359	2.27797	0.0418614	0.192901	-4.77286
NLRP5	0.956103	-0.0647615	5.0857	0.860245	0.406537	0.687916	-6.70309
ODF4	0.995457	-0.00656855	3.20243	0.0929255	0.927498	0.973926	-7.08471
CLEC4F	1.01804	0.0257988	5.45536	-0.311529	0.760752	0.903014	-7.03735
DEFB106A /// DEFB106B	1.04708	0.0663716	6.8647	-0.62681	0.542542	0.78467	-6.88138
WFDC9	1.09938	0.13669	3.52959	-2.16643	0.0511523	0.218906	-4.96119
NEDD1	0.811241	-0.301798	6.40551	1.44091	0.175228	0.44811	-6.05975
TTLL10	0.840654	-0.250415	5.24425	3.07101	0.00971361	0.0735779	-3.35542
CALR3	1.02181	0.0311258	3.66978	-0.314737	0.758375	0.9021	-7.03628
C10orf25	1.27067	0.345584	4.92831	-2.77136	0.0169394	0.106678	-3.90262
ETV3	0.685205	-0.545392	6.43914	1.6291	0.129282	0.378562	-5.80046
KLHL10	1.17352	0.230848	3.02519	-2.58522	0.0238913	0.133646	-4.23676
TM2D3	0.88046	-0.183671	9.62232	1.10011	0.292894	0.588125	-6.46924
ZNF485	1.10314	0.141614	3.90214	-0.862319	0.40544	0.686979	-6.70128
WDR17	0.652628	-0.615667	3.4607	6.48191	3.04e-05	0.00130729	2.5298
MFSD6L	0.958885	-0.0605697	5.55844	0.819605	0.428444	0.706769	-6.73777
CDH23 /// LOC100653137	1.08683	0.120121	4.58107	-0.989183	0.342129	0.633711	-6.58343
ANKAR	0.978536	-0.0313035	2.64283	0.583469	0.570397	0.80305	-6.90876
MEGF11	1.00693	0.00995629	2.90307	-0.163929	0.87252	0.9529	-7.07492
GPR182	1.0508	0.0714944	3.41016	-1.20716	0.25066	0.543664	-6.34975
ESX1	1.06429	0.0898959	3.32795	-1.18334	0.259619	0.553312	-6.37709
C8orf12	1.03987	0.0564033	3.85814	-0.623784	0.544462	0.786025	-6.88336
LOC653486 /// SCGB1C1	1.01364	0.0195467	3.47	-0.262651	0.797281	0.920542	-7.05235
DNAJC5G	0.93626	-0.0950185	5.26402	1.08638	0.298684	0.593404	-6.48392
WDR88	0.986711	-0.0193007	3.4609	0.249276	0.807369	0.925029	-7.05601
PRUNE2	0.949493	-0.074771	3.15656	1.10866	0.289335	0.584656	-6.46003
MBD3L2	1.003	0.00432709	5.21317	-0.0545922	0.957363	0.98492	-7.08776
ADAMTSL1	0.986587	-0.0194815	3.3309	0.214022	0.834129	0.937219	-7.06476
MBD3L1	1.0786	0.109164	2.82487	-1.40831	0.184454	0.460188	-6.10243
FAM46D	0.848302	-0.23735	3.13587	3.78292	0.00261624	0.0294508	-2.04082
SERPINB11	1.01776	0.0253948	3.21654	-0.353724	0.729691	0.888569	-7.02239
LINC00161	0.937717	-0.0927759	2.6024	1.50975	0.157018	0.422099	-5.96738
DSCR10	1.03268	0.0463896	5.7945	-0.712041	0.490072	0.750656	-6.82222
ABHD11	0.946851	-0.0787901	6.30865	0.197732	0.84657	0.942654	-7.06836
ACAP2	1.13649	0.184587	8.13359	-0.695231	0.500172	0.757006	-6.83444
GAMT	1.00062	0.000895721	7.74956	-0.0102828	0.991965	0.997144	-7.0893
PLCD3	1.26963	0.344408	7.608	-2.27921	0.0417681	0.192573	-4.77075
IRF6	0.412402	-1.27788	10.1048	3.38168	0.00546177	0.0494899	-2.78187
PTPRC	1.00228	0.0032874	2.56533	-0.0490109	0.961718	0.986784	-7.08807
MAN1A2	1.43748	0.523537	5.29459	-2.89716	0.0134148	0.0910334	-3.67401
RAPH1	1.20791	0.27251	4.06999	-1.77788	0.100788	0.328382	-5.58132
SMCR8	0.968619	-0.0459983	6.05421	0.506643	0.621599	0.832417	-6.95272
LACTB	1.63086	0.705637	7.55227	-2.78392	0.01655	0.105083	-3.87989
BNC1	0.922582	-0.116251	5.18572	0.177159	0.862343	0.948626	-7.07249
MPP4	0.951063	-0.0723878	2.48592	1.43451	0.177006	0.450361	-6.06817
LACE1	1.19153	0.252812	3.8825	-1.66243	0.122343	0.367293	-5.75239
IDI2	1.0768	0.106751	4.86016	-1.38168	0.192288	0.471326	-6.13678
CYP11B1	0.975593	-0.0356489	4.33658	0.482703	0.638005	0.841364	-6.96521
TAF8	0.998556	-0.00208418	4.31552	0.0242646	0.981041	0.993846	-7.08904
COBL	0.244679	-2.03104	6.29198	10.8414	1.51e-07	3.05e-05	7.94207
SLAMF6	1.04206	0.0594325	5.35198	-0.668115	0.516723	0.767755	-6.85359
ZSCAN20	1.06263	0.0876401	3.7387	-0.941052	0.365264	0.654909	-6.62979
GPBAR1	1.00954	0.0136937	5.75631	-0.202642	0.842815	0.940594	-7.0673
RHBDL2	1.3606	0.444241	4.44523	-1.7263	0.10996	0.345342	-5.6586
FRAS1	1.03262	0.0463159	5.02368	-0.698265	0.498339	0.755702	-6.83226
BRSK1	1.06636	0.0926949	4.97781	-0.930718	0.370372	0.659267	-6.63948
CRB2	0.992393	-0.0110164	3.52806	0.178107	0.861615	0.948502	-7.07231
KCNE4	0.93318	-0.0997731	4.81562	1.30585	0.216117	0.501803	-6.23196
CD300LG	0.946658	-0.0790847	3.08164	1.22301	0.244835	0.537139	-6.33131
SLC34A3	0.932973	-0.100093	8.28573	1.86516	0.0868252	0.301705	-5.44761
CPA6	0.98308	-0.0246195	2.61964	0.499266	0.626632	0.835352	-6.95663
WBP2NL	0.963073	-0.0542834	2.67458	0.699145	0.497809	0.755438	-6.83162
HIPK1	0.907119	-0.140636	4.19054	1.32969	0.20838	0.492103	-6.20247
MTBP	1.02095	0.0299088	5.5146	-0.232194	0.820306	0.931295	-7.06042
ACVR1C	0.651396	-0.618393	6.04314	2.86655	0.0141987	0.0945917	-3.72979
TMEM74	0.547534	-0.868979	4.77722	4.53921	0.000681275	0.0115823	-0.670755
TIGD4	1.03765	0.053319	2.50357	-0.779129	0.451018	0.723213	-6.77081
ART5	0.953414	-0.0688257	6.32521	0.790939	0.444354	0.718931	-6.76132
FAM71C	1.06669	0.093143	4.16977	-1.1706	0.264515	0.558651	-6.39155
C21orf67	1.06416	0.0897108	6.10543	-1.14134	0.276025	0.570941	-6.42427
NLRP11	0.962721	-0.0548096	3.46508	0.685495	0.506077	0.760551	-6.8414
ATP6V1C2	0.155607	-2.68402	6.03548	3.95774	0.00190634	0.023764	-1.72001
CLDN19	1.00829	0.011915	5.93945	-0.148403	0.884493	0.957295	-7.07752
VTI1A	1.45957	0.54554	4.62471	-4.78734	0.000444803	0.00855712	-0.233855
KIF6	1.01387	0.0198698	3.23106	-0.252963	0.804585	0.923762	-7.05502
IQCD	1.06972	0.0972343	4.81264	-0.894108	0.38887	0.67395	-6.67307
TAGAP	0.928673	-0.106758	6.21108	1.82342	0.0932686	0.314217	-5.51201
STON2	0.573982	-0.800924	4.99419	2.41105	0.0328771	0.164822	-4.54345
SERPINA12	0.980201	-0.0288499	4.10911	0.338599	0.740772	0.893939	-7.02797
LETM2	1.03382	0.0479838	3.70401	-0.43458	0.671591	0.85917	-6.98854
BSND	0.988779	-0.0162795	3.44909	0.168802	0.868769	0.951623	-7.07405
CLEC4C	0.988169	-0.0171697	3.27165	0.256313	0.802057	0.92253	-7.05411
NLRC4	0.957298	-0.0629604	3.32746	0.953396	0.359228	0.648874	-6.61809
PRSS36	0.840307	-0.251012	6.2935	3.97416	0.00185079	0.0232679	-1.68998
ZDHHC15	0.897838	-0.155473	2.97249	2.10034	0.0575431	0.23514	-5.07085
RAI1	0.995382	-0.00667731	6.40744	0.0980829	0.923488	0.972526	-7.08418
CDK15	1.03004	0.0427001	4.35397	-0.724668	0.482567	0.745573	-6.81287
ZNF570	1.11622	0.158615	4.58989	-1.57827	0.140526	0.396332	-5.87257
AF131215.4	0.361792	-1.46677	4.62314	6.36754	3.59e-05	0.00147183	2.356
NUDT9P1	0.91531	-0.127668	3.50177	2.19629	0.0484903	0.212018	-4.91117
BTBD16	1.23948	0.309732	4.17814	-2.121	0.0554687	0.229789	-5.03673
RTP3	1.0219	0.0312517	4.06433	-0.4046	0.692901	0.870753	-7.00188
TSPEAR	0.996416	-0.00518034	3.21376	0.0934143	0.927118	0.973856	-7.08467
MIPOL1	0.793432	-0.333821	3.53261	2.73442	0.0181385	0.111492	-3.96936
C6orf141	3.56038	1.83203	6.52409	-12.4457	3.27e-08	1.02e-05	9.45915
ALMS1P	0.975461	-0.0358434	4.68746	0.557237	0.587624	0.812717	-6.92443
MYO3B	1.01315	0.0188433	2.90443	-0.26577	0.794934	0.919502	-7.05147
ADAM21	0.942817	-0.0849501	4.72231	1.44019	0.175426	0.448415	-6.06069
TRIML2	0.970849	-0.0426813	4.07601	0.504061	0.623359	0.833513	-6.9541
ABCC13	1.08453	0.117076	3.07446	-1.4332	0.177372	0.450832	-6.0699
IL12RB1	0.981312	-0.0272169	3.56267	0.338192	0.74107	0.894091	-7.02812
GTF2A1L	0.96176	-0.0562506	2.63596	1.1418	0.275842	0.570636	-6.42376
TRPV3	1.00974	0.0139895	5.40135	-0.257453	0.801197	0.922079	-7.0538
CNBD1	0.823191	-0.280701	2.97245	2.19116	0.0489382	0.212897	-4.91978
ABCC12	0.955452	-0.0657454	3.33471	0.884341	0.393911	0.677661	-6.68183
MMP21	0.960777	-0.0577259	2.66418	1.01732	0.329105	0.621892	-6.55543
TMEM190	0.952146	-0.0707451	5.53163	1.1725	0.26378	0.557809	-6.3894
GAS2L2	1.00585	0.00842073	5.78083	-0.0917642	0.928402	0.97424	-7.08483
KCNG4	0.982947	-0.0248142	4.51076	0.290111	0.776691	0.911024	-7.04423
PXT1	0.995528	-0.00646656	3.159	0.0708103	0.944717	0.980456	-7.08666
CACNG5	1.03366	0.0477565	5.27567	-0.650774	0.527475	0.774778	-6.86546
LINC00308	0.942033	-0.0861501	3.9327	0.887658	0.392194	0.676471	-6.67887
FAM223A /// FAM223B	1.10279	0.141153	4.81991	-1.6711	0.120593	0.364619	-5.73978
WFDC11	1.03548	0.0502938	4.52589	-0.587244	0.567941	0.80138	-6.90645
IFNL2 /// IFNL3	1.02475	0.0352677	3.10881	-0.531316	0.60491	0.821924	-6.93925
JAK1	0.883565	-0.178592	8.47327	0.939759	0.3659	0.655424	-6.631
CDC42SE2	0.815499	-0.294244	7.07219	1.41884	0.181429	0.456207	-6.08872
ACACB	0.985583	-0.0209513	7.79862	0.324524	0.751137	0.898532	-7.03294
RFWD2	0.675393	-0.566201	8.43327	2.91403	0.0130011	0.0892787	-3.6432
STX6	0.931701	-0.102061	8.11397	1.23678	0.23986	0.531225	-6.31514
ANLN	0.795452	-0.330154	9.41596	0.689376	0.503718	0.759214	-6.83864
SPRR4	0.962557	-0.0550565	6.67654	0.838573	0.418124	0.697766	-6.72177
POLR2J /// POLR2J2 /// POLR2J3 /// UPK3BL	1.04343	0.0613359	9.47092	-0.107335	0.916299	0.969871	-7.08316
LOC441259 /// POLR2J /// POLR2J2 /// POLR2J3 /// UPK3BL	1.01395	0.0199802	8.12837	-0.0344955	0.97305	0.991271	-7.08872
HSH2D	1.26254	0.336331	5.23302	-2.37731	0.0349617	0.171545	-4.60206
TRNT1	0.823941	-0.279387	6.97544	0.908478	0.381535	0.668161	-6.66003
TMEM163	0.665564	-0.587351	4.46207	3.91691	0.00205208	0.0249605	-1.79477
ARHGAP5	0.704866	-0.504579	6.94093	1.69226	0.116413	0.356695	-5.70885
HERPUD2	2.11628	1.08153	8.09574	-7.06051	1.33e-05	0.000724256	3.38117
JMJD6	0.971928	-0.0410789	3.83103	0.399057	0.696872	0.87321	-7.00425
SRCAP	1.26199	0.335702	5.14201	-3.50687	0.00433592	0.0419215	-2.55029
MAP3K6	1.03331	0.0472672	5.98257	-0.52309	0.610449	0.825682	-6.94381
ARSG	1.03648	0.051697	4.49202	-0.261758	0.797953	0.920618	-7.0526
ZNF101	0.959156	-0.0601621	4.97319	0.519049	0.613179	0.827505	-6.94602
PTPN11	0.947185	-0.0782821	3.81719	1.21026	0.249514	0.542649	-6.34616
KLHDC7B	0.814733	-0.295601	4.88888	4.0765	0.00154018	0.0204739	-1.50325
ATAD3A /// ATAD3B	0.921329	-0.118212	6.74459	0.779157	0.451002	0.723209	-6.77078
ZNF626	0.881584	-0.181829	3.74123	2.47348	0.0293325	0.153499	-4.43429
PHC3	1.68947	0.756569	7.29036	-3.25562	0.00689662	0.058029	-3.01498
IL11RA	1.04441	0.0626832	5.6072	-0.880141	0.396092	0.679583	-6.68558
TNFRSF10A	1.28905	0.366309	7.1698	-3.41745	0.00511276	0.0471784	-2.71571
RAD51L3-RFFL /// RFFL	1.26327	0.337158	5.416	-1.49686	0.160299	0.426966	-5.98489
HPS4	1.0322	0.0457165	5.59684	-0.343398	0.737249	0.891983	-7.02622
UHMK1	0.921305	-0.118249	7.85223	0.279133	0.784902	0.914749	-7.04757
TXNDC2	1.04821	0.0679281	5.15532	-0.652968	0.526107	0.773902	-6.86397
NAV3	0.881846	-0.181401	3.22978	2.29284	0.0407515	0.189444	-4.74747
C5orf22	1.04384	0.0619071	7.68537	-0.223765	0.82671	0.934374	-7.06248
PCDHGB7	1.02411	0.0343735	2.32022	-0.497792	0.627641	0.835901	-6.9574
ERC1	0.973965	-0.0380583	7.17745	0.219088	0.830269	0.935884	-7.06359
FLCN	1.0973	0.133961	6.12059	-0.543519	0.59674	0.817408	-6.93236
JMJD1C-AS1	1.39457	0.479819	5.42217	-2.36446	0.0357886	0.174103	-4.62431
LRRC7	0.997745	-0.00325748	2.65283	0.0398552	0.968865	0.989682	-7.0885
SH2D3C	0.94729	-0.0781226	4.39217	0.771744	0.455217	0.725521	-6.77667
PPP1R3B	0.9791	-0.0304725	3.97781	0.405248	0.692437	0.870622	-7.0016
SLC9A7	2.61878	1.38889	5.09512	-6.55153	2.74e-05	0.00122116	2.6347
IGSF3	0.960028	-0.0588519	5.36102	0.703919	0.494936	0.753448	-6.82816
RFX6	0.985069	-0.021704	2.95397	0.196295	0.847669	0.94299	-7.06866
DIRC1	1.00243	0.00350837	2.71217	-0.0551706	0.956912	0.984794	-7.08772
DNAJB7	1.00291	0.00419679	2.76683	-0.0662517	0.94827	0.981531	-7.087
UCN3	0.950439	-0.0733342	6.14142	0.931414	0.370026	0.658935	-6.63883
DIP2A	1.25028	0.322252	5.05213	-1.77755	0.100845	0.32849	-5.58183
USP28	0.955301	-0.0659724	7.79223	0.386205	0.706115	0.877157	-7.00961
CASC5	0.942137	-0.0859914	6.72546	0.188533	0.853614	0.945569	-7.07026
SENP8	1.40721	0.492841	5.99734	-1.92505	0.0782871	0.284371	-5.35383
GRHL1	1.51727	0.60148	6.79834	-0.996596	0.338661	0.630464	-6.57612
CNBD2	0.936744	-0.0942738	4.47254	0.885521	0.3933	0.677238	-6.68078
CASKIN1	1.11812	0.161079	6.65253	-2.65232	0.021111	0.123161	-4.11696
CACNA2D4	0.9726	-0.040081	4.26065	0.494145	0.630138	0.83727	-6.95931
ARL11	0.99588	-0.00595602	2.40418	0.10411	0.918804	0.970694	-7.08353
SLC2A13	0.85417	-0.227405	2.95911	1.82316	0.0933098	0.314261	-5.51241
NIPA1	0.974532	-0.037219	5.78186	0.233418	0.819377	0.930743	-7.06011
TUBA3FP	0.957995	-0.0619099	5.6153	0.663271	0.519713	0.769812	-6.85693
CARD16	0.960985	-0.0574149	7.86281	0.280595	0.783807	0.914152	-7.04714
CARD16 /// CASP1	1.02781	0.0395758	8.34688	-0.298535	0.770408	0.907393	-7.04159
DUSP19	1.10602	0.14538	4.08517	-1.37418	0.194546	0.474158	-6.14638
CYB5D1	1.09707	0.13365	7.41587	-0.901791	0.384937	0.671431	-6.66612
NMNAT2	0.496077	-1.01136	5.91552	10.862	1.48e-07	3.01e-05	7.96284
SLC4A1	1.0618	0.0865067	4.55695	-1.3553	0.200321	0.481429	-6.17035
CREG2	0.576549	-0.794484	4.18523	2.65189	0.0211277	0.123203	-4.11773
RXFP1	0.248801	-2.00694	4.04567	5.63556	0.000110371	0.00322013	1.19965
SPEF2	1.05201	0.0731454	6.74499	-0.387643	0.705078	0.876439	-7.00902
CEP170 /// CEP170P1	1.17753	0.235764	6.07844	-1.77174	0.101843	0.330261	-5.59059
DTD1	1.00677	0.0097311	5.5072	-0.166973	0.870176	0.952204	-7.07438
CASC4	0.913736	-0.13015	5.47742	0.664809	0.518763	0.769171	-6.85587
FGF1	0.920685	-0.11922	2.64125	1.52159	0.154056	0.417727	-5.9512
ARPP21	1.00036	0.000518299	2.52773	-0.0072998	0.994296	0.998062	-7.08933
RHOXF1	1.01279	0.0183299	4.89765	-0.204751	0.841204	0.939813	-7.06684
ADAMTS17	1.02436	0.0347217	4.60026	-0.2763	0.787026	0.915857	-7.04842
SNHG7 /// SNORA17 /// SNORA43	1.1074	0.147172	6.06925	-1.4432	0.174595	0.447314	-6.05673
DHH	1.02037	0.0290855	3.93018	-0.393135	0.701125	0.874769	-7.00674
ABRA	0.953305	-0.0689896	3.13343	0.846908	0.413642	0.693994	-6.71464
KLHDC1	0.937138	-0.0936669	4.20843	0.294249	0.773603	0.909099	-7.04294
RICTOR	0.74449	-0.425676	4.53226	0.645683	0.530655	0.777119	-6.86889
PCDHGA4	0.870915	-0.199397	5.95516	0.615609	0.549667	0.789727	-6.88864
NETO1	0.900815	-0.150698	3.43617	2.018	0.0665527	0.257453	-5.20528
WWP2	1.0545	0.0765643	4.60137	-0.475758	0.642803	0.843905	-6.96872
ST7L	1.26445	0.338511	4.01652	-2.11486	0.0560786	0.231351	-5.0469
C2orf15	0.949518	-0.0747327	5.43898	0.512485	0.617627	0.829973	-6.94959
KCNH8	1.03186	0.0452521	3.68914	-0.29829	0.770592	0.907472	-7.04166
MCF2L	0.881903	-0.181308	3.37132	2.65711	0.0209253	0.122467	-4.10839
SLCO6A1	1.00538	0.00774383	3.27621	-0.150858	0.882598	0.956694	-7.07713
PP2D1	0.998232	-0.00255266	2.7388	0.0255454	0.98004	0.993505	-7.08901
KLC3	1.03353	0.0475786	7.70723	-0.669357	0.515959	0.767328	-6.85273
CIB3	0.971151	-0.0422319	3.58304	0.649402	0.528331	0.775227	-6.86639
CADM2	1.03663	0.0519049	3.36992	-0.663297	0.519698	0.769812	-6.85691
C9orf66	0.915823	-0.126859	4.25145	0.672325	0.514133	0.765862	-6.85066
HDAC9	1.05379	0.0755874	2.85878	-1.14399	0.274967	0.569653	-6.42133
SLC16A11	0.99243	-0.0109625	5.58565	0.111532	0.913041	0.96854	-7.08267
TMEM67	1.00171	0.0024611	2.70586	-0.0376934	0.970553	0.990188	-7.08859
HS6ST2	0.830977	-0.26712	5.85351	1.01461	0.330343	0.623003	-6.55815
CAMKK1	0.912902	-0.131468	5.6178	1.83112	0.0920477	0.311592	-5.50019
ZNF625	1.09574	0.13191	3.70184	-2.11239	0.0563247	0.231976	-5.05097
ZNF563	1.09695	0.133496	3.85159	-1.86611	0.0866828	0.301468	-5.44613
LIN9	0.988673	-0.0164353	3.17663	0.149133	0.883929	0.957108	-7.0774
CLEC4D	0.980937	-0.0277676	3.79939	0.451253	0.659866	0.85271	-6.98073
SLC25A27	0.896461	-0.157687	5.27758	0.904227	0.383695	0.670083	-6.6639
GPRC6A	0.976467	-0.0343575	5.11903	0.542725	0.59727	0.817638	-6.93281
RAET1E	0.864501	-0.210061	3.96854	1.89921	0.0818724	0.29181	-5.39449
SLC44A5	1.0045	0.00648156	5.53978	-0.0515377	0.959746	0.985841	-7.08793
ZNF417	0.901268	-0.149972	2.57594	2.09252	0.0583473	0.237132	-5.08373
ZNF781	1.00181	0.00260914	2.7182	-0.052713	0.958829	0.98545	-7.08786
HELB	0.953875	-0.0681283	3.07836	0.603762	0.55726	0.794435	-6.89617
SEC62	1.38233	0.467099	5.70822	-1.13804	0.277349	0.572185	-6.42792
TRDN	0.949568	-0.0746571	2.66632	1.07289	0.304452	0.598753	-6.49819
SOCS4	0.607277	-0.719573	4.89952	3.05299	0.0100441	0.0752541	-3.38854
C8orf31	1.35046	0.433454	4.81556	-2.45169	0.0305255	0.157526	-4.4725
ZNF547	0.849682	-0.235005	3.4262	1.14734	0.273636	0.568192	-6.41762
SIM1	1.02048	0.0292524	4.85109	-0.463685	0.651184	0.848409	-6.97471
PROM2	1.01714	0.0245202	3.35468	-0.319209	0.755065	0.900424	-7.03477
TLR4	0.906381	-0.141811	4.83246	1.53193	0.151507	0.413976	-5.937
TSNARE1	0.523472	-0.933816	6.12199	3.28077	0.00658268	0.0561124	-2.9685
CAPN13	1.05915	0.0829027	3.88626	-1.40801	0.184541	0.460261	-6.10283
STMN1	0.91764	-0.124	3.06924	1.53916	0.149745	0.411134	-5.92702
SIGLEC10	1.02518	0.0358756	3.46865	-0.473107	0.644639	0.845087	-6.97005
RFX4	0.998981	-0.00147146	2.95923	0.0219087	0.982881	0.994361	-7.0891
WFIKKN1	0.96339	-0.0538076	6.22678	0.834143	0.420519	0.699679	-6.72553
SENP1	0.953419	-0.0688172	6.416	0.300496	0.768949	0.906988	-7.04096
KLF14	0.860082	-0.217454	5.52436	2.26669	0.0427227	0.195765	-4.79208
NXNL2	0.915242	-0.127774	2.89425	2.00654	0.0679061	0.26082	-5.22379
BRS3	0.944959	-0.0816762	3.06065	0.913926	0.378779	0.666037	-6.65503
LINC00205 /// LOC102723489 /// LOC102725097	1.01368	0.019597	4.28955	-0.219444	0.829998	0.935739	-7.0635
TMX3	0.727353	-0.459273	2.96446	3.63526	0.00342545	0.0355585	-2.31302
ZNF396	1.01664	0.0238096	2.79901	-0.480387	0.639603	0.84209	-6.96638
SLC26A7	1.02468	0.0351695	2.472	-0.603955	0.557136	0.794362	-6.89605
SNX18	1.00275	0.00396744	4.604	-0.0665434	0.948043	0.981486	-7.08698
	1.00187	0.00270244	5.46009	-0.0178984	0.986015	0.995287	-7.08919
FBXO39	0.897786	-0.155557	4.00492	2.29864	0.0403261	0.188103	-4.73754
B3GNT6	1.05715	0.0801851	4.85293	-0.827874	0.423924	0.702685	-6.73083
DENND1B	0.779349	-0.359659	4.39554	3.73631	0.00284799	0.0312365	-2.12665
ZNF619	0.985018	-0.0217786	5.98073	0.199892	0.844918	0.941798	-7.0679
ICK	0.980355	-0.0286235	2.412	0.407614	0.690745	0.869755	-7.00058
FAM71D	0.962906	-0.0545332	4.77704	0.893168	0.389353	0.674329	-6.67392
BCL2L14	1.03435	0.0487175	3.19616	-0.605344	0.556242	0.793896	-6.89517
HS6ST3	1.08109	0.11248	4.03213	-1.42731	0.179029	0.453091	-6.07764
SLC26A1	1.15119	0.203131	3.16902	-2.0455	0.0634068	0.250164	-5.16067
CLDN15	1.12137	0.165256	6.07887	-1.13757	0.277538	0.572411	-6.42844
RAB42	1.02058	0.0293886	6.21688	-0.494612	0.629818	0.837047	-6.95907
PTCHD1	0.901939	-0.148899	3.09328	2.00191	0.0684603	0.262065	-5.23125
M1AP	0.961973	-0.0559319	2.51689	0.859578	0.406891	0.688242	-6.70367
ZSCAN4	0.918213	-0.123099	2.78163	1.74656	0.106273	0.338468	-5.62841
VWA5B1	1.0211	0.0301295	4.21566	-0.331536	0.745966	0.896271	-7.03049
LINC00311	0.958661	-0.060908	3.63452	0.823037	0.426564	0.705152	-6.7349
HTR6	1.02335	0.033297	3.8165	-0.36023	0.724945	0.886606	-7.01992
MAGEB6	1.00203	0.00292406	2.3778	-0.0542901	0.957599	0.985005	-7.08777
LOC101060464 /// LOC101929858 /// LOC101930165 /// LOC101930171 /// TCEB3C /// TCEB3CL /// TCEB3CL2	1.10066	0.138375	3.87604	-1.71831	0.111446	0.347949	-5.67045
RUSC1-AS1	0.668616	-0.580751	5.93012	2.46762	0.0296485	0.154581	-4.44457
CACNG6	1.01885	0.0269439	6.93777	-0.448438	0.661839	0.853887	-6.98207
LMNTD1	0.949334	-0.0750117	5.17935	0.983655	0.344731	0.635878	-6.58886
CIRBP-AS1	0.926606	-0.109972	6.02218	1.4251	0.179652	0.453779	-6.08053
AXDND1	0.867737	-0.20467	3.29062	1.06818	0.306485	0.600763	-6.50313
ASMTL-AS1	1.01475	0.0211219	4.89159	-0.325024	0.750768	0.898434	-7.03277
CD200R1	0.96595	-0.0499801	2.53167	0.778878	0.45116	0.723356	-6.77101
LINC00334	0.921431	-0.118053	3.22213	1.60003	0.135611	0.388984	-5.84187
ATOH7	0.941312	-0.0872553	2.69482	1.4127	0.18319	0.458666	-6.09673
SEC16B	1.00922	0.0132375	2.72838	-0.16591	0.870994	0.952497	-7.07457
AMER1	1.13933	0.188184	3.97624	-1.97785	0.0714064	0.268869	-5.26989
NKX6-3	0.895479	-0.159268	5.23214	2.03578	0.0645025	0.252519	-5.17647
TBATA	0.978082	-0.0319733	5.41814	0.617601	0.548396	0.788834	-6.88736
EXOC3L2	1.00022	0.000324144	7.76172	-0.00454656	0.996447	0.998657	-7.08935
CABP4	1.01433	0.0205293	3.74658	-0.228796	0.822885	0.932596	-7.06126
TNFRSF13C	0.911363	-0.133903	6.4023	1.30729	0.215646	0.501251	-6.2302
CAMK2N2	0.928351	-0.107258	6.05668	1.35228	0.201257	0.482727	-6.17416
ANKRD30BP2	0.949881	-0.0741815	3.23236	0.865986	0.403505	0.685233	-6.69807
KCNG3	1.20552	0.269653	3.5244	-2.06021	0.0617818	0.245696	-5.13669
LINC01312	1.08534	0.118147	2.88157	-1.25038	0.235029	0.524948	-6.29904
FOXP2	0.876761	-0.189744	4.48772	2.59212	0.0235895	0.13245	-4.22448
B4GALNT2	0.90079	-0.150737	3.70804	1.61233	0.1329	0.384136	-5.8244
FMR1NB	1.03152	0.044767	2.50805	-0.787099	0.446513	0.720364	-6.76442
GCSAML	0.951803	-0.0712652	2.88098	1.06776	0.306669	0.600926	-6.50358
SIGLEC11	0.98386	-0.0234756	3.81401	0.297456	0.771212	0.907827	-7.04193
IL23R	1.08552	0.118391	2.85321	-1.94514	0.0756002	0.278178	-5.32203
MAGEB18	0.970828	-0.0427121	2.40226	0.571447	0.578258	0.807526	-6.91603
CD276	1.23462	0.304064	5.66679	-2.10275	0.0572978	0.23447	-5.06689
IFNL2	1.02881	0.0409775	3.62759	-0.551685	0.591305	0.814696	-6.92766
IFNL1	1.08199	0.113693	4.53008	-1.74058	0.107349	0.340468	-5.63734
C4orf36	1.50621	0.590925	3.6559	-3.88421	0.00217705	0.0260262	-1.85472
FIGNL1	0.923766	-0.1144	7.10768	0.386961	0.70557	0.876803	-7.0093
RIMS1	0.942926	-0.084783	2.60344	1.26454	0.23008	0.519346	-6.28213
PITPNM2	1.1126	0.153937	4.07545	-1.73278	0.108768	0.343017	-5.64896
PCDH10	0.970241	-0.0435851	3.47806	0.536162	0.601658	0.819924	-6.93653
TAB3	1.09113	0.125822	4.91227	-0.535589	0.602043	0.820088	-6.93685
GRK7	0.9269	-0.109514	3.19101	1.54886	0.147412	0.407862	-5.91361
MMEL1	0.962196	-0.0555968	6.58087	0.63689	0.536175	0.780619	-6.87475
PDE8A	1.09225	0.127306	7.71225	-0.565138	0.582407	0.809865	-6.91979
NLRP6	1.1236	0.168126	3.75262	-1.93289	0.0772287	0.281799	-5.34145
AKNAD1	0.942117	-0.0860212	3.08122	1.13171	0.279898	0.574927	-6.43489
ZCCHC5	0.953973	-0.067979	4.00897	0.695595	0.499952	0.756847	-6.83418
ATRIP /// TREX1	1.10701	0.146671	6.12751	-1.01796	0.328813	0.621639	-6.55478
ZIC5	0.851433	-0.232035	4.30834	2.78289	0.0165815	0.105149	-3.88175
ANGPT1	1.05847	0.081985	2.55764	-1.08231	0.300416	0.594838	-6.48824
TEDDM1	0.960981	-0.0574207	3.4725	0.807812	0.434943	0.711821	-6.74755
LOC149373	0.89947	-0.152853	4.82682	1.91018	0.0803327	0.288732	-5.37727
GABRG1	0.98117	-0.0274257	2.98468	0.449755	0.660915	0.853234	-6.98144
PANX2	0.955548	-0.0655999	8.23907	0.964924	0.353654	0.643701	-6.60704
ZNF114	1.58181	0.661573	3.74513	-2.34148	0.0373139	0.178787	-4.66397
CCDC27	1.14301	0.192838	4.87409	-1.77674	0.100982	0.32871	-5.58304
C15orf26	1.0428	0.0604575	2.83689	-0.980437	0.346252	0.63718	-6.592
LOC100652931 /// RBMY2FP	0.974506	-0.0372568	2.95045	0.464205	0.650821	0.848327	-6.97446
NEUROD2	1.00103	0.00148507	4.85438	-0.0191471	0.985039	0.99504	-7.08916
C5orf17	1.00771	0.0110854	3.70229	-0.145391	0.886819	0.958484	-7.078
LINC00208	1.02814	0.0400433	4.35933	-0.536149	0.601667	0.819924	-6.93654
DNAH6	1.02592	0.0369182	2.80773	-0.643818	0.531823	0.777742	-6.87014
LRRC15	1.00299	0.004304	4.00815	-0.051138	0.960058	0.985935	-7.08795
TTC40	1.00388	0.00558634	5.34293	-0.0582666	0.954497	0.983734	-7.08753
B3GNT7	1.05998	0.0840394	3.9814	-1.31537	0.212999	0.497812	-6.22023
ZNF645	1.06013	0.0842418	3.91785	-0.778043	0.451634	0.723734	-6.77167
ZMYM6	0.852665	-0.229949	5.38253	0.779836	0.450617	0.72291	-6.77024
SGCZ	0.993257	-0.00976161	3.442	0.101853	0.920558	0.971183	-7.08378
LOC100507431	1.03718	0.0526639	2.42533	-0.751761	0.466705	0.733524	-6.79229
WNT9B	1.03188	0.0452748	4.35467	-0.440291	0.667564	0.856826	-6.9859
CNPY3	1.08627	0.119386	7.87436	-0.964364	0.353924	0.643995	-6.60758
SCAMP1	1.50173	0.586627	8.3646	-2.72906	0.0183193	0.112308	-3.97903
LINC00471	1.00804	0.011547	2.90391	-0.181287	0.859173	0.947454	-7.0717
HAS3	1.06258	0.0875689	4.46512	-0.703887	0.494955	0.753451	-6.82819
FGF4	1.02091	0.0298521	4.2743	-0.614107	0.550627	0.790275	-6.8896
SLC30A8	0.910356	-0.135497	4.11235	2.02712	0.065494	0.254813	-5.19052
LOC142937	0.940224	-0.0889234	4.01681	0.816104	0.430366	0.708465	-6.74068
LOC439933	0.936755	-0.094256	2.45637	1.48187	0.164189	0.432648	-6.00514
C11orf65	0.98331	-0.0242821	2.70861	0.354648	0.729016	0.888064	-7.02204
FAM71E2	1.06618	0.092446	2.95584	-1.19349	0.255771	0.549139	-6.36549
OR5P2	1.01902	0.027178	4.20567	-0.243011	0.812107	0.926797	-7.05766
DYDC1	0.978693	-0.0310711	2.7237	0.468955	0.647519	0.846626	-6.97211
IL27	0.975276	-0.0361174	5.8757	0.352283	0.730744	0.889119	-7.02293
IQCF1	0.933051	-0.0999714	4.84063	1.22697	0.243395	0.535217	-6.32667
DEFB125	0.969154	-0.0452026	3.19411	0.743417	0.471555	0.737289	-6.7987
WFDC10B	1.00191	0.00275102	4.0936	-0.0379663	0.97034	0.990152	-7.08858
DEFB105A /// DEFB105B	0.984533	-0.022488	3.6375	0.268384	0.792969	0.918595	-7.05072
PKHD1	0.87465	-0.193223	4.20603	2.07849	0.0598164	0.24067	-5.10678
PKD1L1	1.05691	0.0798466	3.96953	-1.38836	0.190299	0.468646	-6.12822
GPR112	1.01127	0.0161672	3.75279	-0.215612	0.832917	0.936765	-7.06439
TENM1	0.774462	-0.368733	3.86951	2.60563	0.0230098	0.130139	-4.20041
REXO1L1P	0.948622	-0.0760948	4.07003	0.80819	0.434734	0.711672	-6.74724
TAF1L	1.18891	0.249635	5.71607	-2.68347	0.0199308	0.118473	-4.06109
CNTNAP5	1.01523	0.0218041	4.24956	-0.295792	0.772452	0.90857	-7.04246
RECQL4	0.910419	-0.135397	7.25853	0.940164	0.365701	0.655252	-6.63062
GPR113	0.940303	-0.088802	4.90075	0.932432	0.369521	0.658337	-6.63788
TMC2	0.964113	-0.0527258	6.17591	0.81773	0.429473	0.70757	-6.73933
SMCR5	1.08428	0.116741	3.35273	-1.00149	0.336386	0.628718	-6.57126
BICD2	1.11293	0.154367	5.52667	-1.20838	0.25021	0.543246	-6.34834
ZIM3	1.0238	0.0339348	2.73228	-0.481533	0.638812	0.84163	-6.9658
NOX5	1.02823	0.0401697	4.75608	-0.430843	0.674231	0.860829	-6.99026
DAOA-AS1	0.969246	-0.0450646	2.65054	0.832348	0.421492	0.700501	-6.72705
GPR126	0.990456	-0.013835	3.58283	0.162793	0.873395	0.953387	-7.07512
KLHL4	0.954236	-0.0675821	4.30606	1.04615	0.316138	0.609652	-6.52605
GPR156	1.01248	0.0178922	4.25193	-0.26054	0.798871	0.921133	-7.05294
SUOX	1.31723	0.397502	5.83792	-1.7441	0.106713	0.339246	-5.63208
GPR115	1.04667	0.0658026	4.53701	-0.67067	0.51515	0.76674	-6.85181
IL31RA	0.975336	-0.0360283	3.64573	0.55308	0.590379	0.8142	-6.92685
SYTL5	1.01799	0.0257285	3.40062	-0.38604	0.706234	0.877157	-7.00967
SDCCAG8	1.32225	0.402992	5.05061	-2.35289	0.0365491	0.176374	-4.6443
GPR111	0.959278	-0.0599796	3.09686	0.897462	0.38715	0.673022	-6.67004
SYN2	1.00055	0.000789021	4.01223	-0.014088	0.988992	0.99631	-7.08925
ASB10	1.03444	0.0488535	7.46103	-0.83561	0.419725	0.699013	-6.72429
HTR3C	1.0424	0.0599023	5.29148	-0.626058	0.543019	0.784899	-6.88187
NFKBID	1.17232	0.229369	5.30825	-2.78662	0.0164672	0.104691	-3.87499
CD300LF	0.93043	-0.104031	4.97966	0.998957	0.337562	0.629524	-6.57378
GJA10	1.06778	0.094608	4.64417	-0.759978	0.461959	0.73024	-6.78591
WNT9A	0.867066	-0.205786	3.74884	2.11967	0.0556008	0.23022	-5.03894
GAL3ST2	1.00233	0.00335113	6.32815	-0.0465474	0.963641	0.987372	-7.08819
PIP4K2B	0.892344	-0.164327	5.72879	3.20531	0.00757063	0.0620204	-3.10789
ODF3	0.967915	-0.0470481	3.49698	0.460094	0.653686	0.849666	-6.97646
WFDC13	0.977476	-0.0328673	2.8168	0.487582	0.634645	0.839195	-6.96271
LINC00521	1.04093	0.0578788	4.16953	-0.772483	0.454796	0.72523	-6.77609
SLFN5	1.28089	0.357152	7.15994	-1.06643	0.307245	0.601347	-6.50497
SERPINB12	1.00543	0.00780677	5.11842	-0.123509	0.903751	0.965138	-7.08116
GIPC3	0.874302	-0.193796	5.07198	2.4181	0.032457	0.163346	-4.53117
PGLYRP3	1.01028	0.0147494	3.34096	-0.178423	0.861372	0.94834	-7.07225
PSKH2	0.9837	-0.0237093	4.92333	0.281999	0.782756	0.913558	-7.04671
OR6W1P	1.06247	0.0874254	4.92244	-1.21789	0.246706	0.539288	-6.33729
MOGAT1	0.889501	-0.168932	4.73856	1.3298	0.208344	0.492062	-6.20234
GPR78	1.05233	0.0735899	5.31301	-0.74788	0.468957	0.735182	-6.79528
H1FOO	1.08493	0.117601	4.84007	-2.20925	0.0473752	0.209126	-4.88935
TAAR9	0.950125	-0.0738108	4.46302	0.975766	0.348469	0.638979	-6.59655
GNRHR2	1.00386	0.00556407	4.52399	-0.100096	0.921923	0.97183	-7.08397
MYOZ3	1.0356	0.0504639	3.6917	-0.771975	0.455086	0.725459	-6.77649
BNIPL	0.908401	-0.138599	3.74672	1.2397	0.238817	0.530002	-6.3117
ASB11	0.990077	-0.0143868	3.47242	0.222739	0.82749	0.934843	-7.06272
OFCC1	0.990308	-0.0140512	2.50947	0.213616	0.834438	0.937257	-7.06485
SDR9C7	1.1486	0.199872	3.22564	-3.52079	0.00422628	0.041158	-2.52455
OR5P3	1.05932	0.0831345	3.72016	-1.0664	0.30726	0.601355	-6.50501
TRIM40	1.07409	0.103114	3.57233	-1.20827	0.25025	0.543297	-6.34846
CSN1S2AP	0.940115	-0.0890911	3.0882	1.37034	0.195706	0.475714	-6.15126
WFDC12	0.978102	-0.0319425	6.24453	0.355947	0.728068	0.8877	-7.02155
CRYGN	1.01853	0.0264834	4.69623	-0.391801	0.702084	0.875431	-7.00729
STARD6	0.969707	-0.0443793	3.03552	0.509522	0.61964	0.8313	-6.95118
C11orf40	0.91855	-0.122571	2.88946	1.36735	0.196619	0.476897	-6.15508
C18orf12	1.04115	0.0581836	4.59534	-0.543386	0.596828	0.817466	-6.93243
BCL2L11	0.716704	-0.48055	7.54192	1.62522	0.13011	0.379871	-5.806
DEFB119	1.09303	0.128335	3.48457	-1.84115	0.0904794	0.308596	-5.48474
FLJ45513 /// TAC4	1.11597	0.158297	4.49074	-1.49011	0.162042	0.429684	-5.99404
TIGD1	0.967786	-0.0472401	6.73015	0.263855	0.796375	0.920176	-7.05201
ALKBH5	0.814625	-0.295792	9.13128	2.57701	0.024255	0.135114	-4.25136
CCDC69	1.18259	0.241946	4.11395	-1.39391	0.188656	0.4665	-6.12106
NFX1	1.14669	0.197478	8.57162	-1.58439	0.139129	0.394179	-5.86396
DSG2	1.78384	0.834983	8.33507	-3.24756	0.00700031	0.0586308	-3.02986
C5orf24	1.37615	0.460641	6.22163	-2.83576	0.0150334	0.0985552	-3.78582
KBTBD6	0.688045	-0.539425	6.82169	2.50165	0.0278564	0.148436	-4.38473
CDK8	1.00394	0.00566956	6.98299	-0.0455394	0.964428	0.987769	-7.08824
PTK6	0.920039	-0.120233	7.36538	0.576723	0.574801	0.805435	-6.91286
NKD1	1.07275	0.101315	5.76701	-1.41021	0.183904	0.459552	-6.09996
STK38	1.01296	0.0185838	7.32828	-0.13351	0.896006	0.962098	-7.07978
THEM4	0.979993	-0.0291559	6.49413	0.19153	0.851317	0.944555	-7.06965
CLSPN	1.00809	0.0116222	2.97126	-0.0825885	0.935542	0.976494	-7.08569
RBAK	1.38548	0.470387	5.26055	-1.7296	0.109351	0.344122	-5.65369
WDR62	1.04105	0.058039	4.04859	-0.537226	0.600946	0.819528	-6.93593
SLC39A12	1.05729	0.0803689	2.81355	-1.29333	0.220276	0.507171	-6.2473
RNF168	1.11525	0.157363	3.63418	-1.4672	0.168073	0.438761	-6.02483
SVEP1	1.00509	0.00733086	2.70019	-0.107542	0.916138	0.969829	-7.08314
LOC652276	1.03848	0.0544787	6.14211	-0.831055	0.422194	0.701093	-6.72815
GATA4	0.779132	-0.36006	6.02566	4.17127	0.00130054	0.0182273	-1.33109
TC2N	0.699472	-0.515661	9.22	3.59354	0.00369763	0.0375219	-2.39008
C9orf72	0.785596	-0.348141	5.44779	0.995208	0.339309	0.630915	-6.57749
KCTD18	0.927337	-0.108834	6.46738	0.977907	0.347452	0.638041	-6.59447
KLF11	0.442681	-1.17566	6.43678	1.64363	0.126215	0.373919	-5.77957
ANKLE1	1.06822	0.0952151	2.86045	-0.915218	0.378128	0.665669	-6.65384
PLXNA3	1.29413	0.371981	5.52868	-1.32023	0.211423	0.49599	-6.21422
PELO	0.956831	-0.0636638	3.47674	0.875493	0.398516	0.681451	-6.6897
LACC1	0.910042	-0.135996	5.09157	1.5863	0.138694	0.393616	-5.86126
TAPT1-AS1	1.20229	0.26578	5.72949	-1.04423	0.316989	0.61046	-6.52803
C3orf30	1.02476	0.0352918	2.99442	-0.369953	0.717873	0.88303	-7.01614
RANBP3L	1.07436	0.103472	2.83797	-1.47234	0.166704	0.436478	-6.01795
SNX13	2.31601	1.21164	6.61807	-4.17772	0.0012857	0.0181127	-1.31939
KDM1B	0.937072	-0.0937688	3.7725	0.596816	0.561738	0.797223	-6.90053
ATP6V0D2	0.977314	-0.0331065	3.09578	0.528491	0.606809	0.823171	-6.94082
LHX4	0.924963	-0.112533	4.49698	1.7412	0.107237	0.34025	-5.63642
CEP19	4.90248	2.29351	6.53072	-10.5101	2.11e-07	3.94e-05	7.60201
DNAH11	1.14619	0.196851	6.12665	-1.5372	0.150222	0.411945	-5.92973
PROSER3	0.833665	-0.26246	5.94684	1.65245	0.124386	0.370852	-5.76684
ADPRHL1	0.83804	-0.254909	5.74566	2.49058	0.0284275	0.150325	-4.40422
SYNRG	1.06235	0.087256	4.82931	-0.502467	0.624446	0.833861	-6.95494
CDH24	0.872272	-0.197149	5.68445	1.98729	0.0702371	0.266182	-5.25476
SEPSECS	1.71925	0.781782	6.71121	-4.83837	0.000407874	0.00802178	-0.144918
GRIK5	0.943094	-0.084527	5.16335	1.12414	0.282969	0.577828	-6.44319
LRRN4	0.98114	-0.0274688	4.62108	0.312212	0.760246	0.902852	-7.03713
ZNF777	0.840801	-0.250164	6.75885	1.52428	0.153387	0.416816	-5.9475
JPH2	0.966961	-0.0484705	5.82942	0.629283	0.540976	0.783654	-6.87977
PDE5A	0.836104	-0.258245	4.09659	2.5147	0.0271978	0.146176	-4.36173
SH2D1B	0.958213	-0.0615822	3.40787	0.864799	0.40413	0.685634	-6.69911
SSTR3	0.934891	-0.0971305	7.17615	1.47968	0.164763	0.433659	-6.00809
ADAMTS19	0.949811	-0.0742874	3.71273	1.38459	0.191419	0.47017	-6.13305
DDX31	0.973579	-0.0386305	5.15372	0.445966	0.663573	0.854709	-6.98324
UMODL1	0.968849	-0.0456563	2.81933	0.692281	0.501957	0.758036	-6.83656
RASEF	0.950284	-0.0735694	10.4432	0.367208	0.719867	0.884069	-7.01722
PARD3B	0.954851	-0.066653	3.97346	0.580087	0.572603	0.804065	-6.91082
DST	1.05636	0.0791022	2.63472	-0.988242	0.34257	0.634014	-6.58436
ZNF441	0.97136	-0.0419226	3.48207	0.485614	0.635999	0.840132	-6.96372
NEGR1	0.299439	-1.73967	4.32518	6.56803	2.68e-05	0.00119998	2.65946
FCRL3	1.0236	0.0336491	3.83271	-0.388153	0.704711	0.876326	-7.00881
DCAF4L2	0.94496	-0.0816743	2.86797	0.803938	0.437092	0.713723	-6.75073
STOX1	1.03686	0.0522238	3.33768	-0.444014	0.664945	0.855271	-6.98415
C20orf166-AS1	0.945912	-0.0802216	5.05649	0.887016	0.392526	0.676631	-6.67944
ARL10	0.96149	-0.0566558	5.78084	0.302389	0.76754	0.906502	-7.04035
RNFT2	0.934953	-0.0970339	5.93504	0.500323	0.62591	0.834829	-6.95607
ANKFN1	1.06272	0.0877625	3.89594	-1.12683	0.281874	0.576922	-6.44025
KRT78	1.08708	0.120462	3.99351	-1.22613	0.2437	0.535672	-6.32766
CCDC7	0.959026	-0.0603576	2.56597	1.07945	0.301638	0.596392	-6.49127
ZNF41	1.38371	0.468544	5.26478	-2.45865	0.0301394	0.156338	-4.46031
ZNF512	0.986801	-0.0191691	8.87052	0.139871	0.891085	0.960077	-7.07884
AMMECR1	0.788101	-0.343547	6.54655	0.886504	0.392791	0.676788	-6.6799
FAM117B	1.11358	0.155199	5.09264	-1.10503	0.290843	0.586026	-6.46395
ZNF583	1.39049	0.475593	5.04331	-6.10764	5.31e-05	0.00194514	1.95414
OXER1	0.912904	-0.131464	7.85011	1.51324	0.15614	0.420788	-5.96262
LUZP1	0.933037	-0.0999937	3.7421	0.429158	0.675424	0.861373	-6.99102
ZNF75D	0.659855	-0.599779	5.27706	3.09023	0.00937304	0.0718954	-3.32005
LINC00052	1.03576	0.0506881	3.59693	-0.742838	0.471893	0.737586	-6.79914
BRWD1	1.28998	0.367346	5.6643	-2.44278	0.0310267	0.15907	-4.48809
CCDC89	0.97264	-0.0400215	2.56821	0.690938	0.502771	0.75875	-6.83752
ZNF572	0.659601	-0.600335	5.75427	3.12076	0.0088565	0.069181	-3.26383
RMDN2	0.962098	-0.0557437	3.69044	0.546942	0.594458	0.816368	-6.9304
ADAMTS18	0.98421	-0.0229623	4.71115	0.41443	0.685882	0.866884	-6.99761
PCDHAC1	0.933616	-0.0990988	4.72316	1.15108	0.272151	0.566507	-6.41345
HIPK4	0.996728	-0.00472873	6.60329	0.0686726	0.946383	0.980938	-7.08682
FAM124A	0.951047	-0.0724115	5.39013	0.85423	0.409731	0.690598	-6.70832
NKAIN3	1.05581	0.0783503	3.82963	-0.959747	0.356149	0.645922	-6.61202
ITIH5	1.10651	0.146012	2.80965	-2.1527	0.0524221	0.222043	-4.98409
FANCB	1.12779	0.1735	3.93496	-1.08837	0.297838	0.592643	-6.4818
POMK	0.723329	-0.467277	5.93007	4.27708	0.00107807	0.0160086	-1.13981
ZNF709	1.2064	0.270704	2.99451	-2.34661	0.0369683	0.177598	-4.65513
CCDC57	1.10013	0.137677	5.01267	-1.25963	0.231787	0.521393	-6.28801
SMC1B	0.990861	-0.0132451	3.23172	0.143983	0.887907	0.958947	-7.07821
BRWD3	1.49668	0.581762	6.13798	-1.98832	0.0701098	0.265883	-5.2531
ASB16	1.02727	0.038812	6.54398	-0.501519	0.625093	0.834229	-6.95544
MAGEE2	0.987623	-0.0179675	2.74393	0.374357	0.71468	0.881331	-7.0144
ERVV-1	1.00345	0.00496178	3.60193	-0.0622318	0.951404	0.982744	-7.08728
GAL3ST3	0.940675	-0.0882321	6.02016	1.27975	0.224857	0.51315	-6.2638
FLJ30679	0.951154	-0.0722489	4.06666	1.18469	0.259108	0.55275	-6.37556
ALS2CR11	0.962873	-0.0545821	2.7536	0.970851	0.350813	0.641077	-6.60132
UTS2R	0.949352	-0.0749844	7.58973	1.07067	0.305409	0.599771	-6.50052
USH1G	1.02312	0.0329793	7.37387	-0.501791	0.624907	0.834151	-6.9553
SYN1	1.02208	0.0315122	6.07231	-0.479855	0.639971	0.84229	-6.96665
SLC23A3	0.906565	-0.141518	3.78369	1.10614	0.29038	0.585568	-6.46275
CNOT6L	1.04507	0.0636027	2.3207	-1.12985	0.28065	0.575866	-6.43693
RHBDL3	0.980373	-0.0285979	4.19897	0.442298	0.666151	0.856138	-6.98496
ZNF718	0.861527	-0.215032	3.8403	0.597763	0.561126	0.796858	-6.89994
DIP2B	0.57775	-0.791484	4.03075	1.27137	0.227721	0.516722	-6.27392
SLC36A1	1.06974	0.0972577	5.70767	-0.980817	0.346072	0.637109	-6.59163
SNRNP48	1.05561	0.078078	6.69223	-0.253294	0.804335	0.923537	-7.05493
ZNF560	0.963389	-0.0538098	2.59583	0.922837	0.374301	0.662488	-6.64681
RTTN	0.920016	-0.12027	3.02571	0.974666	0.348993	0.639407	-6.59762
BTNL9	0.967757	-0.0472839	6.57611	0.541721	0.59794	0.818014	-6.93338
PUS10	1.00292	0.00420902	5.85536	-0.0381676	0.970183	0.990079	-7.08857
PLCXD2	0.973092	-0.039352	5.07477	0.505052	0.622683	0.833161	-6.95357
C21orf128	1.01507	0.0215739	4.01705	-0.328846	0.747948	0.897203	-7.03144
LMLN	1.51293	0.597343	5.85136	-3.61284	0.00356908	0.0366252	-2.35442
RAD9B	1.02072	0.029587	3.36881	-0.303355	0.766822	0.906116	-7.04004
ZNF555	1.58029	0.660193	6.50593	-4.19348	0.00125018	0.0178144	-1.29085
NYAP1	1.02818	0.0400923	4.29078	-0.645413	0.530824	0.777165	-6.86907
SGK494	0.797147	-0.327083	3.71036	2.04285	0.0637044	0.250694	-5.16499
MRGPRX3	0.912357	-0.13233	3.92044	1.627	0.129729	0.379321	-5.80346
ABCA13	0.964983	-0.0514244	2.64222	0.739643	0.473759	0.739023	-6.80158
GPR128	0.98557	-0.0209704	2.91999	0.322364	0.752732	0.8993	-7.03369
CSF3R	1.05196	0.0730822	5.807	-0.802194	0.438062	0.714444	-6.75216
C17orf77	1.01905	0.0272254	2.49455	-0.337164	0.741826	0.894421	-7.02849
DUSP5P1	0.623719	-0.681032	4.89297	2.46988	0.0295262	0.154173	-4.44061
DGKH	0.794989	-0.330993	7.55539	0.917601	0.376928	0.664791	-6.65165
TMEM182	0.88583	-0.174898	5.23709	0.990626	0.341452	0.633165	-6.58201
C16orf46	1.03778	0.0534949	5.52045	-0.706692	0.493272	0.752753	-6.82614
LSM14B	1.16298	0.217824	4.74792	-1.64598	0.125725	0.373182	-5.77618
CASP8	0.963226	-0.054054	4.1012	0.683165	0.507498	0.7616	-6.84305
PLB1	1.08166	0.113253	3.11219	-2.08403	0.0592323	0.239306	-5.09769
C20orf197	4.79631	2.26192	3.82678	-8.71455	1.57e-06	0.000161569	5.57339
SLC5A3	2.51167	1.32865	5.39641	-2.59306	0.0235487	0.132284	-4.2228
KIF19	0.947542	-0.077738	3.42637	1.26819	0.228816	0.517994	-6.27774
SLFNL1	1.05966	0.0835947	3.04569	-1.47368	0.166348	0.436109	-6.01615
GPR82	0.908455	-0.138513	4.03052	1.58749	0.138426	0.393276	-5.8596
RIBC1	0.96865	-0.0459533	4.48827	0.609791	0.553388	0.792055	-6.89235
OXGR1	1.08681	0.120102	3.40826	-1.02726	0.32459	0.617822	-6.54537
CDC14C	1.00996	0.0142924	2.38404	-0.223772	0.826704	0.934374	-7.06247
SULT1C4	0.923839	-0.114286	3.03799	1.37097	0.195515	0.475524	-6.15046
TEAD1	0.70347	-0.507439	4.62048	1.29544	0.219569	0.506238	-6.24472
CATSPER2 /// CATSPER2P1 /// LOC101930343	0.967759	-0.0472802	3.93079	0.629706	0.540708	0.783487	-6.87949
POU5F2	0.984131	-0.0230774	4.14041	0.364724	0.721673	0.884907	-7.01818
RXFP2	1.07358	0.102436	3.01291	-1.70108	0.11471	0.353766	-5.69589
BEND7	1.05472	0.0768598	4.17862	-1.379	0.193092	0.472344	-6.14022
SLC18A2	1.04353	0.0614709	4.08639	-1.20075	0.253048	0.546163	-6.35715
SSMEM1	1.05654	0.0793408	2.69919	-1.57608	0.141029	0.397092	-5.87564
MAB21L3	0.973748	-0.0383802	2.68977	0.507406	0.621079	0.832271	-6.95231
LOC285696	1.10485	0.143855	3.89114	-1.51219	0.156404	0.421127	-5.96405
MIER3	0.840195	-0.251205	5.52569	0.961812	0.355153	0.645244	-6.61003
SDE2	0.618495	-0.693167	6.93592	1.73735	0.107934	0.341546	-5.64215
SLC35G3 /// SLC35G4P /// SLC35G5	0.912148	-0.13266	6.13267	2.27387	0.0421729	0.193909	-4.77986
UROC1	1.12761	0.173264	3.56911	-2.84737	0.0147133	0.096984	-3.76472
PCDH15	0.971122	-0.0422761	2.59093	0.542806	0.597215	0.817627	-6.93276
TNRC6A	1.01138	0.0163262	5.30368	-0.166828	0.870288	0.952204	-7.0744
KCNA6	1.07496	0.104277	4.05576	-1.35956	0.199003	0.479821	-6.16495
ARID2	0.584047	-0.775844	6.18599	1.18704	0.258211	0.55186	-6.37287
AMER3	1.05347	0.0751558	4.04453	-1.20429	0.251728	0.544819	-6.35307
OTUD7A	0.877273	-0.188902	4.29187	1.85934	0.0876989	0.303227	-5.45664
ERVW-1	1.10648	0.145979	4.3003	-1.76792	0.102504	0.331734	-5.59635
LINC00889	0.975457	-0.0358493	2.69957	0.614967	0.550077	0.789982	-6.88905
FBXL18	1.00349	0.00502328	7.81992	-0.0682521	0.946711	0.980999	-7.08685
C6orf195	0.911168	-0.134211	3.08622	1.509	0.157208	0.422423	-5.9684
PNPLA1	1.02391	0.0340922	2.78605	-0.549591	0.592696	0.815359	-6.92887
DEPDC4	0.977046	-0.0335023	3.5519	0.531294	0.604924	0.821924	-6.93926
ANKRD23 /// ANKRD39	0.951495	-0.071732	6.40406	1.20472	0.251567	0.544664	-6.35257
COX6B2	0.974859	-0.0367348	5.77178	0.783558	0.448511	0.7215	-6.76727
FAM129C	1.03311	0.04699	4.7145	-0.45599	0.656551	0.850793	-6.97845
EPHA10	0.980516	-0.0283873	3.63703	0.385388	0.706704	0.877368	-7.00994
WDR64	0.882207	-0.180811	3.54558	1.86191	0.0873121	0.302483	-5.45265
PRO2949	1.01002	0.0143827	2.54039	-0.26223	0.797598	0.920614	-7.05247
BTBD9	0.957173	-0.0631486	4.42864	0.45274	0.658824	0.8521	-6.98001
HEATR9	1.0913	0.126044	2.96089	-1.11073	0.288477	0.583712	-6.45779
PARP15	0.979299	-0.0301788	2.84426	0.382811	0.708564	0.878535	-7.01099
ARHGAP42	0.84765	-0.23846	2.84103	2.86628	0.014206	0.0946128	-3.7303
LINC01101	1.02952	0.0419734	4.6753	-0.479865	0.639964	0.84229	-6.96665
MFSD2A	1.04335	0.0612274	5.03224	-0.514964	0.615945	0.829059	-6.94824
ATM	1.02418	0.0344718	4.46164	-0.395082	0.699725	0.874247	-7.00592
FAM26D	1.01327	0.0190131	3.78327	-0.237843	0.816021	0.92917	-7.05899
NPHP3	1.28163	0.357979	4.83798	-1.35498	0.20042	0.481496	-6.17075
ATG9B	1.11916	0.162416	3.48003	-2.07226	0.06048	0.242266	-5.11699
CXorf58	1.03721	0.0527074	3.22926	-0.548811	0.593215	0.815742	-6.92932
EFCAB3 /// LOC102724660	0.947828	-0.0773026	2.95978	0.333315	0.744656	0.89578	-7.02986
TFAP2B	0.95484	-0.0666691	3.1702	0.804698	0.43667	0.713366	-6.75011
CCDC13	0.981466	-0.0269898	5.56671	0.131896	0.897256	0.962579	-7.08001
CRHR1-IT1 /// MGC57346	0.986796	-0.019176	6.22417	0.312847	0.759775	0.902757	-7.03691
MRGPRX1	1.02982	0.0423971	2.87391	-0.662524	0.520176	0.770143	-6.85745
HFE	1.19694	0.259349	4.37924	-1.77992	0.100441	0.327602	-5.57825
RLN3	0.978362	-0.0315602	4.41733	0.373331	0.715423	0.881627	-7.01481
CSMD1	1.03131	0.04448	4.25544	-0.438649	0.66872	0.857588	-6.98666
MACF1	1.15821	0.211901	4.12287	-0.985922	0.343662	0.635131	-6.58663
ADAMTS20	0.998368	-0.00235621	3.07594	0.0280255	0.978103	0.992876	-7.08894
SALL3	0.994134	-0.00848811	4.20431	0.112911	0.911971	0.968106	-7.0825
AGBL4	0.947967	-0.0770906	4.19317	1.31966	0.211607	0.496251	-6.21493
FLJ13744	0.296583	-1.75349	5.20938	4.86076	0.0003927	0.00783322	-0.106002
SLC17A8	0.933718	-0.098942	2.43434	1.64536	0.125855	0.373406	-5.77709
C11orf44	0.971606	-0.0415574	3.70178	0.633531	0.538292	0.781907	-6.87697
SATB2-AS1	0.919486	-0.121101	2.94359	1.96815	0.0726277	0.271534	-5.2854
RBFOX1	0.984299	-0.0228311	5.56085	0.284618	0.780796	0.912684	-7.04592
SLFN13	0.535451	-0.901174	3.5002	4.30851	0.00101989	0.0154211	-1.0832
C12orf40	1.00931	0.0133738	3.19987	-0.176296	0.863006	0.948863	-7.07266
WDR65	0.853951	-0.227775	4.98965	1.76107	0.1037	0.334047	-5.60666
C5orf64	1.04395	0.0620523	3.67892	-0.793129	0.443125	0.718315	-6.75955
ADAMTS15	1.07193	0.100206	4.84388	-1.37537	0.194184	0.473677	-6.14485
LY86-AS1	1.01443	0.0206737	3.02461	-0.301273	0.768371	0.906959	-7.04071
FLJ31713	1.04004	0.0566414	3.97104	-0.625197	0.543565	0.785296	-6.88244
EDARADD	0.871232	-0.198871	5.45213	0.936306	0.367604	0.656778	-6.63425
LOC101060424 /// LOC653786 /// OTOA	0.978481	-0.0313846	4.09281	0.514089	0.616538	0.829419	-6.94872
CCDC171	0.971647	-0.0414961	2.71486	0.644707	0.531266	0.777453	-6.86954
CYP4Z2P	1.02569	0.0365934	3.01271	-0.483626	0.637369	0.840929	-6.96474
C18orf15	1.00008	0.000112076	4.63953	-0.00115306	0.999099	0.999757	-7.08936
MUC19	0.950186	-0.0737182	3.80474	0.81549	0.430704	0.708574	-6.74119
KLHDC7A	1.14288	0.192674	4.72264	-1.69516	0.115852	0.355667	-5.7046
C11orf72	0.936759	-0.0942499	6.57521	1.25067	0.234926	0.524948	-6.2987
AQP4-AS1	0.926528	-0.110094	2.64324	1.46663	0.168225	0.438906	-6.02559
CNTNAP4	0.975705	-0.0354833	2.37834	0.609932	0.553298	0.792012	-6.89227
FER1L6-AS1	0.942659	-0.0851921	3.32369	1.00741	0.333649	0.626289	-6.56537
C1orf127	0.998483	-0.00219045	6.10428	0.02853	0.977709	0.992714	-7.08892
LOC100996634	0.995383	-0.00667684	3.59626	0.0758569	0.940785	0.978884	-7.08626
AGBL1	1.22398	0.291579	3.99349	-2.36412	0.0358107	0.174179	-4.62489
FLJ34503	0.990613	-0.0136063	2.96949	0.275666	0.787501	0.916137	-7.0486
LINC00304	0.959593	-0.0595054	3.62396	0.668884	0.51625	0.767457	-6.85305
CCDC79	1.10403	0.142783	3.81209	-1.24316	0.237586	0.528451	-6.30761
MYO1H	0.972629	-0.0400381	3.3292	0.685851	0.505861	0.760513	-6.84115
ASB14	0.947732	-0.0774494	4.32499	1.18962	0.257234	0.55072	-6.36993
RPTN	0.968627	-0.0459871	3.15994	0.555443	0.588812	0.813343	-6.92548
LINC00269	1.04443	0.0627136	5.67289	-0.883421	0.394389	0.678173	-6.68266
VSTM4	0.888485	-0.170581	5.23024	2.2017	0.0480214	0.210859	-4.90206
CCDC150	1.01764	0.0252263	4.66124	-0.147935	0.884854	0.957553	-7.07759
C2orf61	0.964139	-0.0526866	4.57222	0.567824	0.580638	0.808862	-6.91819
FAM9B	0.976464	-0.0343607	3.82188	0.346466	0.735001	0.891269	-7.0251
FLJ40288	0.932029	-0.101553	6.79243	1.3566	0.199919	0.48095	-6.16871
CES5A	1.0257	0.0366101	3.33551	-0.44161	0.666635	0.856397	-6.98528
CHDC2	0.884423	-0.177192	4.63121	1.83484	0.0914628	0.31039	-5.49446
DCAF8L2 /// FLJ32742 /// LOC101928481	0.971283	-0.0420367	3.68439	0.350628	0.731954	0.88963	-7.02355
HYDIN2	1.09374	0.129275	3.2384	-1.89	0.0831852	0.294466	-5.4089
DNAH17	1.0285	0.0405438	3.85663	-0.511746	0.618128	0.83027	-6.94998
SLC35G3	0.92551	-0.11168	3.43734	1.36861	0.196234	0.476467	-6.15347
FLJ32955	0.988719	-0.0163679	3.22133	0.264727	0.795719	0.919868	-7.05176
LOC100288966	1.00079	0.00113354	2.8119	-0.00966493	0.992448	0.997276	-7.08931
KIRREL3-AS3	0.911948	-0.132977	4.07291	1.22182	0.24527	0.537653	-6.33271
TMEM145	0.857631	-0.221571	5.27353	2.11046	0.0565184	0.232464	-5.05416
C15orf32	1.00446	0.00641451	2.95367	-0.111817	0.91282	0.968456	-7.08264
TSGA10IP	0.924652	-0.113017	5.71071	1.25972	0.231755	0.521385	-6.2879
LINC00477	1.01939	0.0277014	2.98867	-0.401647	0.695015	0.872059	-7.00315
CCDC140	1.02825	0.0401868	3.71549	-0.538435	0.600137	0.819083	-6.93525
C17orf78	1.08852	0.122366	3.53783	-1.13267	0.279511	0.574512	-6.43384
TEKT5	0.882324	-0.180619	3.66324	1.81628	0.0944133	0.316515	-5.52295
KSR2	0.974557	-0.0371819	4.30321	0.46457	0.650567	0.848319	-6.97428
PAX1	1.06155	0.086171	4.11608	-1.36714	0.196683	0.476911	-6.15534
TDH	1.08097	0.112321	3.76341	-1.55295	0.146437	0.406357	-5.90793
LINC00615	0.983115	-0.0245679	2.8582	0.357117	0.727215	0.88753	-7.02111
SERPINA9	0.991301	-0.0126044	6.55775	0.222155	0.827934	0.934923	-7.06286
FBXL21	0.948589	-0.0761449	3.20518	1.14413	0.27491	0.569583	-6.42117
AKAP2 /// PALM2 /// PALM2-AKAP2	0.969986	-0.0439648	3.36256	0.741233	0.47283	0.738438	-6.80037
MRGPRX4	0.942106	-0.086039	3.50099	1.51503	0.155692	0.420225	-5.96018
A2ML1	1.0725	0.100972	4.44226	-0.995041	0.339387	0.63093	-6.57766
CPO	0.907782	-0.139583	3.52924	1.79716	0.0975398	0.322352	-5.5521
GPR6	0.931547	-0.102299	5.46778	1.15029	0.272464	0.566877	-6.41433
MDS2	1.03497	0.0495902	3.12987	-0.492106	0.631536	0.837676	-6.96037
RQCD1	1.04421	0.0624072	7.95406	-0.227597	0.823797	0.933072	-7.06155
GJD3	1.05189	0.0729837	6.5071	-0.87446	0.399056	0.681889	-6.69061
HOXC12	0.988888	-0.0161217	4.41399	0.162849	0.873351	0.953387	-7.07511
VNN3	1.01024	0.0146916	3.27172	-0.200553	0.844412	0.941575	-7.06775
MYEOV2	1.0634	0.0886907	3.54091	-1.10791	0.289645	0.584912	-6.46083
FERD3L	1.01071	0.0153648	4.91036	-0.225607	0.825309	0.933818	-7.06203
DEFT1P /// DEFT1P2	1.00164	0.00237107	4.20793	-0.0331525	0.974099	0.991549	-7.08877
LINC00314	1.02187	0.0312151	2.65173	-0.443233	0.665494	0.855594	-6.98452
DEFB104A /// DEFB104B	0.962642	-0.0549293	3.61062	0.729277	0.479845	0.743743	-6.80942
NLRP14	0.968707	-0.0458682	4.118	0.469145	0.647387	0.846553	-6.97202
DGKB	1.10221	0.140403	2.65387	-2.06632	0.0611187	0.243864	-5.12671
NLRP13	1.00087	0.00126045	4.66847	-0.0141575	0.988937	0.99631	-7.08925
NLRP8	0.929754	-0.105079	5.99133	1.70516	0.113929	0.352385	-5.68988
NLRP9	0.946294	-0.0796401	4.50116	0.890656	0.390647	0.675308	-6.67618
TAF5	1.31805	0.398405	6.69794	-1.11557	0.286478	0.581648	-6.45253
TAS1R2	0.968711	-0.0458612	4.2221	0.598027	0.560955	0.796774	-6.89977
ITGB1	0.724322	-0.465297	10.4648	1.98734	0.0702306	0.266176	-5.25467
PCSK6	0.912004	-0.132888	4.31399	1.04168	0.318125	0.611406	-6.53065
ZNF341	0.969299	-0.0449869	5.12802	0.595513	0.56258	0.797818	-6.90134
JPH1	0.93595	-0.0954971	4.14284	0.686344	0.505561	0.760386	-6.8408
NLRP10	0.944804	-0.0819129	4.0433	1.22625	0.243657	0.535599	-6.32752
RANGAP1	0.869864	-0.201139	8.3726	0.668905	0.516236	0.767457	-6.85304
MBNL2	0.63243	-0.661022	4.85039	3.89096	0.00215064	0.0257695	-1.84234
KRT73	0.982957	-0.0247993	3.54378	0.250279	0.806611	0.924888	-7.05574
COX1	0.96033	-0.0583974	14.13	0.786742	0.446714	0.720539	-6.76471
KRT74	0.97596	-0.0351061	4.9549	0.528204	0.607002	0.823234	-6.94098
SLC29A2	0.816855	-0.291848	5.97278	1.93403	0.077076	0.281467	-5.33965
LMX1A	0.891823	-0.165171	4.04099	2.13012	0.0545763	0.227596	-5.02163
CCDC125	1.2119	0.277267	5.35475	-1.55638	0.145623	0.405042	-5.90315
GPR101	1.03665	0.0519354	5.38607	-0.653111	0.526019	0.773862	-6.86388
ILDR1	1.09134	0.126094	5.94585	-1.31658	0.212608	0.497312	-6.21875
VN1R2	0.940209	-0.088946	4.17688	1.013	0.331077	0.623656	-6.55976
VN1R5	0.938706	-0.0912552	3.4616	0.943456	0.364083	0.654134	-6.62752
ND2	1.13375	0.181102	13.5433	-0.878505	0.396944	0.680215	-6.68703
TAAR8	1.05944	0.0833035	4.21714	-1.31211	0.214063	0.499207	-6.22426
TAS2R39	1.03351	0.0475471	4.1556	-0.555458	0.588802	0.813343	-6.92547
TAS2R38	0.921318	-0.118228	4.36371	2.05248	0.0626314	0.247856	-5.14931
TAS2R40	1.04229	0.0597576	2.72201	-0.743657	0.471415	0.737176	-6.79852
TAS2R41	0.946942	-0.0786521	4.32959	1.4082	0.184486	0.460246	-6.10258
TMEM171	1.26784	0.342378	4.37027	-4.28835	0.00105681	0.0158218	-1.11949
VN1R4	0.955088	-0.0662946	3.47364	0.72295	0.483584	0.746196	-6.81415
TAS2R50	0.8909	-0.166664	3.70282	1.85452	0.0884275	0.304466	-5.4641
CD8B /// LOC100996919	1.01195	0.0171328	4.01902	-0.3289	0.747909	0.897203	-7.03142
MACROD2	1.04172	0.0589694	4.41994	-0.626226	0.542913	0.784869	-6.88177
DDAH1	1.00046	0.000670486	5.47828	-0.00320416	0.997496	0.999114	-7.08935
PIANP	1.08682	0.120118	5.18872	-1.68863	0.117121	0.358182	-5.71417
ATP6	1.1969	0.259303	13.7439	-1.39173	0.189301	0.467383	-6.12388
HIST1H1T	1.04355	0.061498	4.83205	-0.707174	0.492983	0.752523	-6.82579
COX2	1.07471	0.103953	13.9534	-0.615056	0.550021	0.789982	-6.88899
CYGB	0.963261	-0.054002	6.23678	0.801426	0.438489	0.714864	-6.75279
EFNA2	0.96291	-0.0545269	3.42048	0.769285	0.456621	0.726551	-6.77861
IFNE	1.78206	0.833545	4.23378	-4.06549	0.00157083	0.0207653	-1.5233
ND6	1.03757	0.0532058	9.00957	-0.401931	0.694812	0.871925	-7.00302
SPAG11A /// SPAG11B	1.07378	0.102693	2.79653	-1.62685	0.129762	0.379398	-5.80368
SREK1IP1	1.17245	0.229527	9.11505	-0.755877	0.464324	0.732033	-6.7891
THRSP	1.06611	0.0923583	5.73207	-1.26991	0.228226	0.517168	-6.27568
CXorf36	1.04313	0.0609254	5.66799	-0.692219	0.501994	0.758045	-6.83661
MAGEA10-MAGEA5 /// MAGEA5	0.92632	-0.110418	3.75746	1.76805	0.102481	0.331704	-5.59615
FBXL19-AS1	1.13075	0.177278	4.64936	-2.05292	0.0625829	0.247722	-5.14859
POLE4	1.12581	0.170966	8.93286	-0.974374	0.349132	0.63949	-6.5979
ND3 /// SH3KBP1	1.06939	0.0967869	14.0992	-0.691702	0.502307	0.758308	-6.83698
PDZK1IP1	0.992295	-0.0111596	4.97132	0.143641	0.888171	0.959105	-7.07827
FAM27E2 /// FAM27E3	1.10839	0.148472	5.84623	-1.56826	0.142838	0.400107	-5.88659
BCRP3	1.07792	0.108253	4.36017	-0.894475	0.388682	0.673837	-6.67274
TAL2	0.989294	-0.0155286	4.6834	0.173122	0.865446	0.949975	-7.07325
INSL3	0.915275	-0.127722	5.70256	1.92442	0.0783725	0.284416	-5.35483
SYCP3	1.01659	0.0237353	2.72835	-0.397512	0.69798	0.873753	-7.0049
TMIE	1.06187	0.0866114	5.76297	-1.16286	0.267524	0.562251	-6.40027
MUCL1	0.846719	-0.240045	5.07905	3.09274	0.00932938	0.0716712	-3.31543
ATL2	1.14909	0.200489	7.45032	-1.09103	0.296712	0.59163	-6.47896
BACH1 /// GRIK1-AS2 /// LINC00189	1.25822	0.331386	2.60658	-4.527	0.000695868	0.0117791	-0.692446
LINC00189	1.26981	0.344611	3.27168	-4.61902	0.000593454	0.0105809	-0.529441
KLHL35	0.785941	-0.347508	5.96034	2.05622	0.0622184	0.246846	-5.1432
ZNF354B	1.1037	0.142353	6.39263	-1.83513	0.0914176	0.310335	-5.49402
FOXC1	2.02257	1.01619	5.30152	-2.51092	0.0273868	0.146841	-4.36839
FLJ25694 /// LOC101929344	0.961536	-0.0565871	2.89127	0.742814	0.471907	0.737586	-6.79916
TRIM43 /// TRIM43B	0.96606	-0.0498152	3.53291	0.552147	0.590998	0.814458	-6.9274
TRIM42	1.00846	0.0121487	2.79321	-0.181882	0.858716	0.947277	-7.07158
FSIP1	1.07525	0.104671	3.4032	-0.78685	0.446654	0.720484	-6.76462
MGC15705	1.09567	0.131815	3.87589	-1.92947	0.0776887	0.28293	-5.34685
FAM98B	0.88895	-0.169825	2.53858	1.57003	0.142425	0.399327	-5.88411
EFCAB13	1.02437	0.0347303	3.40989	-0.345417	0.735769	0.891537	-7.02548
FAM71B	1.02778	0.0395384	4.80441	-0.436999	0.669883	0.858091	-6.98743
C10orf107	1.10634	0.145792	2.61164	-2.22938	0.0456929	0.204407	-4.85538
LOC101929373 /// SLC9B1	0.924306	-0.113557	4.43412	1.14576	0.274261	0.569014	-6.41936
WEE2-AS1	0.950126	-0.0738093	3.78158	0.85897	0.407213	0.688553	-6.7042
TCTEX1D1	0.939689	-0.0897454	2.78658	1.30395	0.216746	0.502516	-6.23431
TMCO5A	1.05156	0.0725337	2.74069	-0.978712	0.34707	0.63781	-6.59368
PPARGC1B	1.85466	0.891155	6.84917	-2.60398	0.0230798	0.130424	-4.20335
XKR6	0.722372	-0.469186	4.74074	5.55183	0.000126085	0.00352439	1.06252
TSGA13	0.988545	-0.016622	4.64152	0.207273	0.839278	0.939215	-7.06629
C9orf163	0.975366	-0.0359839	6.55281	0.410353	0.68879	0.868786	-6.99939
SYNE3	0.927566	-0.108479	4.65167	1.50742	0.157607	0.422948	-5.97055
CCDC141	0.9699	-0.0440924	2.48535	0.783395	0.448603	0.721564	-6.7674
HDX	0.890707	-0.166977	3.74011	0.703229	0.49535	0.7538	-6.82866
CDYL2	0.52692	-0.924344	6.56167	7.33927	9.06e-06	0.00055037	3.77505
C18orf54	0.991379	-0.0124908	2.8843	0.126325	0.90157	0.96417	-7.08078
SYT14	0.746454	-0.421875	3.19595	4.98052	0.000320991	0.00678925	0.101064
CDC20B	1.01692	0.0242012	3.35687	-0.359183	0.725708	0.886949	-7.02032
TECTB	0.956828	-0.0636681	6.16655	0.709357	0.491676	0.751638	-6.82419
VWA3A	1.03959	0.0560091	6.87185	-0.880453	0.39593	0.679442	-6.6853
LINC00896	1.03822	0.0541173	4.84637	-0.730694	0.479011	0.74293	-6.80835
HUS1B	1.06378	0.0891998	3.45106	-1.11918	0.284999	0.580195	-6.44861
NPB	1.01315	0.0188537	7.37542	-0.257635	0.80106	0.922011	-7.05375
CCDC34	0.988906	-0.0160941	3.06251	0.201194	0.843922	0.94122	-7.06762
LRCH3	1.12683	0.172269	5.94177	-0.66488	0.51872	0.769133	-6.85582
INTS4	0.538459	-0.893092	6.51368	1.52595	0.152975	0.416156	-5.94521
ENAH	0.367131	-1.44563	6.60493	2.08623	0.0590019	0.238779	-5.09407
STK35	0.873888	-0.19448	4.44614	1.7774	0.100871	0.328534	-5.58205
LRRIQ3	1.00833	0.0119736	3.41922	-0.0982605	0.92335	0.972526	-7.08417
KLC4	0.94605	-0.0800111	4.34649	0.828101	0.423801	0.702637	-6.73064
TIPRL	0.581916	-0.781117	7.73317	3.24521	0.00703089	0.0588149	-3.03421
VKORC1L1	0.828047	-0.272216	5.60689	1.06376	0.308407	0.602499	-6.50777
PRF1	0.983358	-0.0242108	5.21072	0.323931	0.751575	0.898606	-7.03315
FBXL14	0.887804	-0.171687	4.05466	1.688	0.117244	0.358499	-5.71509
PPIL6	1.20212	0.265587	3.44547	-2.60711	0.0229468	0.129956	-4.19776
SP1	0.618236	-0.693771	7.50882	2.68164	0.0199982	0.118778	-4.06438
C18orf25	1.16889	0.225139	4.63462	-1.37843	0.193262	0.472457	-6.14094
METTL6	0.913555	-0.130436	5.48371	1.20436	0.251699	0.544808	-6.35298
SGOL1	0.86413	-0.210679	5.32412	0.795635	0.441721	0.7174	-6.75751
B3GALNT2	0.607483	-0.719084	4.65729	1.98485	0.0705381	0.266842	-5.25868
CBR4	1.82143	0.86507	6.39089	-2.95486	0.0120519	0.0848849	-3.56855
PIK3C2A	0.790204	-0.339703	8.14367	1.43854	0.175885	0.449055	-6.06287
NLRX1	0.833986	-0.261905	7.01284	1.93678	0.0767083	0.280556	-5.33529
ZNF569	1.11953	0.162899	5.13302	-0.643583	0.531971	0.777833	-6.8703
CCSAP	0.486535	-1.03938	5.6833	2.02012	0.0663057	0.256801	-5.20186
DUSP18	1.06478	0.0905588	7.21493	-1.42079	0.180875	0.455605	-6.08618
ZNF697	1.10904	0.149309	5.01586	-2.23883	0.0449226	0.202268	-4.83939
ZNF791	0.916796	-0.125327	7.94283	0.522509	0.610841	0.825899	-6.94413
CHRM3	1.04612	0.0650481	5.72816	-0.34737	0.734338	0.890934	-7.02476
HTRA4	0.906194	-0.142108	3.67649	0.883132	0.394538	0.67826	-6.68291
LINC00525	1.01923	0.0274765	3.04599	-0.269562	0.792084	0.918137	-7.05038
PRPF38A	1.09111	0.125798	9.51333	-0.69722	0.49897	0.75611	-6.83301
FAM218A	1.30494	0.383981	3.60722	-3.68856	0.00310727	0.033214	-2.21466
RHEBL1	1.08876	0.122684	5.63293	-1.30758	0.21555	0.501157	-6.22985
FAM195A	1.22237	0.289681	9.27197	-2.65796	0.0208925	0.122315	-4.10687
KCTD7 /// RABGEF1	1.00499	0.00718075	5.60622	-0.0539018	0.957902	0.985164	-7.0878
ZNF548	0.817143	-0.29134	8.59406	2.80301	0.0159747	0.102466	-3.8453
AMER2	1.01657	0.0237048	5.26139	-0.389104	0.704025	0.876195	-7.00841
RNF152	1.00048	0.000687736	2.60813	-0.0115944	0.99094	0.996894	-7.08929
GPR97	1.04233	0.0598112	3.96894	-0.63274	0.538791	0.782129	-6.8775
ZNF644	1.1185	0.161568	7.11888	-0.625523	0.543358	0.785161	-6.88222
TBC1D32	0.957815	-0.0621808	4.60504	0.33393	0.744204	0.895589	-7.02964
B4GALNT3	0.908404	-0.138593	5.64912	1.67009	0.120795	0.364907	-5.74125
LRRC43	0.992442	-0.0109453	7.68035	0.200493	0.844458	0.941579	-7.06777
CEP89	0.987419	-0.0182654	6.26069	0.154666	0.879659	0.955847	-7.0765
AK7	1.03739	0.0529622	5.02073	-0.329288	0.747622	0.897048	-7.03128
ZFC3H1	0.429299	-1.21995	3.79326	2.04508	0.0634546	0.250224	-5.16136
IRAK2	1.02155	0.0307588	2.76202	-0.446688	0.663066	0.854427	-6.98289
LINC00337	1.02721	0.0387355	3.28766	-0.517661	0.614118	0.827988	-6.94678
METTL21A	0.884294	-0.177402	4.54894	0.866283	0.403348	0.685168	-6.69781
OTOGL	0.924732	-0.112892	3.03422	1.3406	0.204915	0.487542	-6.18884
MGC16025	1.11117	0.152077	2.99433	-1.59136	0.137551	0.392168	-5.85413
FAM76B	0.6729	-0.571536	7.30419	1.49243	0.161442	0.428797	-5.9909
SPATA25	1.11242	0.153699	4.04294	-1.84648	0.0896565	0.306852	-5.47652
NXNL1	0.884363	-0.177289	6.47043	2.3511	0.036668	0.176735	-4.64739
GLIS3-AS1	0.994439	-0.00804589	4.81403	0.10338	0.919372	0.970824	-7.08361
IQCG	1.04418	0.0623719	3.65524	-0.807446	0.435146	0.712025	-6.74785
MCM9	0.491196	-1.02563	3.94311	7.00865	1.43e-05	0.000762754	3.30674
PRR14L	0.946577	-0.0792087	5.05295	1.08242	0.300368	0.594833	-6.48812
AJUBA	0.7941	-0.332608	8.97839	2.28914	0.0410249	0.190362	-4.75379
KLHL32	0.957366	-0.0628581	2.4551	0.853447	0.410148	0.691058	-6.709
DCBLD1	0.791743	-0.336896	6.01525	1.69068	0.116721	0.357419	-5.71117
SLAMF9	0.977985	-0.0321163	4.53804	0.526136	0.608394	0.824129	-6.94213
GK5	1.07289	0.101496	3.19827	-1.62789	0.129539	0.379029	-5.80218
FLJ31715	1.25001	0.321934	5.36648	-2.90138	0.0133101	0.0906125	-3.6663
UBE2U	1.00859	0.0123452	2.51927	-0.210784	0.836598	0.938151	-7.0655
WBSCR27	2.15849	1.11002	7.75104	-6.00765	6.18e-05	0.00217093	1.79697
LINC00638	1.14058	0.189764	6.26796	-1.81001	0.0954283	0.318415	-5.53252
ZC3HAV1L	0.936703	-0.0943357	3.31291	0.304773	0.765768	0.905549	-7.03958
RASGEF1B	0.987076	-0.0187666	3.2983	0.209294	0.837735	0.938666	-7.06583
C11orf45	0.700719	-0.513093	4.9687	2.81313	0.0156777	0.101082	-3.82693
C21orf58	1.17821	0.236594	4.60245	-1.75835	0.104176	0.334715	-5.61073
KIAA1109	0.977113	-0.0334027	2.86447	0.381647	0.709405	0.8789	-7.01147
STOML3	1.04387	0.0619384	3.87698	-0.82877	0.423436	0.702195	-6.73008
LINC01105	0.921998	-0.117165	3.69095	1.35681	0.199854	0.48088	-6.16844
FBXL13	1.12722	0.172775	3.0977	-2.24468	0.0444518	0.200806	-4.82947
FAM227B	0.994382	-0.00812785	2.86944	0.135207	0.894693	0.961498	-7.07953
DTD2	0.943837	-0.0833907	5.56573	0.257939	0.800831	0.921954	-7.05366
SOX3	1.04186	0.0591597	5.59428	-0.987675	0.342837	0.634335	-6.58491
SPATA32	0.961227	-0.0570516	7.82768	0.750757	0.467287	0.733911	-6.79307
C3orf49	0.989346	-0.015453	4.15552	0.206327	0.84	0.939452	-7.06649
NKX2-3	1.18329	0.242806	3.03207	-1.81389	0.0947978	0.317201	-5.52659
TMEM252	1.03806	0.0538862	4.25458	-0.663543	0.519545	0.769773	-6.85674
KIAA1524	0.993973	-0.00872211	5.92495	0.0281612	0.977997	0.992876	-7.08893
FAM222A-AS1	1.03747	0.0530684	3.52169	-0.684765	0.506522	0.760764	-6.84192
TLE6	1.11386	0.155562	5.39524	-0.737529	0.474996	0.74013	-6.80319
TCEANC	0.768857	-0.379212	4.85807	2.07926	0.0597346	0.2405	-5.10551
LOC102725315 /// LOC727983 /// POM121L10P /// POM121L1P /// POM121L4P /// POM121L8P /// POM121L9P	1.01821	0.0260406	3.27639	-0.34842	0.73357	0.890572	-7.02437
HECTD4	0.973393	-0.0389057	4.00558	0.561989	0.584483	0.81124	-6.92165
RTP1	0.925531	-0.111647	2.69891	1.4975	0.160135	0.426717	-5.98403
PRR35	0.979831	-0.0293955	6.52762	0.479153	0.640455	0.842461	-6.96701
NXPE1	1.03195	0.0453796	4.78998	-0.405639	0.692158	0.870451	-7.00144
CYP1B1-AS1	1.20715	0.271601	3.37226	-1.81764	0.0941942	0.316087	-5.52086
MAGEA2 /// MAGEA2B	0.0404585	-4.62741	5.62718	32.3224	5.02e-13	2.74e-09	18.9601
APOBEC3D	0.966485	-0.0491802	5.48788	0.746794	0.469589	0.735624	-6.79612
LINC00315	0.99449	-0.00797088	6.3111	0.0898694	0.929876	0.974671	-7.08501
COL6A5	1.07399	0.102978	2.6594	-1.63299	0.128454	0.377226	-5.79487
PGAM5	1.00643	0.00924191	5.14232	-0.0780824	0.939051	0.978085	-7.08608
C4orf45	0.938193	-0.092043	3.57454	1.20282	0.252274	0.545319	-6.35476
CCDC149	0.988886	-0.0161237	6.89671	0.279395	0.784706	0.914622	-7.0475
BEND2	1.02676	0.0380942	3.27762	-0.55825	0.586953	0.812233	-6.92384
C10orf67	0.958298	-0.0614539	5.9388	0.896086	0.387855	0.673376	-6.67129
SPERT	1.07836	0.108844	5.54625	-1.60753	0.133954	0.385959	-5.83124
CCDC26	0.921663	-0.11769	2.91537	1.74997	0.105662	0.337267	-5.6233
C21orf88	1.02417	0.0344532	3.65031	-0.385343	0.706736	0.877381	-7.00996
SPIC	0.94586	-0.0803012	2.65267	1.4924	0.161449	0.428797	-5.99094
VPS13B	0.599114	-0.739099	5.35136	2.53183	0.0263557	0.143036	-4.33146
P2RY10	0.962787	-0.0547118	4.47373	0.810499	0.433457	0.710827	-6.74533
IGSF22	1.0086	0.0123552	5.39174	-0.111553	0.913025	0.96854	-7.08267
ZBTB3	1.01285	0.0184174	6.6716	-0.211987	0.83568	0.937741	-7.06523
TPH1	0.953575	-0.0685822	3.53484	0.929875	0.370791	0.659488	-6.64027
DCST1	0.994828	-0.00748096	4.93009	0.0880228	0.931313	0.974876	-7.08519
TCP11L2	1.14184	0.191358	4.4029	-0.502837	0.624193	0.833777	-6.95474
WDFY4	0.965566	-0.0505534	5.31186	0.845343	0.414481	0.694784	-6.71598
GPR26	0.987418	-0.0182677	2.85573	0.255028	0.803026	0.922848	-7.05446
KIAA0825	0.897437	-0.156117	2.38619	1.87072	0.0859985	0.299986	-5.43897
SESN3	0.753633	-0.408066	3.52892	3.01374	0.0108036	0.0789054	-3.46064
CSNK1G2-AS1	0.909938	-0.136159	6.0595	1.7812	0.100223	0.327125	-5.57631
NATD1	1.05706	0.0800598	5.21994	-1.38674	0.190779	0.46933	-6.13029
KLHL34	1.02713	0.0386164	2.63803	-0.547694	0.593958	0.816179	-6.92997
ZSCAN10	0.998644	-0.00195815	4.54398	0.0196789	0.984623	0.994997	-7.08915
SAMD3	0.990819	-0.0133062	3.27427	0.189524	0.852855	0.945268	-7.07006
GOT1L1	0.929991	-0.104711	2.92679	1.58812	0.138282	0.393114	-5.8587
C10orf91	0.993617	-0.00923843	4.9568	0.104565	0.918451	0.970554	-7.08348
MGC16142	1.0784	0.108898	3.93869	-0.887517	0.392267	0.676471	-6.67899
LINC00504 /// LINC00504 /// MGC4836	0.942954	-0.0847407	3.02634	1.17823	0.261574	0.555509	-6.38291
ZNF99	1.01578	0.0225942	2.4688	-0.335647	0.742941	0.894905	-7.02903
CCDC108	0.986987	-0.0188975	2.67117	0.185965	0.855583	0.9461	-7.07078
SIGLECL1	1.01459	0.0208988	2.99094	-0.260473	0.798921	0.921133	-7.05296
LDHAL6A	0.995127	-0.00704748	5.05439	0.107779	0.915955	0.969819	-7.08311
MRGPRX2	0.897156	-0.15657	4.31845	2.69981	0.0193379	0.116366	-4.03173
NTN5	0.98025	-0.0287789	5.67531	0.346947	0.734649	0.891014	-7.02492
KLF17	1.03525	0.0499746	4.06655	-0.580865	0.572095	0.803765	-6.91035
CCDC105	1.04696	0.0662023	5.50934	-1.03233	0.322307	0.61562	-6.54022
CCDC122	0.938884	-0.0909807	4.16492	0.340055	0.739702	0.893481	-7.02744
C11orf42	1.09519	0.13118	4.71315	-2.05426	0.0624342	0.247362	-5.1464
DKFZp434L192	1.04413	0.0622983	3.00917	-0.855606	0.408999	0.689993	-6.70713
POM121L1P /// POM121L8P /// POM121L9P	1.01472	0.0210814	5.36491	-0.312739	0.759855	0.902757	-7.03695
ZNF486	0.975812	-0.0353244	3.24423	0.401508	0.695115	0.872144	-7.0032
CXorf22	0.976704	-0.0340071	3.07024	0.362908	0.722995	0.885562	-7.01889
FGD2	0.995691	-0.00623045	8.32726	0.130997	0.897951	0.962859	-7.08013
EXD1	0.984686	-0.0222637	2.55779	0.345898	0.735417	0.891392	-7.02531
FAM178A	1.18384	0.243469	5.19339	-0.99949	0.337314	0.629464	-6.57325
NBPF4	1.0041	0.0059002	4.33277	-0.0660862	0.948399	0.981531	-7.08701
ZNF663P	1.09519	0.131187	3.26481	-1.41963	0.181206	0.456025	-6.08769
LINC00955	0.996758	-0.00468411	2.73144	0.0836263	0.934734	0.976201	-7.0856
MGC34800	1.08153	0.11307	3.99164	-2.00367	0.0682485	0.26173	-5.22841
C10orf126	1.02795	0.039777	2.399	-0.496617	0.628444	0.836416	-6.95802
PIKFYVE	0.830784	-0.267455	5.13763	1.9358	0.0768383	0.280806	-5.33683
LINC00479	1.1874	0.247803	5.44867	-3.02659	0.0105487	0.077698	-3.43704
C9orf62	1.02857	0.0406379	5.05422	-0.54646	0.594779	0.816493	-6.93067
C9orf84	1.06451	0.090188	3.70691	-0.694996	0.500314	0.757006	-6.83461
SLC22A24	1.07087	0.0987899	4.02364	-1.49689	0.160292	0.426966	-5.98486
FMO9P	1.0408	0.0576941	3.23353	-0.811992	0.432632	0.710079	-6.7441
C7orf33	1.05837	0.081847	3.88069	-0.892357	0.389771	0.674567	-6.67465
ELMOD2	1.28653	0.363481	7.44721	-1.15186	0.271843	0.56612	-6.41258
ACER1	1.07229	0.100699	4.27324	-1.30667	0.215847	0.501487	-6.23095
TAAR1	0.917866	-0.123645	2.6907	1.62838	0.129435	0.378826	-5.80149
OSTCP1	0.984145	-0.0230569	2.81923	0.333013	0.744879	0.89589	-7.02997
LINC00305	0.933789	-0.098832	2.7116	1.55057	0.147003	0.407375	-5.91123
BFSP2-AS1	0.932348	-0.101059	2.88387	1.77724	0.100898	0.328585	-5.5823
STK32A	1.10913	0.149427	3.07145	-1.93114	0.0774643	0.282414	-5.34422
LRRC28	0.937028	-0.0938355	6.45631	0.648079	0.529157	0.775896	-6.86728
NS3BP	1.00007	9.65e-05	6.06237	-0.00153525	0.9988	0.999731	-7.08936
CTAGE5 /// MIA2	0.707045	-0.500127	3.56156	3.99666	0.00177735	0.0226466	-1.64886
GPHB5	0.947811	-0.0773289	5.26392	0.900124	0.385787	0.67213	-6.66763
DCD	1.12523	0.170221	4.42832	-1.83405	0.0915881	0.310687	-5.49569
EXOSC6	1.35661	0.440008	5.51025	-1.95046	0.0749032	0.276506	-5.31358
IQSEC3	1.0455	0.0641911	5.12809	-0.727762	0.480739	0.744411	-6.81055
ZDHHC19	0.944342	-0.0826185	6.01841	1.1763	0.262317	0.556329	-6.3851
ALG14	0.95564	-0.0654612	7.7825	0.177923	0.861756	0.948528	-7.07235
PPP1R21	1.21157	0.27688	8.13558	-1.69921	0.115069	0.354384	-5.69864
TMEM237	1.55881	0.640443	8.06584	-3.05049	0.0100908	0.0755151	-3.39314
ZNF564	1.17143	0.228272	6.70947	-1.17787	0.261711	0.555714	-6.38331
B3GALT6	0.66689	-0.58448	8.90268	4.42225	0.00083522	0.0133917	-0.879146
SNX21	0.863728	-0.211352	5.58715	1.33716	0.206002	0.489078	-6.19315
RHOB	0.207699	-2.26743	6.76876	6.06677	5.65e-05	0.00203844	1.89008
ADAT3	0.990822	-0.013302	5.53142	0.196773	0.847303	0.942918	-7.06856
CEL	4.98067	2.31634	6.62739	-3.44498	0.00485952	0.045519	-2.66477
GATS	1.3127	0.392536	5.49455	-1.63803	0.127388	0.375712	-5.78763
CBS	3.56672	1.8346	8.1059	-5.62792	0.000111716	0.0032507	1.18717
SPINK6	0.0537092	-4.21869	6.81287	18.0944	4.57e-10	3.97e-07	13.5066
C22orf39	0.796129	-0.328925	7.90557	2.1043	0.0571401	0.234088	-5.06432
DPCD	1.94425	0.959216	9.10975	-2.6691	0.0204668	0.120545	-4.08688
CYP39A1	1.14753	0.198533	5.66471	-1.06629	0.307309	0.601428	-6.50513
MEF2BNB	1.02697	0.0383974	7.94793	-0.249449	0.807238	0.925028	-7.05597
ZNF121	0.881062	-0.182684	8.70079	0.656393	0.523977	0.772737	-6.86164
RAB7B	0.948159	-0.0767989	4.22768	1.23031	0.242189	0.533708	-6.32276
DTYMK	1.23563	0.305252	6.1413	-1.55548	0.145837	0.40537	-5.90441
MAPKAPK5-AS1	0.598979	-0.739422	8.85431	6.87488	1.72e-05	0.000875151	3.11306
BRICD5	1.04271	0.0603412	5.0447	-0.521775	0.611336	0.826161	-6.94453
LOC101928274 /// VSIG10	0.947808	-0.0773338	5.02236	0.680654	0.50903	0.762534	-6.84482
NBR2	1.91514	0.937449	7.1177	-5.92463	7.02e-05	0.00237055	1.66541
MED25 /// MIR6800	0.804593	-0.313668	8.30904	2.75061	0.017603	0.109468	-3.94014
ASPHD1	2.01369	1.00984	7.43793	-6.28795	4.05e-05	0.00159041	2.23395
DMRTC1 /// DMRTC1B	1.05454	0.076608	3.52351	-0.987874	0.342744	0.634248	-6.58472
TRIM37	1.12206	0.16615	6.53393	-0.633937	0.538036	0.781861	-6.87671
ARHGEF28	1.20744	0.271952	6.50206	-2.53721	0.0260965	0.142128	-4.32194
LLGL2	0.455003	-1.13605	8.32547	7.83228	4.71e-06	0.00034542	4.4467
OSMR	1.27948	0.355559	8.42796	-0.598028	0.560955	0.796774	-6.89977
NDST1	0.835905	-0.258589	7.22628	0.58017	0.572549	0.804043	-6.91077
RSPO2	0.975388	-0.0359521	2.81552	0.620524	0.546534	0.78746	-6.88547
CHD2	1.21828	0.284848	8.61322	-0.653095	0.526028	0.773862	-6.86389
USB1	1.20843	0.273132	7.02945	-1.41313	0.183064	0.458518	-6.09616
RILPL1 /// SNRNP35	0.983408	-0.0241386	5.30324	0.334711	0.74363	0.895274	-7.02936
GPNMB	0.946861	-0.0787762	2.45517	1.57885	0.140391	0.396046	-5.87174
CEP57L1	0.991167	-0.0128001	3.53898	0.0555932	0.956582	0.984682	-7.0877
BICD1	0.730611	-0.452824	6.60513	2.04558	0.0633982	0.250148	-5.16054
ZNF12	1.30336	0.382231	8.96138	-1.51098	0.156709	0.421552	-5.96571
MYO10	1.56578	0.646884	4.68492	-6.19579	4.65e-05	0.00176027	2.09151
SLC4A4	0.794311	-0.332224	3.06629	3.66636	0.00323595	0.0341977	-2.25562
TTC37	0.728825	-0.456355	6.79028	1.14237	0.275614	0.570388	-6.42313
ARSB	1.11707	0.159715	3.67643	-2.41483	0.0326515	0.164053	-4.53688
FRMD4A	1.0072	0.010356	3.6711	-0.168988	0.868625	0.951574	-7.07401
ZBTB24	0.415511	-1.26704	4.60035	1.73466	0.108424	0.342448	-5.64616
LARP1B	1.05312	0.074666	3.65275	-1.38314	0.191851	0.470843	-6.13491
C14orf159	1.27998	0.35612	7.11282	-3.92052	0.00203873	0.0248368	-1.78814
TMEM239	1.12312	0.167514	3.73968	-1.43332	0.17734	0.450812	-6.06975
MRAP	0.931243	-0.10277	4.65119	1.27004	0.228178	0.517168	-6.27551
ZNF24	0.968141	-0.0467105	3.78795	0.289639	0.777043	0.911216	-7.04438
TXNDC9	0.886319	-0.174102	6.56881	1.00518	0.334678	0.627198	-6.56759
DCAF8	0.920771	-0.119085	5.88712	0.589341	0.566579	0.8007	-6.90516
SMPDL3B	0.931968	-0.101647	6.83405	1.11599	0.286307	0.581494	-6.45208
CNOT1	1.1291	0.175175	8.60869	-0.62899	0.541161	0.783742	-6.87996
SPTLC1	2.52499	1.33628	5.7492	-4.88632	0.000376099	0.00759351	-0.0616608
ASH1L-AS1	0.866745	-0.206321	8.07768	1.1651	0.266648	0.561248	-6.39775
SETMAR	0.96571	-0.0503374	6.34613	0.808963	0.434306	0.711481	-6.7466
XG	1.04447	0.0627751	2.87679	-0.793807	0.442745	0.718085	-6.759
ZHX1-C8orf76	0.824268	-0.278814	6.49474	1.7935	0.0981494	0.323584	-5.55766
MVB12B	0.923	-0.115597	5.81832	1.7937	0.0981163	0.323514	-5.55736
C12orf66	1.22483	0.292586	6.02555	-1.55784	0.145278	0.404474	-5.90112
EPHA8	1.32236	0.403116	5.97654	-3.25941	0.0068483	0.0577113	-3.00797
CCDC67	0.976721	-0.0339814	2.56747	0.564288	0.582967	0.810315	-6.92029
TMEM136	0.544942	-0.875826	8.21804	5.72017	9.66e-05	0.00294012	1.3372
TMEM53	1.00575	0.00826914	6.65494	-0.0405377	0.968332	0.989525	-7.08847
DNAJA3	1.38682	0.471776	9.80389	-3.007	0.0109397	0.0795592	-3.473
GALNT18	0.666325	-0.585703	6.14809	2.41698	0.0325235	0.163607	-4.53313
NOL9	0.911451	-0.133763	6.90958	0.847902	0.41311	0.693654	-6.71378
DDX51	0.934454	-0.097804	6.24276	0.972199	0.350169	0.640467	-6.60001
TUBGCP3	0.581723	-0.781596	6.7248	2.80729	0.0158485	0.101871	-3.83753
SBDS /// SBDSP1	1.006	0.00862929	9.22401	-0.0726443	0.943288	0.980005	-7.08652
SNAPC5	1.2195	0.286285	8.58621	-1.13492	0.278603	0.573474	-6.43136
ENTPD5	0.985327	-0.0213259	5.32179	0.323791	0.751678	0.898631	-7.0332
RBM33	0.637241	-0.650088	7.74125	1.06681	0.30708	0.601175	-6.50457
MIR31HG	1.20196	0.265385	7.81308	-1.24593	0.2366	0.526984	-6.30432
SPIN3	1.11752	0.160304	3.64838	-1.69826	0.115252	0.354619	-5.70004
TMTC4	0.417295	-1.26086	5.63497	5.08369	0.000270237	0.00600373	0.27795
TMEM185A	0.877462	-0.188591	7.78822	1.46893	0.167611	0.438056	-6.02251
NBEAL1	1.11332	0.154865	8.35431	-0.305528	0.765207	0.90524	-7.03933
CDCP1	0.737497	-0.439292	6.60334	0.490072	0.632934	0.838351	-6.96143
ULK2	0.906953	-0.1409	4.51752	0.937281	0.367122	0.656417	-6.63333
SLC4A8	0.974706	-0.0369611	4.67822	0.290466	0.776425	0.91083	-7.04412
SSH2	1.14341	0.193338	4.25585	-1.31151	0.214259	0.499386	-6.225
C5orf58	1.06067	0.0849775	4.48196	-1.16047	0.268458	0.563215	-6.40296
PARP11	0.961396	-0.056797	3.43539	0.545491	0.595425	0.816812	-6.93123
CCDC60	0.996112	-0.00562043	5.95801	0.0694388	0.945786	0.980744	-7.08676
HSD17B12	0.928629	-0.106826	3.25322	1.23071	0.242045	0.533536	-6.32229
NLGN4Y	0.970036	-0.0438901	2.57743	0.866739	0.403108	0.685	-6.69741
MSRB3	0.855854	-0.224563	7.29027	3.10519	0.00911629	0.0705597	-3.29251
ADIG	0.999047	-0.00137501	6.34225	0.0219222	0.982871	0.994361	-7.0891
CCSER2	0.728033	-0.457923	3.00365	1.73806	0.107806	0.341401	-5.6411
RUFY2	1.01271	0.0182276	2.73422	-0.144253	0.887699	0.958859	-7.07817
WDR78	0.856283	-0.22384	3.27919	1.75213	0.105278	0.336691	-5.62007
SUGT1P3	0.940242	-0.0888963	2.44993	1.31636	0.212678	0.497376	-6.21901
MAATS1	0.956301	-0.0644636	3.32804	0.819953	0.428253	0.706591	-6.73748
SLC33A1	1.27184	0.346912	8.44013	-1.97057	0.0723207	0.270895	-5.28153
CLDND1	1.42802	0.514017	8.30574	-2.32367	0.0385392	0.182618	-4.69462
OGDH	1.16378	0.218818	6.66586	-2.03704	0.0643598	0.252174	-5.17443
PHF21A	1.33303	0.414714	6.59083	-1.48234	0.164066	0.432493	-6.00451
GDAP2	1.2224	0.289714	7.11865	-1.8121	0.0950887	0.317805	-5.52933
MCPH1	0.722226	-0.469477	5.65271	1.59699	0.136288	0.389991	-5.84617
WFDC8	1.05903	0.0827467	2.919	-1.1713	0.264245	0.558361	-6.39076
ZMYND11	0.848319	-0.237321	4.05376	1.34344	0.204021	0.486368	-6.18528
ZNF446	0.934962	-0.0970199	6.77149	0.831942	0.421712	0.700726	-6.7274
TWIST2	1.03123	0.0443644	3.71311	-0.41238	0.687344	0.867726	-6.99851
FAM53B	1.05479	0.0769497	2.94431	-1.13647	0.277978	0.572959	-6.42965
GOLGA7	0.61903	-0.691918	9.51431	4.39998	0.000868427	0.0137747	-0.918995
SH3KBP1	3.15221	1.65637	7.17035	-9.46945	6.51e-07	8.96e-05	6.46666
MBLAC1	1.29086	0.368338	6.10135	-4.04613	0.00162628	0.0212873	-1.55858
ZMYM3	1.24661	0.318012	6.16475	-1.7554	0.104698	0.335531	-5.61517
CD300LB	1.00488	0.00702513	6.38861	-0.0864041	0.932572	0.975313	-7.08534
C3orf33	1.6708	0.740539	4.26578	-3.11098	0.00901873	0.0699928	-3.28184
ATP5S	0.75667	-0.402263	7.99828	4.66618	0.000547189	0.00996587	-0.446278
FAM126B	1.13246	0.179458	6.22469	-0.776768	0.452358	0.724087	-6.77269
LYNX1	0.642655	-0.637885	6.81265	5.24338	0.000207638	0.00499261	0.548956
SNX32	0.970823	-0.0427199	4.29255	0.576763	0.574775	0.805435	-6.91283
TRIM73 /// TRIM74	1.16567	0.221154	3.63907	-1.62624	0.129893	0.379558	-5.80456
LOC554206	1.31868	0.399095	3.95666	-3.37471	0.00553264	0.049933	-2.79478
C11orf53	1.04259	0.0601754	6.11081	-1.06269	0.30887	0.602758	-6.50888
PLEKHS1	0.838687	-0.253795	2.62922	2.91418	0.0129975	0.0892652	-3.64293
TRMT44	0.910094	-0.135912	5.83312	1.61273	0.132814	0.384047	-5.82384
MANEA	0.954585	-0.0670543	6.00914	0.317646	0.756221	0.90112	-7.0353
C5orf46	0.427354	-1.2265	5.12002	2.93966	0.0123969	0.0865813	-3.59636
IZUMO1	0.901382	-0.14979	2.90752	1.54524	0.14828	0.409103	-5.91862
SH3YL1	0.916962	-0.125066	5.05669	1.71569	0.111936	0.349023	-5.67433
PTPRO	1.78476	0.835727	3.68023	-3.4581	0.00474346	0.0447539	-2.64051
GRIK1-AS1	1.06191	0.0866592	3.45369	-0.930905	0.370279	0.659189	-6.6393
ICA1L	1.01444	0.0206837	4.06134	-0.30588	0.764945	0.90508	-7.03922
TMLHE	0.849652	-0.235056	5.37319	3.01013	0.0108762	0.0792772	-3.46726
MEI1	0.939889	-0.0894371	6.45826	1.36053	0.198707	0.479636	-6.16373
ZCCHC13	0.968476	-0.0462115	4.25218	0.414042	0.686158	0.866965	-6.99778
KCNS2	1.03667	0.0519609	5.93694	-0.891123	0.390406	0.675062	-6.67576
ARHGEF10	0.688089	-0.539333	5.87566	2.52869	0.026508	0.143611	-4.33701
CCDC132	0.969041	-0.0453708	3.64624	0.254979	0.803063	0.922848	-7.05447
BC027448	1.14473	0.19501	4.75019	-1.81413	0.0947592	0.317131	-5.52622
MGC45922	1.03794	0.0537269	5.73815	-0.864422	0.404329	0.685901	-6.69944
LOC101929497	0.990183	-0.0142326	2.82806	0.20102	0.844055	0.941292	-7.06765
BAALCOS	1.02953	0.0419873	5.24263	-0.588349	0.567223	0.800933	-6.90577
CREBRF	0.645511	-0.631487	7.60627	0.93567	0.367918	0.657047	-6.63485
C1QTNF9 /// C1QTNF9B	0.962224	-0.0555555	2.8812	0.882232	0.395005	0.678608	-6.68372
KATNAL2	1.02599	0.0370219	4.72063	-0.458465	0.654823	0.850176	-6.97726
CTNNA3	0.958188	-0.0616201	2.70173	0.990013	0.341739	0.633376	-6.58261
ZADH2	1.31713	0.397401	7.56555	-2.06813	0.0609234	0.243442	-5.12375
ITGAL	1.02903	0.0412867	2.87255	-0.659105	0.522294	0.771628	-6.85979
COCH	1.11662	0.159143	9.47582	-1.47767	0.165292	0.434445	-6.01079
ARL17A /// ARL17B /// LOC100294341	1.28329	0.35985	7.93788	-1.61525	0.132263	0.383349	-5.82024
C1orf210	0.942199	-0.0858957	5.60293	0.642135	0.532879	0.778348	-6.87126
ZNF638	1.06504	0.090901	5.95841	-1.07842	0.302079	0.596655	-6.49236
ZNF638 /// ZNF638-IT1	1.33301	0.414689	7.16945	-1.54934	0.147297	0.407646	-5.91294
STAG3L2 /// STAG3L3 /// TRIM73	0.948414	-0.0764113	6.48153	0.178074	0.86164	0.948502	-7.07232
HP1BP3	1.08227	0.114061	7.37037	-0.568312	0.580318	0.808636	-6.9179
CERS3	1.07034	0.0980687	3.19488	-1.43484	0.176916	0.450289	-6.06775
PCNXL2	0.800939	-0.320236	6.43438	2.40049	0.0335162	0.166666	-4.56182
DNAJC5B	0.972172	-0.0407172	5.33855	0.622249	0.545437	0.786659	-6.88435
GPSM1	0.970077	-0.0438293	6.27987	0.551098	0.591694	0.814843	-6.928
FRYL	1.24532	0.316519	6.36641	-2.0543	0.06243	0.247362	-5.14633
KLHL29	1.05585	0.0784115	4.06147	-1.44979	0.172781	0.444996	-6.04799
CKAP2	0.418208	-1.25771	5.1101	2.69822	0.0193946	0.116547	-4.03457
MORN1	1.09885	0.135994	3.96854	-1.84898	0.0892728	0.306153	-5.47267
CENPL	0.866958	-0.205966	6.83423	0.554472	0.589455	0.813603	-6.92605
ERAP2	0.984652	-0.0223135	2.48154	0.311279	0.760937	0.903034	-7.03744
SSH1	1.23297	0.302143	5.68877	-0.627157	0.542322	0.784588	-6.88116
SART3	0.508687	-0.975149	4.37352	1.97452	0.0718233	0.269761	-5.27521
FANCM	0.823506	-0.280149	5.1225	1.02109	0.327388	0.620412	-6.55163
TRMT2B	0.753425	-0.408464	5.58357	2.73225	0.0182117	0.111804	-3.97329
C9orf43	1.61012	0.687164	4.81226	-3.90086	0.00211245	0.0254178	-1.82417
CCRN4L	0.65538	-0.609596	4.38214	1.86787	0.0864205	0.300977	-5.44339
HAVCR2	1.02504	0.035683	3.83298	-0.367803	0.719435	0.883816	-7.01698
FLJ25758	0.812622	-0.299344	5.3678	3.28494	0.00653201	0.0558028	-2.96078
TRIM4	1.41673	0.502567	4.64466	-3.9793	0.00183374	0.0231067	-1.68058
FAM160B1	1.00572	0.00822972	3.35203	-0.120692	0.905935	0.966026	-7.08153
HERC3 /// LOC101929134	0.620047	-0.689551	5.37292	0.803536	0.437315	0.713851	-6.75106
UHRF1BP1L	1.09772	0.134505	3.37982	-1.13431	0.278849	0.573743	-6.43203
TTBK2	0.944166	-0.0828878	4.43105	0.193538	0.84978	0.943883	-7.06924
CYP19A1	1.00432	0.00622223	2.51689	-0.103153	0.919548	0.970884	-7.08364
WDR49	1.01004	0.0144181	2.49794	-0.253467	0.804204	0.923465	-7.05489
NPAS4	0.983541	-0.0239436	3.31195	0.269438	0.792177	0.918139	-7.05042
SVOPL	0.729965	-0.4541	3.7758	3.57317	0.00383852	0.0383999	-2.42773
LHFPL3-AS1	1.06805	0.0949739	2.77313	-1.31156	0.214242	0.499369	-6.22493
HNMT	0.903312	-0.146704	5.22006	2.21441	0.0469387	0.208056	-4.88066
MGC20647	1.39239	0.477561	4.79985	-2.52017	0.0269259	0.145074	-4.35206
ITPKB	0.916663	-0.125537	3.87826	1.47336	0.166432	0.436207	-6.01657
LOC644852	1.05037	0.0708915	2.92798	-0.818293	0.429163	0.707314	-6.73886
GABRA2	1.07856	0.1091	2.83853	-1.16572	0.266406	0.561019	-6.39705
EIF4G3	0.640857	-0.641925	4.33568	1.08445	0.299503	0.594029	-6.48597
SUPT6H	1.18573	0.245781	4.52016	-0.810424	0.433498	0.710849	-6.74539
RNF170	1.00582	0.0083791	5.86507	-0.12145	0.905348	0.965814	-7.08143
PGLS	1.01608	0.0230139	5.71411	-0.204141	0.84167	0.939924	-7.06698
TRMT61A	0.858776	-0.219646	6.53444	2.04823	0.0631029	0.249342	-5.15623
LOC100101148 /// LOC541473	1.09373	0.129251	4.79837	-2.48698	0.028616	0.150905	-4.41057
RPS6KA5	0.896225	-0.158066	2.9361	1.40535	0.18531	0.461544	-6.10627
NFS1	1.05402	0.0759056	7.68886	-0.329981	0.747112	0.896987	-7.03104
HDAC4	0.941157	-0.0874927	4.91356	0.81381	0.431629	0.709291	-6.74259
DYNC2LI1	0.991038	-0.012988	4.70142	0.0387799	0.969705	0.989861	-7.08855
DOCK2	1.08603	0.119063	3.33381	-1.25894	0.232028	0.521655	-6.28884
CANT1	1.04378	0.0618156	6.59702	-0.576672	0.574835	0.805441	-6.91289
STXBP4	1.08985	0.124128	3.15124	-1.09761	0.293941	0.588894	-6.47192
LRRC18	1.03423	0.0485558	4.40599	-0.694067	0.500876	0.75736	-6.83528
SLCO4A1-AS1	0.419648	-1.25275	6.38152	3.83786	0.00236777	0.0275618	-1.93981
DNAJA4	1.31736	0.397648	6.68328	-1.48509	0.163346	0.431486	-6.0008
CYTH4	1.01622	0.0232165	3.8908	-0.3663	0.720527	0.884264	-7.01757
FARP2	0.994481	-0.00798488	3.28309	0.147136	0.885471	0.957902	-7.07772
COG3	0.439925	-1.18467	6.72463	3.74704	0.00279281	0.0308374	-2.10687
DRAXIN	1.06423	0.0898141	3.32634	-1.1085	0.2894	0.584659	-6.4602
HELQ	1.25662	0.329545	5.95087	-1.76285	0.103387	0.333436	-5.60397
STAP1	1.0554	0.0777937	2.87089	-0.775404	0.453133	0.724629	-6.77377
AQP12A /// AQP12B	0.995154	-0.00700782	8.699	0.117368	0.908513	0.967145	-7.08195
GIN1	1.39189	0.477044	7.27844	-1.97467	0.0718052	0.269732	-5.27498
GNB5	0.770189	-0.376715	6.58206	1.53756	0.150134	0.411804	-5.92924
CDKN2AIPNL	0.822141	-0.282543	5.07424	1.91526	0.0796281	0.287276	-5.36927
XRCC6BP1	0.839712	-0.252034	4.00263	2.59431	0.0234946	0.132076	-4.22058
DENND4A	1.25773	0.330818	8.0402	-1.14382	0.275037	0.569672	-6.42152
SIAE	0.981129	-0.0274847	2.4889	0.47214	0.645309	0.845495	-6.97053
GINS4	0.700466	-0.513613	4.6717	2.01917	0.066416	0.257101	-5.20339
FCHSD2	0.720316	-0.473299	6.45158	1.21053	0.249414	0.5425	-6.34585
BTG4	0.953644	-0.0684775	2.55798	0.720675	0.484933	0.747164	-6.81584
PPP2R5C	1.08534	0.118151	6.08021	-0.211406	0.836124	0.937996	-7.06536
CALHM1	0.91025	-0.135665	4.98684	1.31535	0.213006	0.497812	-6.22026
NT5C1B /// NT5C1B-RDH14	0.996373	-0.00524188	2.77148	0.0575527	0.955054	0.983951	-7.08758
PKD1L2	1.10424	0.143055	4.32258	-2.49056	0.0284286	0.150325	-4.40426
NR1H4	0.949529	-0.0747157	3.26806	1.00238	0.335975	0.628346	-6.57038
PTPLA	1.2232	0.290666	4.44858	-1.87598	0.0852221	0.298305	-5.43078
PDE1C	0.995125	-0.00705102	2.89164	0.120127	0.906374	0.96618	-7.0816
TP73	1.21072	0.275863	6.01176	-2.77632	0.0167846	0.10608	-3.89365
NEK11	1.12957	0.17578	4.96737	-2.5426	0.0258393	0.141198	-4.3124
LINC00656	0.958737	-0.0607931	5.03955	0.621368	0.545997	0.78706	-6.88492
TRAM2	0.998815	-0.00170996	5.29447	0.020575	0.983923	0.994766	-7.08913
PADI2	0.863137	-0.212338	2.98538	2.04125	0.0638841	0.251068	-5.16759
CST9	0.999469	-0.000765572	4.65798	0.00726254	0.994325	0.998062	-7.08933
VPS29	1.00736	0.010585	6.39848	-0.0599681	0.95317	0.983278	-7.08742
ACTR2	1.29313	0.370866	9.459	-0.786267	0.446983	0.720695	-6.76509
LOC653581	0.917798	-0.123751	4.71962	2.2986	0.0403295	0.188103	-4.73762
AZIN2	1.04313	0.0609203	6.01796	-0.694475	0.500629	0.75726	-6.83499
NELL1	1.00028	0.000398762	3.15381	-0.00732913	0.994273	0.998062	-7.08933
UEVLD	0.911752	-0.133286	5.37418	2.16014	0.0517302	0.220238	-4.97169
LYG2	0.99199	-0.0116018	4.81021	0.117027	0.908777	0.967189	-7.08199
TCTE3	1.01435	0.0205617	6.14243	-0.264086	0.796201	0.92011	-7.05194
RP11-574H6.1	0.973751	-0.0383752	3.07225	0.439562	0.668078	0.857083	-6.98624
CLEC7A	0.947212	-0.0782405	5.46374	1.0235	0.32629	0.619269	-6.54918
TK1	1.09361	0.129094	9.32478	-0.32504	0.750756	0.898434	-7.03277
WBSCR16	1.00353	0.00507997	2.92109	-0.0577935	0.954866	0.983867	-7.08756
CTNNB1	0.85727	-0.222178	5.698	1.19038	0.256948	0.550365	-6.36906
SNX29P1 /// SNX29P2	1.1659	0.221446	3.35762	-2.003	0.0683292	0.261861	-5.22949
OSGIN2	0.660046	-0.599362	8.4697	3.55637	0.00395876	0.039268	-2.45877
TAF5L	0.381163	-1.39152	5.68956	3.12408	0.00880206	0.0689285	-3.25771
APH1A	0.987101	-0.0187305	8.01359	0.0731851	0.942866	0.97989	-7.08648
SPOCK3	1.08087	0.112193	2.84147	-1.38438	0.191481	0.470294	-6.13332
GGNBP2	0.969458	-0.0447497	4.58037	0.828555	0.423554	0.702326	-6.73026
ATF3	0.53715	-0.896602	4.95395	1.89838	0.0819899	0.292077	-5.39579
FBXO7	1.27373	0.349055	10.471	-3.46751	0.00466188	0.04417	-2.6231
FIP1L1	1.06499	0.0908341	5.29684	-0.486506	0.635385	0.839792	-6.96326
NLGN2	0.929046	-0.106177	7.28421	1.38545	0.191164	0.469769	-6.13196
DMWD	1.00454	0.00654119	7.01086	-0.112008	0.912671	0.968372	-7.08261
SMIM11	1.15793	0.21155	6.40867	-1.48565	0.163201	0.431275	-6.00006
ZNF146	0.594756	-0.749631	8.63494	4.2072	0.00122009	0.0174941	-1.26602
REG4	1.0174	0.0248805	3.87388	-0.331835	0.745746	0.896239	-7.03039
KIAA1217	2.19296	1.13288	6.45703	-3.94126	0.00196383	0.0242048	-1.75016
KIAA0513	0.920264	-0.11988	3.2537	1.59905	0.13583	0.389312	-5.84327
WAPAL	0.881694	-0.18165	8.39341	1.32416	0.210154	0.494249	-6.20935
BEST1	1.00237	0.00341544	7.21455	-0.0451638	0.964721	0.987884	-7.08826
SLC35F6	1.028	0.0398337	7.18746	-0.62539	0.543443	0.785222	-6.88231
ZNF85	0.926572	-0.110025	5.72577	0.481507	0.63883	0.84163	-6.96582
JPX	1.28164	0.357995	4.86	-1.20498	0.251469	0.54452	-6.35226
DNAJC14	0.963603	-0.0534889	6.76042	0.385544	0.706592	0.877334	-7.00988
HILPDA	0.679698	-0.557035	8.21932	0.652051	0.526679	0.774221	-6.86459
HNRNPLL	1.15701	0.210404	6.38107	-0.724509	0.482661	0.745655	-6.81299
LINS	0.722919	-0.468093	7.86704	2.26568	0.0428009	0.196012	-4.79381
CFHR3	0.91368	-0.130239	4.06057	1.47914	0.164907	0.43383	-6.00882
ST8SIA4	0.964209	-0.0525818	2.87682	0.43776	0.669347	0.857847	-6.98707
DNAJB9	0.818118	-0.289619	7.9946	0.924679	0.37338	0.661708	-6.6451
CRTAP	1.10331	0.141845	9.22785	-1.27836	0.225331	0.51361	-6.26549
KRBOX4 /// ZNF674	1.27538	0.350924	5.55807	-1.24919	0.235447	0.525496	-6.30045
C16orf13	1.01758	0.0251425	8.89091	-0.103821	0.919029	0.970749	-7.08356
FBF1	0.894899	-0.160203	5.95433	1.2784	0.225316	0.51361	-6.26543
ZBTB44	0.517989	-0.949006	4.69697	4.15992	0.00132708	0.0184455	-1.35166
ANKRD13C	0.80681	-0.309699	6.93933	2.84213	0.0148568	0.0976732	-3.77424
PHF20L1	0.707464	-0.499271	7.4802	2.56252	0.0249103	0.137545	-4.27709
SRGAP1	0.973432	-0.0388474	4.24545	0.123425	0.903817	0.965138	-7.08117
MOXD1	0.438952	-1.18786	6.03129	3.96898	0.00186811	0.0234264	-1.69944
C19orf47	0.934388	-0.0979063	5.24335	1.52423	0.153401	0.416816	-5.94758
ZNF808	1.12568	0.170799	4.10846	-0.986729	0.343282	0.63479	-6.58584
HEATR3	1.20184	0.265247	5.70025	-0.804122	0.43699	0.7137	-6.75058
CARD8	0.728224	-0.457546	6.01051	1.45881	0.170328	0.441572	-6.03601
ARMC10	2.26194	1.17756	7.52664	-5.6483	0.000108169	0.00317451	1.22042
EPB41	1.03619	0.0512894	5.60536	-0.344005	0.736804	0.891808	-7.026
SAR1B	1.64311	0.716432	8.10211	-2.573	0.0244347	0.135672	-4.25849
TMEM37	0.601494	-0.733379	7.26021	6.31505	3.89e-05	0.00154856	2.27561
GFOD1	0.847556	-0.238619	3.25004	2.22259	0.0462537	0.205972	-4.86685
ATF6B	0.759329	-0.397204	4.83679	1.10595	0.29046	0.585613	-6.46295
CEP70	1.08491	0.117574	6.40179	-0.945596	0.363034	0.652902	-6.62549
SERPINC1	0.991258	-0.0126681	3.44777	0.15931	0.876078	0.954309	-7.07572
THADA	1.01873	0.0267751	2.60732	-0.359444	0.725518	0.886825	-7.02022
MTHFSD	1.01447	0.0207222	3.01489	-0.357442	0.726978	0.887418	-7.02098
RAD51B	1.02116	0.0302154	4.0792	-0.385411	0.706688	0.877368	-7.00993
PPA2	0.618877	-0.692275	5.63377	3.97216	0.00185745	0.0233248	-1.69363
RGS7	0.946165	-0.0798355	2.88138	1.07331	0.304271	0.598568	-6.49775
TSC22D4	1.46703	0.552899	4.38829	-2.68772	0.019775	0.117906	-4.05346
OSCAR	0.929695	-0.105171	3.86938	1.68644	0.117549	0.359013	-5.71738
NAALAD2	0.759522	-0.396836	2.46247	3.092	0.0093422	0.0717092	-3.31679
PIK3AP1	6.19233	2.63048	5.00041	-9.6793	5.15e-07	7.53e-05	6.70421
FAM188A	0.977148	-0.0333507	7.10075	0.241695	0.813103	0.927359	-7.05801
GHITM	0.904116	-0.14542	10.3241	0.799785	0.439404	0.71563	-6.75413
WWC1	0.71942	-0.475093	5.54534	1.87867	0.0848288	0.297561	-5.4266
ACSM5	0.965562	-0.0505592	3.72096	0.650497	0.527648	0.774911	-6.86565
LINC00537	0.979116	-0.0304488	7.71599	0.541316	0.59821	0.81819	-6.93361
GSTCD	0.869326	-0.202031	6.66995	0.871123	0.400804	0.683369	-6.69356
CD80	0.935206	-0.0966434	4.20377	1.05539	0.312061	0.606095	-6.51648
LOC283861	1.27108	0.346056	5.93211	-2.44405	0.0309547	0.158912	-4.48586
CNNM2	1.38896	0.474002	4.89615	-3.18217	0.00790262	0.0639644	-3.1506
OLFM3	1.00477	0.00687171	2.92153	-0.0709323	0.944622	0.980395	-7.08665
VSTM2A	0.952606	-0.0700478	3.2505	0.718607	0.48616	0.748119	-6.81738
TTC12	0.992363	-0.0110599	5.93005	0.190536	0.852079	0.944885	-7.06986
C2	0.96591	-0.0500393	2.72716	0.646136	0.530372	0.776866	-6.86858
DPYD	1.89911	0.925322	5.82445	-4.81909	0.000421434	0.00821166	-0.178482
TMEM126B	0.487495	-1.03654	5.78735	5.80517	8.45e-05	0.00269841	1.47436
RHOF	0.775466	-0.366865	6.10064	2.06652	0.0610965	0.243846	-5.12638
DNAH14	1.00091	0.00130808	2.57858	-0.0170058	0.986712	0.995469	-7.0892
GPRIN2	0.497814	-1.00632	5.68774	5.03967	0.000290777	0.00630882	0.202648
SLC25A48	1.15905	0.212941	5.75502	-2.88719	0.0136653	0.0922294	-3.69219
SPAG9	0.902226	-0.148438	5.45071	0.396606	0.698631	0.874116	-7.00528
MBP	2.53988	1.34476	7.57663	-13.1246	1.8e-08	6.52e-06	10.0429
APOBEC4	0.951388	-0.071895	3.75506	0.954876	0.358508	0.648187	-6.61667
FAM13C	0.932068	-0.101492	2.73927	1.47777	0.165267	0.434425	-6.01066
WDR20	1.11085	0.151659	4.10707	-1.07562	0.30328	0.597673	-6.49532
KIAA1430	0.955404	-0.0658169	2.46591	1.00545	0.334554	0.627117	-6.56732
YIF1B	0.716952	-0.480051	7.80488	2.68108	0.0200191	0.11885	-4.06539
SETD6	1.55745	0.639183	7.81991	-6.46846	3.1e-05	0.00132458	2.50946
ATP11B	1.86754	0.901137	7.34857	-3.10495	0.0091203	0.0705806	-3.29295
DCAF5	0.848912	-0.236314	3.41882	1.96889	0.0725331	0.271348	-5.28421
GPR62	0.933106	-0.0998876	5.46491	1.22903	0.242652	0.534099	-6.32427
PGM5	0.882745	-0.179931	2.87196	2.83845	0.0149585	0.0981468	-3.78093
SPPL3	1.05676	0.079643	4.52043	-0.450178	0.660618	0.853037	-6.98124
KCTD17	0.994816	-0.00749846	5.31992	0.112068	0.912625	0.968372	-7.0826
DYNLRB1	0.89595	-0.158509	4.09691	1.37228	0.195118	0.47496	-6.14879
CELF2	0.955363	-0.0658789	3.83777	0.865672	0.40367	0.68536	-6.69835
APBB1IP	0.982327	-0.0257241	3.78024	0.309074	0.762574	0.903919	-7.03817
SUV39H2	1.267	0.341422	7.78565	-0.733414	0.477411	0.74163	-6.8063
CYB5R3	0.649935	-0.621632	8.71739	3.8351	0.00237965	0.0276691	-1.94488
BPNT1	0.72296	-0.468012	7.10525	2.3276	0.0382653	0.18169	-4.68786
ETV4	1.8395	0.879317	7.0965	-7.6042	6.35e-06	0.000422505	4.13988
PSMD10	1.2501	0.32204	10.2412	-1.57248	0.141859	0.398498	-5.88068
ZNF70	1.05088	0.0715976	6.06448	-1.00077	0.33672	0.629023	-6.57198
MYO18B	1.05672	0.0795873	4.044	-1.23213	0.24153	0.532857	-6.32061
METTL20	1.85807	0.893801	5.42416	-6.26716	4.17e-05	0.00162541	2.20192
LRRC48	1.00422	0.00607155	4.60067	-0.0757343	0.94088	0.978916	-7.08627
RHOBTB2	1.22405	0.29166	6.48643	-3.00359	0.0110092	0.0799269	-3.47926
TTC30B	2.15162	1.10542	6.64008	-3.40662	0.00521597	0.0478471	-2.73574
LENG9	0.948841	-0.0757616	4.34439	1.09276	0.295984	0.590812	-6.47712
PCAT4	0.913063	-0.131214	5.30416	1.6746	0.119893	0.3632	-5.73468
SLC1A6	0.985893	-0.0204966	2.7415	0.22307	0.827238	0.934759	-7.06264
ARHGAP27	2.194	1.13356	4.72325	-2.20145	0.048043	0.210916	-4.90248
SYMPK	0.75053	-0.414019	7.39174	1.16244	0.267686	0.562456	-6.40074
LIG3	0.785342	-0.348606	6.59183	1.18633	0.258484	0.552228	-6.37369
LMNA	0.881635	-0.181747	8.95724	1.62469	0.130225	0.379976	-5.80677
NKAIN2	0.981341	-0.0271735	3.30865	0.407759	0.690642	0.869722	-7.00052
RBM8A	0.494844	-1.01495	7.48385	1.25995	0.231675	0.521247	-6.28763
MBTPS2	0.967194	-0.0481225	2.83535	0.844301	0.41504	0.69522	-6.71687
CEP120	1.0839	0.116238	5.7179	-0.984805	0.344188	0.635524	-6.58773
CNKSR2	1.04872	0.0686269	3.33178	-0.901036	0.385322	0.671751	-6.6668
TGOLN2	1.37368	0.458042	6.06121	-1.10177	0.2922	0.587397	-6.46745
LOC100287896	0.89162	-0.165499	6.7328	0.735368	0.476263	0.740774	-6.80482
ANKMY1	1.01333	0.0191043	3.93325	-0.340371	0.73947	0.893373	-7.02733
KIAA0226	0.910776	-0.134832	4.12775	0.399649	0.696447	0.87298	-7.004
PTBP2	0.879443	-0.185338	5.20414	0.984947	0.344122	0.635463	-6.58759
SERPINB8	1.03996	0.0565272	6.20931	-0.655369	0.524614	0.773154	-6.86234
AGFG2	1.04083	0.0577326	4.33993	-0.590727	0.565679	0.800102	-6.90431
MBLAC2	1.06054	0.0847985	2.67186	-1.13855	0.277142	0.571959	-6.42735
DGKE	0.865908	-0.207714	4.14278	0.654694	0.525033	0.773251	-6.8628
SIRPB1	1.03219	0.0457132	3.13177	-0.722351	0.483939	0.746412	-6.8146
BCL6B	0.931675	-0.102101	5.95181	1.58719	0.138493	0.393355	-5.86002
ASCC1	1.66835	0.738421	9.76428	-5.19218	0.000225855	0.00530213	0.462438
ZNF57	1.39989	0.485315	6.583	-1.43608	0.176568	0.449701	-6.06611
EPHA7	0.925044	-0.112406	2.88719	1.30822	0.215337	0.500897	-6.22905
MYT1L	0.217753	-2.19924	4.03962	4.24399	0.00114306	0.0166791	-1.19952
PDS5B	0.924715	-0.112919	2.59499	1.4393	0.175675	0.448769	-6.06187
NPAS3	0.991097	-0.0129017	5.51364	0.196945	0.847172	0.942918	-7.06852
CBFA2T2	0.772693	-0.372033	6.26482	1.22878	0.242739	0.534248	-6.32455
ZFYVE16	0.833977	-0.261921	5.23848	0.474359	0.643772	0.844435	-6.96942
PALM2	0.87599	-0.191014	3.17236	1.81583	0.0944846	0.316657	-5.52362
TET3	1.05282	0.0742584	5.56208	-0.599572	0.559958	0.796084	-6.89881
RNF32	0.924121	-0.113847	4.5576	1.65143	0.124595	0.371015	-5.76831
RGS11	0.965417	-0.0507752	3.02365	0.537104	0.601027	0.819568	-6.936
OSBPL1A	0.930478	-0.103956	4.7431	1.12901	0.280992	0.576269	-6.43786
DUOXA1	0.972427	-0.0403388	4.74146	0.370617	0.717392	0.882931	-7.01588
RP3-412A9.16	1.06585	0.0920097	3.80294	-1.328	0.20892	0.49272	-6.20458
MAST4	0.943198	-0.0843667	4.99575	0.580995	0.57201	0.803764	-6.91027
RPRML	1.00089	0.00128238	3.81925	-0.0178964	0.986016	0.995287	-7.08919
C20orf26	1.13218	0.179106	5.02682	-2.11925	0.0556421	0.23023	-5.03963
NEK4	1.04696	0.066208	4.69423	-1.03347	0.321793	0.615111	-6.53905
CNST	1.20422	0.268097	4.91763	-1.02833	0.324106	0.617245	-6.54429
C17orf47	0.999312	-0.00099259	4.37863	0.0107019	0.991637	0.997049	-7.0893
NUMA1	0.770305	-0.376499	6.95333	0.566589	0.581451	0.809339	-6.91893
NAIF1	1.0571	0.0801056	4.079	-0.924082	0.373679	0.661944	-6.64565
ZNF586	0.731874	-0.450332	3.63036	4.10414	0.00146589	0.0197651	-1.45296
LOC100130950	0.996156	-0.00555713	5.5432	0.0876501	0.931603	0.975045	-7.08523
METTL8	1.13488	0.182542	7.15629	-0.681373	0.508591	0.762382	-6.84432
FAM151A	0.938045	-0.0922707	4.2869	0.884547	0.393805	0.677565	-6.68165
GGA1	1.04545	0.0641225	6.28774	-0.122348	0.904652	0.965467	-7.08131
SRRM2	0.770782	-0.375606	6.14929	1.22949	0.242486	0.533902	-6.32373
TTC26	0.94863	-0.0760833	4.17017	0.717855	0.486607	0.748358	-6.81794
SYCE1	1.02904	0.0412975	3.24569	-0.713623	0.489127	0.749987	-6.82106
SRGN	0.957753	-0.0622738	2.9157	1.07088	0.305321	0.599664	-6.50031
CMTM4	1.24987	0.321773	6.10262	-2.23066	0.0455878	0.204103	-4.85322
HNRNPDL	0.750878	-0.413349	10.0023	1.80074	0.0969472	0.32128	-5.54665
LAPTM4B	0.372278	-1.42555	10.7394	6.71821	2.16e-05	0.00102463	2.8831
MGC50722	1.02692	0.0383279	4.81659	-0.375309	0.71399	0.881166	-7.01402
CEMIP	1.55349	0.635515	6.34827	-5.74179	9.34e-05	0.00288371	1.37219
STAU2	0.939099	-0.0906511	2.86957	1.43999	0.175482	0.448445	-6.06096
NLGN4X	1.04253	0.0600908	4.7091	-0.63349	0.538318	0.781907	-6.877
TACC1	0.521315	-0.939773	6.08503	5.22579	0.000213716	0.00509813	0.519273
PACSIN2	0.835954	-0.258504	8.29096	1.19665	0.254584	0.547921	-6.36187
SLC23A2	1.07137	0.0994555	3.56326	-1.13594	0.278193	0.573126	-6.43024
CCNY	1.08728	0.120727	3.87106	-1.42552	0.179535	0.453628	-6.07999
TYMS	1.1272	0.172743	8.53885	-0.40926	0.68957	0.86913	-6.99987
ADAMTS9	1.05012	0.070559	3.47227	-1.01441	0.330434	0.623112	-6.55836
L3MBTL4	0.899223	-0.153249	3.86387	1.66388	0.122049	0.366869	-5.75028
CDH7	1.01144	0.0164097	2.31534	-0.28378	0.781423	0.912873	-7.04618
TBC1D16	1.0289	0.0411082	5.06591	-0.390965	0.702686	0.875529	-7.00764
NALCN	1.01919	0.0274294	3.45333	-0.326108	0.749968	0.898126	-7.03239
ATP8B3	1.21781	0.284288	7.89428	-0.765507	0.458784	0.728137	-6.78159
SCARA5	0.953181	-0.0691776	4.78708	0.790278	0.444725	0.719141	-6.76186
OR2L13	0.979464	-0.0299354	2.48621	0.46474	0.650449	0.848319	-6.97419
SPATA6L	1.07595	0.105611	3.72655	-1.37641	0.193873	0.47334	-6.14353
KCNMB1	1.0737	0.102596	3.46479	-1.62526	0.130102	0.379871	-5.80595
CALHM3	1.09614	0.132432	4.30247	-1.37839	0.193274	0.472457	-6.14099
GLYATL2	0.863176	-0.212273	4.60199	2.55391	0.0253079	0.139082	-4.29237
RELL1	0.974069	-0.0379037	3.37419	0.374196	0.714796	0.881385	-7.01446
LINC00593	0.957267	-0.0630064	4.21445	0.86187	0.405677	0.687127	-6.70167
PDE4D	0.679993	-0.556409	6.9059	1.16553	0.266481	0.561067	-6.39726
NDUFA10	0.689312	-0.53677	6.15497	0.769886	0.456278	0.72628	-6.77814
TAF2	1.01267	0.0181676	7.85015	-0.149086	0.883966	0.957108	-7.07741
TRPM3	1.01884	0.026926	3.30661	-0.328689	0.748064	0.897224	-7.03149
SLC6A11	0.966306	-0.0494484	2.68932	0.84037	0.417155	0.6969	-6.72024
RABGAP1L	0.898261	-0.154793	3.17145	1.84507	0.0898732	0.307248	-5.4787
ZNF655	1.95552	0.967553	4.76902	-2.53261	0.0263181	0.142936	-4.33008
SLC9A1	0.856325	-0.22377	4.17725	2.85234	0.0145781	0.0963495	-3.75567
MCTP1	1.62421	0.699736	5.14541	-6.74689	2.07e-05	0.00100076	2.92545
LOC728175	0.98859	-0.0165553	4.55958	0.20795	0.838761	0.938988	-7.06613
TRIM7	1.26747	0.341948	5.86884	-3.83556	0.00237766	0.0276534	-1.94403
ARHGAP29	0.925501	-0.111693	3.21229	1.63487	0.128056	0.37675	-5.79218
FBN2	0.926461	-0.110198	3.63496	1.15965	0.268778	0.563518	-6.40387
IPP	1.13803	0.186543	3.18248	-1.34257	0.204294	0.486722	-6.18637
FGF7 /// KGFLP1 /// KGFLP2	1.03873	0.0548183	3.74801	-0.326499	0.749679	0.898018	-7.03226
PMS1	0.840394	-0.250863	4.49295	1.3761	0.193964	0.473395	-6.14392
RALGPS1	1.07056	0.0983723	4.49644	-1.04744	0.315566	0.60925	-6.52472
2022-09-02	1.11636	0.158806	9.45338	-0.811198	0.43307	0.710398	-6.74475
CLCNKB	1.06098	0.0853957	5.15458	-0.80829	0.434678	0.711672	-6.74715
MTUS2	0.985584	-0.0209489	4.33473	0.183111	0.857772	0.946877	-7.07134
INPP5A	0.881754	-0.181552	6.50906	0.822888	0.426645	0.705195	-6.73502
CD99L2	1.00102	0.00146689	3.99796	-0.0184292	0.9856	0.995192	-7.08918
SRCIN1	0.966574	-0.0490477	5.43223	0.693975	0.500931	0.75736	-6.83535
HEATR2	1.27522	0.350748	7.37046	-0.9197	0.375873	0.663838	-6.64971
CLDN22 /// WWC2	1.19268	0.254212	7.60234	-1.47492	0.166021	0.435482	-6.01449
UBE2DNL	0.969325	-0.0449481	3.96659	0.43463	0.671556	0.85917	-6.98852
LINC00301	0.968803	-0.0457252	2.4326	0.668309	0.516604	0.7677	-6.85345
MAD2L1	0.811471	-0.301388	9.35511	0.676282	0.511704	0.763994	-6.8479
ZNF785	1.06535	0.0913304	2.52081	-1.44835	0.173177	0.445552	-6.04991
RP11-690I21.2	1.35744	0.440884	5.14714	-1.43193	0.177729	0.451368	-6.07157
WFIKKN2	0.946096	-0.0799408	4.56881	0.918611	0.37642	0.664324	-6.65072
MINA	0.973747	-0.0383816	5.63776	0.267257	0.793816	0.919045	-7.05104
ZFP42	0.931611	-0.1022	3.2156	1.5481	0.147592	0.408027	-5.91465
PHLDB2	1.02748	0.0391046	2.40517	-0.447102	0.662776	0.85427	-6.9827
PHTF2	1.14665	0.197426	7.03374	-0.921897	0.374772	0.662956	-6.64768
MGC32805	0.741015	-0.432425	3.04658	3.61495	0.00355532	0.0365342	-2.35053
KLHL30-AS1	1.02873	0.0408675	4.96659	-0.737156	0.475215	0.740239	-6.80347
ARHGEF2	0.960865	-0.057594	4.3224	0.494277	0.630048	0.837174	-6.95924
CNTN1	1.00259	0.00372506	2.81931	-0.055191	0.956896	0.984794	-7.08772
CCDC82	0.69131	-0.532596	4.66462	3.67707	0.0031732	0.0336752	-2.23585
CASS4	0.989945	-0.0145797	2.7528	0.181701	0.858855	0.947305	-7.07162
STKLD1	1.02796	0.03979	3.75535	-0.4846	0.636698	0.840593	-6.96424
PDE8B	0.255927	-1.9662	5.5907	4.88289	0.000378285	0.00761795	-0.0676109
KANSL1L	0.977436	-0.0329253	4.35728	0.365208	0.721321	0.884661	-7.018
UBE3C	0.960043	-0.0588295	2.87206	0.568316	0.580315	0.808636	-6.9179
FBLIM1	1.07858	0.109134	6.00153	-0.344085	0.736745	0.891765	-7.02597
DPP6	1.20849	0.273205	4.87016	-2.09048	0.0585592	0.237781	-5.08709
SYT16	1.00175	0.00251863	2.55407	-0.0332284	0.97404	0.991549	-7.08876
SNED1	1.10792	0.14785	4.82582	-1.66472	0.121878	0.366714	-5.74905
RAB39A	0.985003	-0.0218001	4.88188	0.340186	0.739606	0.89344	-7.02739
FNDC9	0.974787	-0.0368409	3.27456	0.558402	0.586853	0.812185	-6.92375
TRIM72	0.972081	-0.0408514	5.17512	0.830442	0.422527	0.701411	-6.72867
FBXO8	0.813878	-0.297116	8.47879	1.54789	0.147644	0.40807	-5.91495
SPIRE1	0.639197	-0.645668	6.74528	1.98245	0.0708338	0.267609	-5.26251
ACP1	0.820699	-0.285075	4.69353	1.17082	0.26443	0.558539	-6.3913
LOC389199	1.05461	0.0767109	7.01492	-1.19148	0.256532	0.549841	-6.3678
PLA2G4C	0.978967	-0.030668	3.49999	0.24826	0.808137	0.925234	-7.05628
CLDN20	1.15044	0.202187	3.39847	-2.49055	0.0284291	0.150325	-4.40427
UBE2O	0.903153	-0.146958	6.40068	1.06518	0.307787	0.601846	-6.50628
ASTN2	0.983772	-0.0236043	2.96734	0.359085	0.725779	0.886973	-7.02036
DZANK1	0.963995	-0.0529028	4.24983	0.588005	0.567447	0.801014	-6.90598
ITGA11	1.02451	0.0349282	5.33827	-0.615215	0.549919	0.789922	-6.88889
AGBL3	1.04209	0.0594757	2.46085	-0.985223	0.343991	0.635392	-6.58732
ZBED1	0.543138	-0.880609	5.30685	4.43085	0.000822762	0.0132785	-0.863784
ZNF585A	0.924379	-0.113444	3.99961	1.32079	0.211241	0.495712	-6.21353
ADCY7	0.997249	-0.00397485	6.5315	0.0578323	0.954835	0.983861	-7.08756
PDGFRA	0.986897	-0.0190287	3.4275	0.169029	0.868593	0.951574	-7.074
STEAP3	0.442807	-1.17525	5.10524	10.4323	2.29e-07	4.16e-05	7.52065
MCTP2	1.22177	0.288978	5.44918	-3.36918	0.00558942	0.0502469	-2.805
RASSF5	2.1708	1.11823	5.96446	-5.60382	0.000116069	0.00333427	1.14779
B3GNT5	1.48444	0.569921	6.34728	-2.26018	0.0432275	0.197324	-4.80316
USP36	0.453297	-1.14147	4.43496	2.1294	0.0546463	0.227832	-5.02283
CYP4A11 /// CYP4A22	1.03507	0.0497263	4.40087	-0.500043	0.626101	0.834913	-6.95622
CIDECP	0.940497	-0.088504	5.0979	1.23947	0.238898	0.530002	-6.31197
LOC280665	0.819766	-0.286716	4.82641	2.19379	0.0487078	0.212385	-4.91536
MTHFD2L	0.928285	-0.10736	2.93764	1.35228	0.201257	0.482727	-6.17416
SLC12A1	1.04104	0.058029	4.42675	-0.777343	0.452031	0.723925	-6.77223
CCDC158	1.0023	0.00332158	2.88824	-0.0426162	0.966709	0.988859	-7.08838
ATP6V1B1	0.805494	-0.312054	4.82507	3.85774	0.00228395	0.0268376	-1.9033
TOR1A	0.700388	-0.513775	5.30441	1.54355	0.148685	0.409585	-5.92095
VWA5B2	0.987813	-0.0176901	4.25936	0.156685	0.878102	0.954992	-7.07616
KIAA1257	0.972543	-0.040166	4.01163	0.498503	0.627154	0.835615	-6.95703
CYP2U1	1.01423	0.0203917	2.99172	-0.317301	0.756476	0.901324	-7.03542
PARK2	0.999794	-0.000297169	2.83843	0.00582963	0.995445	0.99845	-7.08934
ELMO2	1.05815	0.0815446	5.01528	-1.09679	0.294287	0.589103	-6.47281
PTPN7	1.00931	0.0133705	4.5085	-0.184915	0.856389	0.946494	-7.07099
CMAHP	0.852193	-0.230748	2.90085	3.14325	0.00849436	0.0672907	-3.22238
DOK5	0.95289	-0.0696188	4.38215	1.22286	0.244891	0.537167	-6.33149
SDC3	1.11053	0.151242	4.7882	-1.72319	0.110536	0.346375	-5.66321
TMEM135	0.931845	-0.101839	3.06652	1.43533	0.17678	0.450057	-6.06711
PRR16	1.17982	0.238561	4.52617	-2.54009	0.025959	0.141633	-4.31685
PCNP	1.14666	0.19744	10.0628	-1.73739	0.107928	0.341546	-5.6421
WDR37	0.898901	-0.153766	5.65097	1.55496	0.14596	0.405547	-5.90513
HMGCLL1	0.866343	-0.20699	4.44191	1.98971	0.0699398	0.265412	-5.25087
CSPP1	0.748277	-0.418356	4.78321	2.40169	0.0334428	0.166438	-4.55973
MITF	0.995258	-0.00685705	2.59031	0.133728	0.895837	0.962066	-7.07974
CAMKMT	1.3727	0.457014	3.80615	-2.27528	0.0420652	0.193498	-4.77744
S100Z	0.877772	-0.188081	3.60152	2.61959	0.0224249	0.128157	-4.17549
ABCD3	0.783259	-0.352438	7.8112	0.76811	0.457293	0.727134	-6.77954
DKFZP434K028	0.998429	-0.00226815	5.68531	0.0485198	0.962101	0.986856	-7.08809
ERCC8	0.940811	-0.0880233	3.01028	0.777218	0.452102	0.723945	-6.77233
PRIM2 /// PRIM2B	0.856405	-0.223635	2.74999	2.20295	0.0479139	0.210486	-4.89996
MLXIP	1.04918	0.0692575	4.95903	-0.743491	0.471512	0.737256	-6.79865
LOC101927746	1.15126	0.203213	3.52672	-1.79658	0.0976357	0.322571	-5.55297
TIA1	1.12719	0.172733	3.61101	-0.806411	0.43572	0.71258	-6.7487
LOC101927129	0.958286	-0.0614714	3.70117	1.3185	0.211982	0.496567	-6.21636
MS4A3	1.0278	0.0395558	2.90697	-0.367747	0.719476	0.883846	-7.01701
PCBD2	1.06001	0.0840717	7.13413	-0.318642	0.755484	0.900621	-7.03496
FCER1G	0.969409	-0.044823	2.76226	0.680633	0.509043	0.762534	-6.84484
GAFA1	0.924217	-0.113697	3.21771	1.71656	0.111774	0.348796	-5.67305
FRMD8	0.925848	-0.111153	7.27477	0.336623	0.742223	0.894703	-7.02868
MPHOSPH6	0.455662	-1.13396	4.65036	2.69837	0.0193894	0.116547	-4.03431
HYDIN /// HYDIN2 /// LOC101930373	0.993875	-0.00886366	3.84189	0.105549	0.917687	0.970193	-7.08337
HYDIN	0.939344	-0.0902739	3.1984	0.966178	0.353052	0.643329	-6.60583
CCDC36	1.01974	0.0282073	3.6567	-0.488793	0.633812	0.838669	-6.96209
PRKD3	1.06186	0.0865971	3.50541	-0.389169	0.703979	0.876191	-7.00839
ABCC11	0.997626	-0.00342953	5.46292	0.0378093	0.970462	0.990156	-7.08859
ESYT3	0.970341	-0.0434356	2.82008	0.682833	0.5077	0.761737	-6.84328
PLA2G4D	0.962588	-0.0550091	3.73319	1.00154	0.336362	0.628716	-6.57121
PDE12	0.768909	-0.379114	5.70858	1.87601	0.0852178	0.298305	-5.43074
JRK	0.929213	-0.105919	4.69385	1.19177	0.256423	0.549802	-6.36747
ABCC4	0.429158	-1.22042	5.41637	4.93505	0.000346452	0.00716318	0.0226555
C7orf63	1.13216	0.179073	4.11627	-2.7369	0.0180554	0.111232	-3.96489
SCEL	1.02912	0.0414166	2.28198	-0.66971	0.515741	0.767218	-6.85248
ZNF678	0.610954	-0.710865	3.4954	4.48643	0.000746727	0.0123644	-0.764621
ANKS6	0.951084	-0.0723554	3.47802	0.655103	0.524779	0.773158	-6.86252
LINC00598	0.901945	-0.148888	4.02412	1.7022	0.114496	0.353396	-5.69424
SIK3	0.98458	-0.0224195	3.29495	0.333661	0.744402	0.895651	-7.02974
FUT8	0.798749	-0.324186	6.56963	1.0824	0.300376	0.594833	-6.48814
ZSWIM2	1.06416	0.0897196	2.53781	-1.03557	0.320852	0.6143	-6.53691
PSIP1	0.883878	-0.17808	4.15586	0.768551	0.457041	0.726873	-6.77919
RCBTB1	0.961552	-0.0565629	3.74984	0.759676	0.462133	0.730294	-6.78615
EXOC3L1	1.03033	0.0431054	5.80491	-0.444654	0.664495	0.855091	-6.98385
ACOT11	1.27118	0.346167	5.81943	-3.10219	0.00916714	0.0708128	-3.29803
LOC388882	1.02443	0.0348248	4.73975	-0.390093	0.703313	0.875784	-7.008
KLHL14	0.980167	-0.0289009	2.78493	0.257436	0.80121	0.922079	-7.0538
VIL1	1.05944	0.083304	5.65057	-1.2023	0.25247	0.545547	-6.35536
LINC01234	0.852343	-0.230494	3.29279	2.17644	0.0502447	0.216497	-4.94445
ACAT1	1.04168	0.0589143	2.74882	-0.809016	0.434277	0.711454	-6.74656
LOC554174	1.22907	0.297568	5.52891	-2.72808	0.0183527	0.112451	-3.98081
ACAN	0.977786	-0.0324087	4.93367	0.349988	0.732423	0.889951	-7.02379
BC070490	1.01497	0.0214379	2.7936	-0.318702	0.755439	0.900613	-7.03494
NLRP12	1.13393	0.181331	4.10014	-2.02385	0.0658723	0.255684	-5.19583
C21orf90	0.981585	-0.0268147	4.88785	0.334261	0.743961	0.895416	-7.02952
LOC101928921	0.915389	-0.127543	3.93203	1.85218	0.0887835	0.305222	-5.46772
ZNF641	1.03906	0.055276	5.14268	-0.431421	0.673822	0.860654	-6.98999
C1orf110	0.77142	-0.374412	2.98763	2.61417	0.0226503	0.12884	-4.18517
FGFR4	1.0423	0.0597695	5.07003	-0.769642	0.456417	0.726396	-6.77833
FILIP1L	0.919549	-0.121001	3.32361	1.43788	0.176067	0.449261	-6.06374
PDILT	1.05146	0.0723991	3.90912	-0.888204	0.391912	0.676211	-6.67838
OK/SW-CL.58	0.897461	-0.156079	4.10376	1.95428	0.074406	0.275535	-5.3075
ZBTB26	1.00203	0.0029319	6.79156	-0.0100515	0.992146	0.997234	-7.0893
ACY3	0.840446	-0.250773	4.72841	3.83029	0.00240048	0.0278477	-1.9537
LINC00051	1.0238	0.0339365	2.97694	-0.430881	0.674204	0.860829	-6.99024
LKAAEAR1	1.01375	0.0197056	6.31524	-0.284965	0.780537	0.912637	-7.04582
ERICH1-AS1	0.903489	-0.14642	4.38173	2.22887	0.0457348	0.204561	-4.85625
EQTN	0.998988	-0.00146064	2.47925	0.0229592	0.982061	0.994145	-7.08908
LINC00317	0.981974	-0.0262428	4.28339	0.524433	0.609543	0.825022	-6.94307
HLA-DOB	1.01181	0.0169338	5.19867	-0.224222	0.826363	0.934194	-7.06237
SNX19	0.859373	-0.218643	5.14297	1.33304	0.20731	0.490783	-6.19829
GOLGA3	0.94579	-0.0804083	4.83001	0.777856	0.45174	0.723775	-6.77182
SLC9C2	1.03245	0.0460759	2.58868	-0.886217	0.392939	0.67698	-6.68016
AREL1	0.91409	-0.129592	5.54521	1.89627	0.0822891	0.292704	-5.39909
RASGRF1	1.06237	0.0872796	4.67949	-0.909803	0.380863	0.66769	-6.65881
RAG1	1.01653	0.023657	2.61706	-0.374702	0.71443	0.881271	-7.01426
LOC285902 /// ZNF273 /// ZNF479 /// ZNF733P	0.86326	-0.212134	3.10083	2.68302	0.0199474	0.118535	-4.0619
PTGS2	5.28006	2.40056	7.00313	-3.37047	0.00557611	0.050185	-2.80261
OK/SW-CL.36	0.975853	-0.0352645	4.40979	0.395574	0.699372	0.874147	-7.00572
MGC39545	0.97562	-0.0356091	2.60082	0.613491	0.55102	0.790426	-6.88999
RBL1	1.02126	0.030345	2.8794	-0.394142	0.700401	0.874427	-7.00632
WDR66	0.978194	-0.0318081	4.73076	0.345843	0.735457	0.891401	-7.02533
SYNJ2	1.19911	0.261966	5.17654	-2.19488	0.0486125	0.21219	-4.91353
ZNF398	0.946349	-0.0795562	4.69898	0.873604	0.399504	0.682352	-6.69137
IL16	1.12196	0.166027	5.99899	-1.75895	0.104071	0.334632	-5.60984
OR2C3	1.01036	0.0148723	2.58807	-0.253856	0.80391	0.923262	-7.05478
CDHR1	0.967556	-0.0475836	4.38184	0.714035	0.488882	0.749695	-6.82076
ARHGAP20	0.982025	-0.0261683	5.20961	0.33717	0.741821	0.894421	-7.02848
SCARF1	0.962822	-0.0546589	5.40347	0.503038	0.624056	0.83375	-6.95464
RGS12	0.956519	-0.0641343	3.03877	1.06958	0.30588	0.600097	-6.50167
ADAM22	0.944452	-0.082451	2.77607	1.10075	0.292626	0.587876	-6.46855
TMEM26	0.977554	-0.0327514	2.75215	0.461926	0.652409	0.848953	-6.97557
LOC101927705 /// P4HA2	1.05056	0.0711619	3.37028	-1.21364	0.248266	0.541224	-6.34223
BRD3	1.02207	0.0314935	3.81999	-0.322254	0.752814	0.899338	-7.03373
CLRN1	0.988207	-0.0171148	3.08778	0.280968	0.783528	0.913968	-7.04702
IDH1	0.918972	-0.121906	10.086	0.244996	0.810605	0.926139	-7.05715
EPB41L4A	1.13718	0.185464	2.99479	-2.08029	0.0596259	0.240261	-5.10382
LINC00612	0.956533	-0.0641132	3.10491	0.980251	0.34634	0.637259	-6.59218
NAGA	0.531277	-0.912465	8.61073	5.43651	0.000151696	0.00401081	0.872076
TRPV5	0.932246	-0.101218	4.83852	1.18121	0.260433	0.554097	-6.37952
LHFPL5	1.0306	0.0434818	3.88515	-0.760212	0.461825	0.730199	-6.78573
KLHL40	1.09284	0.128078	4.53632	-1.93822	0.0765158	0.280211	-5.333
CENPI	0.897707	-0.155684	3.19287	1.66318	0.122192	0.367083	-5.7513
C10orf53	0.971449	-0.0417897	4.61786	0.446518	0.663186	0.854428	-6.98297
SYT9	0.9435	-0.083906	3.65602	0.940017	0.365773	0.655307	-6.63076
AVL9	0.998072	-0.00278424	2.46393	0.0438034	0.965783	0.988398	-7.08833
CCNG2	0.951854	-0.0711876	5.00129	0.899627	0.386042	0.672222	-6.66808
NDUFS4	1.07051	0.0983042	4.04594	-0.539816	0.599213	0.818701	-6.93446
LPGAT1	0.852708	-0.229876	7.64949	0.988453	0.342471	0.633895	-6.58415
IKZF2	1.2372	0.307073	4.81213	-3.6569	0.00329245	0.0345983	-2.27308
GTPBP3	1.02761	0.0392975	5.28849	-0.273062	0.789455	0.917061	-7.04937
USP32 /// USP6	0.939923	-0.0893854	5.84687	0.493801	0.630374	0.837327	-6.95949
WNK1	0.375046	-1.41486	5.62079	2.1613	0.0516234	0.220031	-4.96975
TLL1	0.843705	-0.245189	3.11887	1.9508	0.0748588	0.276443	-5.31304
MGC40069	0.953776	-0.0682769	2.82057	0.916733	0.377365	0.66507	-6.65245
KCNH5	1.08785	0.121481	3.54325	-1.21562	0.247538	0.540338	-6.33993
ARHGAP25	1.02119	0.0302445	4.03014	-0.35138	0.731404	0.889447	-7.02327
ZNF843	0.988232	-0.0170783	6.01483	0.174019	0.864756	0.949713	-7.07309
RPL13AP17	0.89506	-0.159944	6.14843	2.33153	0.0379936	0.180765	-4.6811
LOC101928751	1.03313	0.0470276	3.53193	-0.797049	0.440931	0.717015	-6.75636
STAT5B	0.948213	-0.076717	6.93768	0.288715	0.777733	0.911427	-7.04467
PPM1F	1.01721	0.024616	3.22093	-0.244002	0.811357	0.926381	-7.05741
VASH2	1.08395	0.116295	4.39728	-1.03132	0.322759	0.616204	-6.54125
C6orf123	0.960183	-0.058619	3.06986	0.86044	0.406434	0.687789	-6.70292
STPG2	0.868891	-0.202753	4.88012	2.29265	0.0407654	0.189444	-4.74779
PTGFR	0.998323	-0.00242169	2.76953	0.0343707	0.973147	0.991285	-7.08872
CACNB2	0.961697	-0.0563457	3.76383	0.954177	0.358848	0.648474	-6.61734
APLF	1.02169	0.0309518	4.35548	-0.40421	0.69318	0.870831	-7.00205
FGF7	0.963691	-0.0533573	2.30385	0.843065	0.415704	0.695703	-6.71793
MIER1	1.12682	0.172261	6.7712	-0.775104	0.453304	0.724662	-6.77401
CTDSPL2	0.73777	-0.438758	8.32889	1.01246	0.331327	0.623912	-6.56031
UVSSA	0.889184	-0.169446	5.42711	1.41609	0.182216	0.457317	-6.09231
SLC10A7	0.903358	-0.14663	3.70712	1.25669	0.232811	0.522782	-6.29152
KLHL3	1.01187	0.0170308	2.95795	-0.232771	0.819867	0.930971	-7.06027
CCDC181	1.01445	0.0207047	2.42095	-0.301337	0.768323	0.906929	-7.04069
ATP6V0A2	0.945905	-0.0802323	3.50073	0.726466	0.481504	0.745005	-6.81153
SLC11A1	0.922038	-0.117101	3.16437	1.82499	0.0930173	0.313585	-5.50959
ENTPD3	1.04381	0.0618573	3.01349	-0.650811	0.527452	0.774778	-6.86543
CD96	1.15284	0.205195	2.90526	-2.15943	0.0517966	0.220405	-4.97288
GPR125	1.00838	0.0120423	3.33143	-0.11248	0.912305	0.968259	-7.08256
ST6GAL2	1.00355	0.00511314	3.06967	-0.0666192	0.947984	0.981486	-7.08697
LINC01126	1.0382	0.054084	4.57246	-0.665843	0.518125	0.768647	-6.85516
PAXBP1	0.969222	-0.0451016	6.62468	0.117371	0.908511	0.967145	-7.08195
MOCS1	1.03485	0.0494226	2.89365	-0.727403	0.480951	0.744613	-6.81082
PER3	0.977735	-0.0324846	2.74668	0.49838	0.627238	0.835651	-6.9571
LOC101928787	1.07769	0.107945	3.82229	-1.8519	0.0888261	0.30531	-5.46815
FAM9A	1.02553	0.0363723	2.98128	-0.615182	0.54994	0.789932	-6.88891
FGD6	0.678071	-0.560491	4.78358	0.794448	0.442386	0.717878	-6.75848
OTUD7B	0.956039	-0.0648594	5.38566	0.596984	0.561629	0.797131	-6.90042
BCL2L2	1.0354	0.0501889	5.57786	-0.261586	0.798083	0.92069	-7.05265
ARL17A /// ARL17B	1.00581	0.00835093	3.83286	-0.14353	0.888257	0.959105	-7.07828
ATF2	0.6151	-0.701106	4.59358	1.16082	0.268321	0.563057	-6.40256
FCHO2	1.22472	0.292454	3.98031	-0.964799	0.353714	0.643774	-6.60716
QKI	0.593134	-0.753569	6.78557	2.44841	0.030709	0.158114	-4.47823
MLLT6	1.01035	0.0148497	4.38975	-0.211689	0.835908	0.937849	-7.06529
ARHGAP8 /// PRR5-ARHGAP8	1.01315	0.0188492	4.34666	-0.261919	0.797832	0.920618	-7.05255
KIF26B	0.909342	-0.137106	5.01053	1.13307	0.279348	0.574381	-6.4334
PGPEP1	1.23328	0.302497	5.01256	-3.32602	0.00605377	0.0529762	-2.88483
NAMPT	0.743588	-0.427424	7.4823	0.82243	0.426896	0.705344	-6.7354
CALN1	1.06769	0.0944867	4.6785	-1.1385	0.277162	0.571959	-6.42741
ST3GAL3	1.066	0.0922108	2.63511	-1.42472	0.179759	0.453943	-6.08103
STX19	0.965938	-0.0499971	3.17006	0.729742	0.479571	0.743487	-6.80907
PBLD	1.35483	0.438116	4.00897	-3.45203	0.00479684	0.0450966	-2.65174
PRKAA1	0.877224	-0.188983	4.03074	0.66936	0.515956	0.767328	-6.85272
IGHV7-81 /// IGHV7-81	0.98308	-0.0246198	3.43684	0.270652	0.791264	0.917853	-7.05007
LOC100132686	0.999101	-0.00129776	3.61524	0.0173544	0.98644	0.995395	-7.0892
TERF2	1.01191	0.0170745	3.95449	-0.0899547	0.929809	0.974671	-7.08501
MTUS2-AS1	1.10319	0.141684	3.91004	-1.77107	0.101959	0.330477	-5.5916
TAT	0.98612	-0.0201643	3.77016	0.290838	0.776148	0.910618	-7.04401
FHL5	1.02476	0.0352888	3.24457	-0.569893	0.579278	0.808043	-6.91696
ZNF277	0.913727	-0.130165	3.02164	0.802768	0.437742	0.714222	-6.75169
FBXO36	0.984261	-0.0228878	2.8595	0.282281	0.782545	0.913443	-7.04663
LINC00421	1.00352	0.00507654	5.21272	-0.0624368	0.951244	0.982744	-7.08726
GOSR1	0.803777	-0.315133	3.59806	1.1534	0.271236	0.565783	-6.41086
RMND1	1.01248	0.0178908	7.83832	-0.193948	0.849466	0.943747	-7.06915
RPRD1A	0.919253	-0.121467	6.73645	0.409944	0.689081	0.8689	-6.99957
SLC44A4	0.879391	-0.185423	3.84761	1.80605	0.0960737	0.319612	-5.53855
RP11-498C9.17	0.961391	-0.0568055	4.9334	0.796093	0.441465	0.717286	-6.75714
LOC100287210	0.948445	-0.0763635	4.12682	0.870418	0.401174	0.68347	-6.69418
LOC439951	0.980512	-0.0283926	3.85222	0.411328	0.688094	0.868296	-6.99897
DTWD1	0.990989	-0.013059	3.28998	0.175725	0.863445	0.949055	-7.07277
OR8B8	0.923751	-0.114424	5.03699	1.24488	0.236973	0.527588	-6.30557
HRH3	1.01102	0.0158149	6.59415	-0.176296	0.863006	0.948863	-7.07266
LOC101060604 /// SLC7A5P1 /// SLC7A5P2	1.35682	0.440232	5.64447	-2.85273	0.0145675	0.0963213	-3.75496
UBE2W	0.881735	-0.181582	3.42967	1.15952	0.268831	0.563543	-6.40402
RGR	0.938401	-0.0917243	4.68782	1.40032	0.186777	0.463698	-6.11279
AKR1E2	0.957581	-0.0625339	5.3327	0.374575	0.714522	0.881293	-7.01431
LOC101927122	1.00584	0.00839665	2.89423	-0.156794	0.878018	0.954992	-7.07614
CCDC148-AS1	1.03996	0.0565247	3.02725	-0.674954	0.512519	0.764689	-6.84883
C1orf43	1.04643	0.0654786	7.34954	-0.393476	0.70088	0.874688	-7.0066
C1S	0.602439	-0.731113	6.16617	2.81125	0.0157325	0.10134	-3.83035
KCNIP2	1.01684	0.0240926	3.44446	-0.205937	0.840298	0.939527	-7.06658
RHOJ	0.993323	-0.00966453	3.01359	0.104966	0.918139	0.970372	-7.08343
IQCF3	1.00664	0.00955451	4.53001	-0.0885457	0.930906	0.974755	-7.08514
PGC	0.979077	-0.0305057	4.91603	0.489161	0.633559	0.838539	-6.9619
PTH2	0.949233	-0.0751666	6.38048	1.02383	0.326144	0.619109	-6.54886
GNG12	0.870503	-0.200079	7.00578	0.539927	0.599139	0.818661	-6.9344
C8orf59	0.423579	-1.2393	8.00923	5.97115	6.54e-05	0.00224831	1.73925
LOC554207	1.1044	0.143265	3.26283	-1.6888	0.117088	0.358112	-5.71392
RP1L1	1.05524	0.0775732	4.80728	-1.09991	0.292979	0.588159	-6.46946
SCN1A	0.879712	-0.184896	3.42004	2.45135	0.0305442	0.157592	-4.47308
RAPGEF6	0.994067	-0.00858482	6.89423	0.0466444	0.963565	0.987368	-7.08819
WNK3	1.01006	0.014438	4.25157	-0.243044	0.812082	0.926788	-7.05766
CPEB3	1.10287	0.141267	3.73581	-1.59799	0.136065	0.389719	-5.84476
OTOF	1.04299	0.0607297	5.02079	-1.0674	0.306827	0.600975	-6.50396
COL25A1	0.923113	-0.115421	2.7265	1.54149	0.149183	0.410332	-5.92381
PPIP5K1	0.862819	-0.212871	7.6277	1.5702	0.142387	0.399271	-5.88387
EVC2	1.01846	0.0263858	4.41632	-0.235885	0.817506	0.929958	-7.05949
ZAK	1.02781	0.039567	5.33735	-0.137896	0.892613	0.960807	-7.07914
MAGI1	1.13993	0.188945	4.95512	-2.3948	0.0338657	0.167824	-4.57172
ASXL2	1.22424	0.291891	6.61568	-0.965451	0.353401	0.643511	-6.60653
GRID1	1.02211	0.0315513	5.71963	-0.360837	0.724503	0.886476	-7.01969
ANO1	1.99339	0.995224	8.21748	-5.27022	0.00019871	0.00485022	0.594177
WFS1	1.07391	0.102873	6.27353	-0.76488	0.459143	0.728233	-6.78208
TERT	0.960417	-0.0582668	4.21426	0.819469	0.428518	0.706805	-6.73788
RSPH10B /// RSPH10B2	1.3152	0.395286	7.49875	-2.51888	0.0269899	0.145286	-4.35434
GALNTL6	0.941695	-0.0866682	3.56944	1.1563	0.270095	0.564742	-6.40763
EPT1	0.854438	-0.226953	8.72838	1.06545	0.307673	0.601775	-6.506
KLHL6	0.968214	-0.0466015	3.03833	0.570476	0.578896	0.807742	-6.91661
SLC4A5	0.965735	-0.0503001	4.17539	0.826997	0.424402	0.702955	-6.73157
CKAP5	1.04949	0.0696922	9.05618	-0.373848	0.715049	0.881539	-7.0146
ARMC8	1.02841	0.0404111	7.21413	-0.129446	0.899153	0.963188	-7.08035
ALS2	1.06066	0.0849656	3.08356	-1.07926	0.30172	0.596398	-6.49147
CDKL1	0.984084	-0.0231463	3.40743	0.304873	0.765693	0.905549	-7.03954
STRIP2	0.793529	-0.333646	3.59597	2.39491	0.0338589	0.167806	-4.57152
VWA3B	0.996185	-0.00551425	3.67378	0.106725	0.916773	0.96999	-7.08323
MED12L	0.933077	-0.0999314	5.39658	0.972858	0.349855	0.640175	-6.59937
FOXJ2	0.881776	-0.181516	3.4314	3.0581	0.00994929	0.0747735	-3.37916
ECE2	0.929664	-0.105218	5.81092	1.62046	0.131135	0.381619	-5.81281
TTF2	0.942439	-0.0855287	3.08309	0.449373	0.661183	0.853403	-6.98162
CARD14	1.00588	0.0084597	5.05702	-0.133125	0.896304	0.962146	-7.07983
PAK6	1.13316	0.180349	7.05609	-0.850009	0.411983	0.692677	-6.71197
MCF2	0.956075	-0.0648042	2.82993	0.814943	0.431005	0.708806	-6.74165
WDR19	0.950668	-0.0729859	2.8442	0.708851	0.491979	0.751875	-6.82456
MAK	0.957146	-0.0631895	3.67688	0.674188	0.512989	0.764998	-6.84936
KCNH7	0.968725	-0.0458409	2.90321	0.668498	0.516487	0.767675	-6.85332
POLK	0.922386	-0.116558	3.58141	0.317123	0.756608	0.901391	-7.03548
HIF3A	1.00889	0.0127655	2.42266	-0.215669	0.832873	0.936765	-7.06438
STAB1	1.07915	0.109895	4.29205	-1.30005	0.218034	0.504359	-6.23908
PP2672	0.91691	-0.125147	4.79008	1.74111	0.107254	0.340283	-5.63655
ABCB9	1.04061	0.0574262	5.63856	-0.616172	0.549308	0.789439	-6.88828
PTK7	0.990259	-0.0141229	3.49289	0.130932	0.898002	0.962859	-7.08014
ZNF26	0.778286	-0.361628	5.38354	1.70303	0.114337	0.353086	-5.69303
ADAM9	0.289157	-1.79007	8.36923	7.11096	1.24e-05	0.000690801	3.45322
GCLC	0.77548	-0.366838	6.06941	0.817124	0.429805	0.7079	-6.73983
TPH2	0.949001	-0.0755187	2.87166	0.987263	0.343031	0.634565	-6.58532
SLC30A5	1.18682	0.247105	7.38443	-0.873617	0.399497	0.682352	-6.69136
ITGA9	1.04586	0.0646922	3.6256	-1.16555	0.266476	0.561067	-6.39725
ZNF317	1.05213	0.0733086	6.69983	-0.275853	0.787361	0.916055	-7.04855
AQP10	0.931938	-0.101694	4.59647	1.79156	0.0984745	0.324148	-5.56061
RAP1A	1.0555	0.0779303	4.88039	-1.40847	0.184409	0.460117	-6.10223
UNC5C	1.01085	0.0155696	2.52322	-0.23134	0.820954	0.931631	-7.06063
MEGF10	0.961865	-0.0560936	5.92773	0.606256	0.555657	0.793557	-6.8946
KB-1568E2.1	0.972752	-0.0398555	2.8715	0.45258	0.658936	0.8521	-6.98009
SLC38A4	1.00493	0.00709823	2.82922	-0.102012	0.920435	0.971149	-7.08376
PDXDC1	1.14761	0.198632	4.51552	-1.36723	0.196654	0.476911	-6.15523
TFAP2E	0.916437	-0.125893	6.27969	1.57484	0.141315	0.39762	-5.87738
ITGB2	0.997294	-0.00390962	4.91242	0.0383628	0.97003	0.990022	-7.08857
PPHLN1	1.32685	0.408001	5.43545	-2.34139	0.0373205	0.178803	-4.66414
LRP1	0.797576	-0.326306	3.74327	1.36992	0.195835	0.475907	-6.1518
ETS1	0.431917	-1.21117	4.48067	3.57718	0.00381031	0.0382395	-2.4203
SCML4	1.05736	0.0804652	2.8941	-1.13909	0.276926	0.571809	-6.42676
DDX53	1.02019	0.0288376	2.54829	-0.441635	0.666618	0.856395	-6.98527
ENTPD4	1.02555	0.0363991	6.38939	-0.220031	0.829551	0.935588	-7.06336
PIGQ	0.933694	-0.0989786	6.57299	1.36538	0.197219	0.477671	-6.15758
DNAJC11	0.977373	-0.0330194	8.0666	0.16504	0.871664	0.952729	-7.07472
LINC00663	1.23048	0.299219	3.35704	-2.70168	0.019271	0.116193	-4.02835
C11orf58	1.06219	0.0870405	2.55881	-0.930321	0.370569	0.659319	-6.63985
NSAP11	0.938609	-0.0914041	3.29012	1.24713	0.236175	0.526448	-6.3029
LOC285902 /// ZNF273 /// ZNF479	0.981778	-0.026531	3.46592	0.392405	0.70165	0.875221	-7.00704
BAGE	0.979877	-0.0293275	2.64242	0.554399	0.589504	0.813609	-6.92609
CAMTA1	0.344423	-1.53775	4.78903	14.0445	8.38e-09	3.58e-06	10.7851
ABCB5	1.0109	0.0156387	5.37789	-0.20796	0.838753	0.938988	-7.06613
TTL	0.983007	-0.0247264	6.0365	0.356085	0.727968	0.887661	-7.0215
GRIK2	0.997929	-0.00299055	2.44456	0.0473808	0.96299	0.987259	-7.08815
OR4D2	1.01718	0.0245705	4.32681	-0.345637	0.735608	0.891485	-7.0254
DBF4B	0.998108	-0.00273214	6.08827	0.0248192	0.980608	0.993675	-7.08903
FAM159A	0.979476	-0.029918	3.24818	0.448016	0.662134	0.853946	-6.98227
ADAMTS4	1.04906	0.0691012	5.03615	-0.90508	0.383261	0.669825	-6.66313
POF1B	0.927414	-0.108714	2.93702	1.30932	0.214977	0.500295	-6.2277
LARP4	0.890639	-0.167087	7.10387	0.63835	0.535257	0.780154	-6.87378
B4GALNT1	0.763297	-0.389684	4.56551	4.30721	0.00102222	0.0154435	-1.08553
UBA1	0.93398	-0.0985367	5.29144	0.60022	0.559541	0.795799	-6.8984
SNX25	1.30493	0.383973	5.87291	-1.97126	0.0722334	0.270764	-5.28042
NOP9	1.02548	0.0362953	5.48957	-0.311979	0.760419	0.902931	-7.0372
CARF	1.20758	0.272118	3.33004	-1.69369	0.116136	0.356165	-5.70675
BD495725	0.676392	-0.564069	5.87694	0.951679	0.360063	0.64985	-6.61972
PIGK	0.90262	-0.14781	2.67459	2.24983	0.0440416	0.1996	-4.82074
AKAP12	0.960432	-0.0582443	3.92308	0.676612	0.511502	0.763873	-6.84766
CXorf67	1.01304	0.0186958	3.31816	-0.245663	0.8101	0.926094	-7.05697
MYO1D	0.97436	-0.0374727	2.97258	0.343701	0.737027	0.891888	-7.02611
DUSP16	0.935557	-0.0961026	5.34958	0.987204	0.343058	0.634573	-6.58538
LOC645261	0.979205	-0.0303176	2.93289	0.423372	0.679524	0.863575	-6.99364
SOHLH2	0.934265	-0.0980958	4.72059	1.11431	0.286997	0.582114	-6.4539
CDH19	0.623066	-0.682542	3.01293	5.36897	0.000169197	0.004337	0.759665
FGD3	0.816668	-0.292179	5.01498	2.69235	0.0196065	0.117375	-4.04514
BAGE2 /// BAGE4	0.880714	-0.183254	5.28501	0.704387	0.494655	0.753347	-6.82782
BAGE2 /// BAGE3 /// BAGE5 /// KMT2C	0.924187	-0.113744	4.2419	0.41944	0.682317	0.865019	-6.9954
CCNL1	0.820055	-0.286208	10.001	0.813252	0.431937	0.709561	-6.74305
ALOX15B	1.30585	0.384987	4.17906	-1.85973	0.0876394	0.303128	-5.45603
TAS1R1	0.951738	-0.0713633	3.14783	0.982001	0.345512	0.6367	-6.59047
ASAH1	0.620818	-0.687758	8.9841	2.0472	0.0632178	0.249651	-5.15791
KLF7	0.977354	-0.033047	6.88515	0.060595	0.952681	0.98307	-7.08738
AP1S3	0.786581	-0.346332	3.24144	4.42643	0.000829135	0.0133293	-0.871672
OTUD5	1.39666	0.481978	6.7972	-6.88861	1.69e-05	0.000863933	3.13306
SYNCRIP	0.878854	-0.186305	8.54364	1.67253	0.120307	0.364097	-5.7377
TSTD2	0.999738	-0.000377509	3.35271	0.00278389	0.997825	0.999268	-7.08935
SLC39A14	0.979649	-0.029663	3.32907	0.313049	0.759625	0.902757	-7.03685
AFF4	0.952536	-0.0701546	2.7575	0.90183	0.384916	0.67143	-6.66608
EARS2	1.00357	0.00513837	4.82043	-0.0691338	0.946023	0.980825	-7.08679
GTF3C3	0.954451	-0.0672564	5.48808	0.205659	0.84051	0.939561	-7.06664
UBA6	0.788647	-0.342548	5.43384	0.897776	0.386989	0.672888	-6.66976
CCDC172	0.973147	-0.039271	3.47073	0.681102	0.508756	0.762382	-6.84451
PPP1R12B	1.02582	0.0367834	2.50594	-0.687524	0.504843	0.759996	-6.83996
CA8	1.00577	0.00829785	3.27002	-0.124113	0.903283	0.965011	-7.08108
TRAPPC10	1.49479	0.579939	6.45312	-2.50378	0.0277482	0.148071	-4.38099
GPR114	0.951879	-0.0711497	5.81475	0.954456	0.358712	0.648329	-6.61708
AP5M1	0.864418	-0.210199	5.25659	1.09213	0.296248	0.591079	-6.47779
NAA16	0.532639	-0.908769	6.0393	4.11276	0.00144349	0.0195305	-1.43728
LITAF	1.00554	0.00797304	3.00821	-0.0882348	0.931148	0.974811	-7.08517
BRINP1	0.946893	-0.0787271	3.10532	1.06999	0.305705	0.599986	-6.50124
SLC39A6	0.544422	-0.877203	8.48006	4.94623	0.000339999	0.00708169	0.041968
TXNL4A	1.01446	0.0207087	4.19989	-0.0680071	0.946902	0.981048	-7.08687
PPP1R1C	0.941424	-0.0870827	4.07318	0.878397	0.397001	0.680264	-6.68713
CHD6	0.926517	-0.11011	4.69881	0.677454	0.510987	0.763839	-6.84707
IFIH1	0.982229	-0.0258686	4.5406	0.0958691	0.925209	0.973319	-7.08442
MCOLN2	1.30326	0.382127	5.67425	-2.28836	0.0410832	0.190504	-4.75513
CELF1	1.04911	0.0691721	7.86269	-0.201592	0.843618	0.941093	-7.06753
NRP2	1.54014	0.623058	5.38538	-4.93773	0.000344892	0.00714279	0.0272919
CLASP2	0.717779	-0.478389	6.71757	2.28841	0.0410792	0.190504	-4.75504
FMN2	0.986445	-0.0196888	2.59565	0.298915	0.770126	0.907263	-7.04146
SORBS2	0.991305	-0.012599	3.34684	0.151094	0.882416	0.956694	-7.07709
TTLL3	1.00987	0.0141639	4.76764	-0.156426	0.878302	0.955043	-7.07621
IREB2	1.04945	0.0696365	5.91915	-0.23816	0.815781	0.929001	-7.05891
C17orf82	1.01078	0.0154696	7.05908	-0.223226	0.82712	0.934691	-7.0626
FAM153A /// FAM153B /// LOC100507387	1.08438	0.116869	6.28828	-0.21361	0.834443	0.937257	-7.06486
PRR5L	0.850814	-0.233084	5.18806	2.12159	0.0554106	0.229617	-5.03576
ACTR3B	1.21935	0.286109	6.74728	-1.46087	0.169771	0.440994	-6.03327
PDZD3	1.04738	0.0667899	5.45992	-1.1481	0.273333	0.567843	-6.41677
C19orf66	1.1516	0.203639	5.86833	-2.35666	0.0362991	0.175513	-4.63778
BEST3	1.01642	0.0234957	2.9197	-0.356277	0.727828	0.887605	-7.02143
CWC27	1.22844	0.296832	8.45198	-1.35709	0.199767	0.480748	-6.16808
CYP4B1	1.05938	0.0832226	5.70126	-1.09951	0.293144	0.588159	-6.46988
IFNLR1	0.944063	-0.0830451	6.10463	1.20958	0.249766	0.542959	-6.34695
SLC2A4RG	1.2226	0.289948	6.38874	-2.87672	0.0139335	0.0934166	-3.71128
RSRC1	1.31698	0.397228	8.64611	-1.76373	0.103234	0.333198	-5.60266
NPSA	1.00143	0.00206847	3.22373	-0.0347169	0.972877	0.99117	-7.08871
TMCC2	1.02796	0.0397851	5.50222	-0.396834	0.698467	0.874023	-7.00519
TYR	0.944629	-0.0821806	2.41451	1.60152	0.13528	0.388426	-5.83976
SLC25A41	1.01011	0.0145055	4.85125	-0.15392	0.880235	0.95594	-7.07662
ZNF215	1.00401	0.00577045	3.55817	-0.0475939	0.962824	0.987149	-7.08814
PIAS2	0.884408	-0.177217	2.63677	1.22819	0.242953	0.534589	-6.32524
FAM189B	1.00448	0.00645046	4.17964	-0.0834469	0.934874	0.976201	-7.08561
GABRG3	1.01291	0.0185116	2.69667	-0.321	0.75374	0.89992	-7.03416
PTCH1	1.07687	0.106847	3.90443	-0.926266	0.372588	0.660975	-6.64363
DPY30 /// MEMO1	1.27799	0.353871	8.68816	-3.35393	0.00574921	0.0512285	-2.83321
FYCO1	1.08995	0.12426	6.93817	-2.42635	0.0319719	0.161978	-4.51678
2022-09-06	1.61922	0.6953	6.62303	-6.38952	3.48e-05	0.00143733	2.38954
COL9A1	1.05686	0.0797825	2.73957	-1.12634	0.282076	0.577089	-6.44079
RNH1	0.97822	-0.0317688	4.26034	0.519901	0.612603	0.827055	-6.94556
QRFPR	0.871311	-0.19874	3.1939	2.0857	0.0590569	0.238897	-5.09494
BPIFB6	1.00637	0.00916347	3.97526	-0.129666	0.898982	0.963157	-7.08032
ANTXR2	1.16312	0.218	5.87891	-1.76754	0.10257	0.331856	-5.59693
SDS	0.902372	-0.148206	4.81794	1.91481	0.0796904	0.287415	-5.36998
TGFB3	1.06945	0.0968659	3.88206	-1.04495	0.316668	0.610144	-6.52728
AFAP1L1	0.83213	-0.265118	5.61658	1.683	0.118226	0.360314	-5.72242
CLCC1	2.06525	1.04632	7.83148	-7.95926	4e-06	0.00030838	4.61468
KLK2	1.07352	0.102344	4.00988	-1.45916	0.170234	0.441557	-6.03555
POFUT2	1.01067	0.0153051	5.60775	-0.212577	0.83523	0.937417	-7.06509
ZACN	0.986494	-0.0196176	5.48482	0.257233	0.801363	0.922169	-7.05386
SERPINB5	0.921572	-0.117832	3.67193	0.448969	0.661466	0.853608	-6.98181
SLC22A7	0.932465	-0.100878	5.60803	1.38301	0.191892	0.470901	-6.13508
BPIFA4P	0.967862	-0.0471272	4.98362	0.760868	0.461447	0.729965	-6.78522
BBS9	1.23986	0.310172	3.8644	-1.88834	0.0834242	0.295014	-5.4115
TNK2	0.974556	-0.0371827	3.84742	0.332884	0.744974	0.895911	-7.03001
USP25	0.9842	-0.0229764	2.49032	0.302321	0.767591	0.906502	-7.04037
UGGT2	0.755774	-0.403973	2.88017	2.78319	0.0165723	0.105127	-3.88121
ZCCHC7	1.18031	0.239162	6.39034	-1.31141	0.214293	0.499405	-6.22513
CFI	1.50818	0.592812	8.68372	-3.33905	0.00590962	0.0521143	-2.86073
TAPBP	1.0026	0.0037438	6.73535	-0.0302135	0.976394	0.992219	-7.08887
LMOD3	0.941464	-0.0870224	3.47272	1.08808	0.29796	0.592686	-6.4821
GUSBP2	1.02569	0.0365941	4.04051	-0.326978	0.749326	0.897865	-7.03209
IMMP2L	0.801561	-0.319116	3.01376	2.10997	0.0565675	0.232554	-5.05497
CA6	1.0946	0.1304	2.66824	-1.80682	0.0959491	0.319489	-5.53739
KDELR1	0.753577	-0.408174	10.8509	2.45335	0.030433	0.157285	-4.46959
PTPRM	1.44993	0.535983	9.04353	-1.58913	0.138054	0.392839	-5.85728
LINC00824	1.00677	0.00973772	3.85209	-0.153512	0.880549	0.956052	-7.07669
TP63	1.09065	0.125189	3.54685	-0.814021	0.431513	0.709209	-6.74241
PDZRN3	0.960556	-0.0580582	4.38182	0.89345	0.389209	0.674164	-6.67366
GATA1	0.97083	-0.0427091	6.14288	0.711547	0.490367	0.750732	-6.82259
PIF1	0.834656	-0.260747	3.3255	1.73519	0.108327	0.342251	-5.64537
MBNL1	1.02232	0.0318478	7.40173	-0.0717356	0.943996	0.980201	-7.08659
SCRN3	1.2422	0.312893	5.86901	-2.00112	0.0685546	0.262297	-5.23252
APOL4	1.02878	0.0409404	4.38734	-0.390225	0.703218	0.875759	-7.00795
ELAVL3	1.00535	0.00769262	4.13439	-0.0661693	0.948334	0.981531	-7.087
GDPD1	1.01436	0.0205679	4.12701	-0.220784	0.828978	0.935391	-7.06319
CAPRIN2	1.08333	0.115474	6.4707	-0.84273	0.415885	0.695771	-6.71822
ZMAT3	1.07631	0.106099	4.63798	-0.937394	0.367067	0.656398	-6.63323
AGK	0.993795	-0.00897925	2.64185	0.100862	0.921328	0.971616	-7.08389
MBD1	1.27897	0.354988	5.43229	-2.68105	0.0200202	0.11885	-4.06545
G6PC	0.973837	-0.0382472	4.47545	0.459613	0.654021	0.849797	-6.9767
ZAP70	1.0162	0.0231802	4.72554	-0.347499	0.734244	0.890934	-7.02472
SUGT1P1	1.20168	0.26505	6.41018	-2.62007	0.0224051	0.128085	-4.17464
AC010524.4	0.891561	-0.165594	4.72713	1.23399	0.240863	0.532406	-6.31843
SAE1	0.623333	-0.681924	9.8124	2.41011	0.0329338	0.164912	-4.5451
PTGIR	0.939465	-0.0900881	7.37436	1.49388	0.161067	0.428283	-5.98894
SLAMF1	0.959649	-0.0594208	4.17609	0.856959	0.40828	0.689463	-6.70595
NARR /// RAB34	1.35758	0.44104	10.1003	-3.75368	0.00275925	0.0305699	-2.09465
PIK3IP1	0.961801	-0.0561895	3.96052	0.58114	0.571916	0.803764	-6.91018
LILRA5	1.03786	0.0536179	4.30621	-0.724103	0.482901	0.745716	-6.81329
SAMSN1	0.98556	-0.0209844	3.62203	0.337333	0.741702	0.894421	-7.02842
RBM14	0.924934	-0.112577	5.52389	0.301908	0.767898	0.906663	-7.0405
DAOA	0.92775	-0.108191	3.1655	1.27723	0.225716	0.514232	-6.26685
GAFA2	1.02052	0.0293006	5.54653	-0.441393	0.666788	0.856473	-6.98538
Dbpht2	0.968546	-0.0461072	2.72486	0.542392	0.597492	0.817821	-6.933
KLHL17	0.938975	-0.0908419	5.88164	1.56312	0.144037	0.402291	-5.89377
OR10A5	0.967878	-0.047103	4.31922	0.542202	0.597619	0.817884	-6.93311
OR10A4	0.902078	-0.148676	4.34426	1.41861	0.181496	0.456258	-6.08902
TREML1	1.05318	0.0747456	5.45517	-1.01103	0.331984	0.624681	-6.56174
OR8D1	0.977201	-0.0332733	4.44543	0.432153	0.673305	0.860377	-6.98966
PTPRS	1.12472	0.169561	3.67944	-2.34783	0.0368866	0.177424	-4.65303
KRTAP2-3 /// KRTAP2-4	1.0448	0.0632336	3.36933	-0.9782	0.347313	0.637997	-6.59418
BLID	0.778952	-0.360393	3.47174	2.96114	0.0119123	0.0843549	-3.55706
GSX1	1.02649	0.0377187	3.45932	-0.395353	0.699531	0.874244	-7.00581
SMC1A	0.752574	-0.410094	4.02566	1.93167	0.0773925	0.282227	-5.34338
RTN4IP1	1.50448	0.589267	6.34396	-0.88181	0.395225	0.678714	-6.68409
SMOX	1.53331	0.616652	7.62623	-1.13046	0.280401	0.575556	-6.43626
OTUB2	1.0908	0.125383	5.63592	-1.50978	0.157011	0.422099	-5.96734
H6PD	0.941488	-0.0869855	3.89876	0.547164	0.594311	0.816368	-6.93027
SLA2	0.933961	-0.0985658	5.2809	1.54495	0.148349	0.409232	-5.91902
KLRC4-KLRK1 /// KLRK1	0.923751	-0.114423	5.24829	0.953034	0.359403	0.648999	-6.61843
KCNIP3	0.998087	-0.00276317	5.61824	0.0479753	0.962526	0.987049	-7.08812
KLK4	1.04223	0.059675	7.18148	-0.92714	0.372153	0.660717	-6.64281
CMTM3	0.936172	-0.095154	4.81289	0.891528	0.390198	0.674936	-6.67539
TNAP	1.05231	0.0735628	3.50505	-1.46252	0.169329	0.440398	-6.03108
PNKD	1.02531	0.0360578	5.09978	-0.52522	0.609012	0.824638	-6.94263
CXADR	1.02568	0.0365784	6.88997	-0.130306	0.898486	0.962989	-7.08023
SCAMPER	0.909243	-0.137262	3.82202	1.6606	0.122715	0.367963	-5.75504
TAGLN	0.0392124	-4.67255	7.81538	7.34088	9.04e-06	0.000550038	3.7773
RGS5	0.73589	-0.442437	4.61626	4.64921	0.000563391	0.0101835	-0.47618
GAFA3	0.950388	-0.073411	2.66873	1.21151	0.249051	0.542137	-6.3447
MS4A4A	0.96728	-0.0479948	2.89431	0.560997	0.585138	0.811578	-6.92223
CD209	1.01995	0.028496	3.52757	-0.413262	0.686714	0.867356	-6.99812
CFL1	0.861261	-0.215477	12.0733	1.20956	0.249771	0.542959	-6.34697
BAP1	0.898449	-0.154491	6.80232	1.5978	0.136109	0.389764	-5.84504
AGTRAP	1.04002	0.0566073	8.38112	-0.342567	0.737858	0.892353	-7.02653
CMTM1	1.06843	0.0954902	4.75517	-1.03534	0.320956	0.61434	-6.53715
ERVH-6	2.71593	1.44144	7.4971	-5.67811	0.000103192	0.00307511	1.26895
LYZ	0.988007	-0.0174073	4.03092	0.315537	0.757782	0.901876	-7.03601
CD79B	1.04883	0.0687769	4.65098	-0.767326	0.457741	0.727543	-6.78016
SF1	0.898525	-0.15437	3.20351	1.19242	0.256176	0.549563	-6.36672
GEMIN7	0.708439	-0.497285	7.85743	3.71327	0.00297023	0.0321182	-2.16911
STH	0.955634	-0.0654702	5.18133	0.659936	0.521778	0.771325	-6.85922
ATN1	0.972119	-0.0407955	5.97042	0.663352	0.519664	0.769812	-6.85688
C7orf34	0.987382	-0.0183203	3.30804	0.389009	0.704094	0.876195	-7.00845
[truncated: 21,523 more rows]
