# Supplementary material for: CD73, a Promising Therapeutic Target of Diclofenac, Promotes Metastasis of Pancreatic Cancer through a Nucleotidase Independent Mechanism
Source: Adv Sci (Weinh). 2022 Dec 23;10(6):2206335. doi: 10.1002/advs.202206335 (PMC9951332; doi:10.1002/advs.202206335)
Supplement: Supplementary file 2 — Supporting Information xlsx [file ADVS-10-2206335-s002.zip › Data file S3.xlsx]

## Sheet: Data file S3
The differentially expressed genes of the RNA-Seq datasets in GSE71729 by comparing metastatic tumor to primary tumor.
Gene	FC	logFC	AveExpr	t	P.Value	adj.P.Val	B
INS	0.007988	-6.96795	7.04864	14.6507	7.99619e-34	1.57917e-29	65.91
HP	11.9438	3.5782	7.26599	-12.8513	3.51183e-28	3.11585e-24	53.2178
PRMT6	0.4062	-1.29974	4.38182	12.8098	4.73318e-28	3.11585e-24	52.9261
REG1A	0.0152814	-6.03208	7.84506	12.5797	2.47253e-27	1.22075e-23	51.3098
ST7OT1	0.423439	-1.23977	3.13252	12.2055	3.60527e-26	1.42401e-22	48.6897
ELA3B	0.0113264	-6.46416	6.22474	12.0536	1.06619e-25	3.50937e-22	47.6295
MAGI2	0.411359	-1.28153	2.57388	11.8121	5.95157e-25	1.67911e-21	45.9479
GCG	0.0127872	-6.28916	5.41336	11.6946	1.37113e-24	3.3848e-21	45.1318
SNHG7	2.10593	1.07446	2.64999	-11.6455	1.94133e-24	4.25993e-21	44.7917
PER3	0.657046	-0.605934	1.7407	11.5458	3.93382e-24	7.7689e-21	44.101
APCDD1	0.254436	-1.97463	5.03748	11.3767	1.29939e-23	2.33287e-20	42.9325
F2RL2	0.458401	-1.12532	1.93057	11.2469	3.24422e-23	5.28681e-20	42.0376
DZIP1	0.419096	-1.25465	4.22888	11.2369	3.4801e-23	5.28681e-20	41.969
THBS4	0.0935173	-3.41862	6.30508	11.1828	5.08968e-23	7.17972e-20	41.5972
ADFP	3.18802	1.67266	5.35872	-11.1351	7.11756e-23	9.37097e-20	41.2693
FCN3	4.58559	2.19711	3.86264	-11.1096	8.51307e-23	1.05078e-19	41.0942
HPR	11.4025	3.51127	3.42772	-10.9929	1.92744e-22	2.23912e-19	40.295
LOC645277	2.95814	1.56469	2.00999	-10.9576	2.46744e-22	2.7072e-19	40.0535
CADPS	0.500697	-0.997989	1.92893	10.9212	3.18234e-22	3.30779e-19	39.8046
ANKZF1	1.70259	0.767729	3.82772	-10.8541	5.08454e-22	5.02073e-19	39.3464
RBM3	0.312246	-1.67925	7.01317	10.8408	5.58177e-22	5.11074e-19	39.2552
SCG5	0.13963	-2.84031	5.69027	10.8379	5.69327e-22	5.11074e-19	39.2358
VCAM1	0.244314	-2.03319	4.65315	10.774	8.88618e-22	7.63013e-19	38.8004
UCN	1.62593	0.701269	2.07239	-10.6714	1.81447e-21	1.49308e-18	38.1023
TFPI	2.05746	1.04086	5.85171	-10.6437	2.19869e-21	1.73688e-18	37.9145
BANP	1.52042	0.604475	4.74808	-10.5734	3.5806e-21	2.71974e-18	37.4377
ARG1	10.1357	3.34138	2.03819	-10.5535	4.1086e-21	2.75437e-18	37.3032
SLCO4A1	3.28199	1.71457	4.77495	-10.5528	4.12791e-21	2.75437e-18	37.2986
SHMT2	1.82742	0.869809	6.28264	-10.5511	4.17726e-21	2.75437e-18	37.287
LOC85391	3.89224	1.9606	2.28759	-10.5509	4.18407e-21	2.75437e-18	37.2854
FRZB	0.248204	-2.0104	5.13583	10.5124	5.45971e-21	3.47819e-18	37.0252
C17orf39	1.52104	0.605058	2.98291	-10.5037	5.79681e-21	3.57754e-18	36.9666
C19orf25	1.45504	0.541057	3.46173	-10.4911	6.32654e-21	3.78614e-18	36.8811
ENTPD3	0.480559	-1.05722	1.71645	10.482	6.73538e-21	3.91226e-18	36.8198
HERC6	0.495834	-1.01207	2.76636	10.4695	7.34615e-21	4.14512e-18	36.735
SCGN	0.104647	-3.2564	5.33078	10.418	1.04788e-20	5.7485e-18	36.3877
SST	0.083782	-3.57722	3.30467	10.3637	1.52409e-20	7.93111e-18	36.0214
SFRP4	0.100218	-3.31878	6.65976	10.3635	1.52606e-20	7.93111e-18	36.0201
LPPR4	0.383997	-1.38083	2.47455	10.3234	2.01055e-20	1.00826e-17	35.7505
SLC5A3	2.61359	1.38603	2.40143	-10.3211	2.04214e-20	1.00826e-17	35.7353
IL1RL1	3.59609	1.84643	1.64585	-10.2843	2.62986e-20	1.26676e-17	35.488
NDRG1	2.04622	1.03296	5.9427	-10.2791	2.72709e-20	1.28232e-17	35.4525
USP46	0.726709	-0.460551	1.8027	10.2273	3.8912e-20	1.78715e-17	35.105
SFRP2	0.13946	-2.84207	5.80072	10.213	4.29106e-20	1.926e-17	35.0093
CHGB	0.0956107	-3.38668	3.98486	10.1752	5.56032e-20	2.44024e-17	34.756
MPPED1	2.89784	1.53498	1.90895	-10.1194	8.14327e-20	3.49612e-17	34.383
C20orf39	0.331785	-1.59168	3.34839	10.0578	1.24081e-19	5.21376e-17	33.9713
UTP23	1.52114	0.60515	3.08434	-10.0057	1.76923e-19	7.27929e-17	33.6245
PLXDC1	0.490335	-1.02816	3.54282	9.99903	1.85172e-19	7.46317e-17	33.5799
NME5	0.423808	-1.23852	2.77908	9.90799	3.43872e-19	1.35823e-16	32.9749
NAP1L3	0.467381	-1.09733	2.11231	9.89569	3.73814e-19	1.44754e-16	32.8933
C11orf84	1.49071	0.576003	2.7615	-9.88486	4.02306e-19	1.52791e-16	32.8215
HIF3A	1.5445	0.627143	2.00373	-9.86475	4.61082e-19	1.7181e-16	32.6882
HBD	3.04751	1.60763	4.06778	-9.83344	5.70057e-19	2.02893e-16	32.4808
MAGED1	0.5677	-0.816799	6.67398	9.83221	5.74828e-19	2.02893e-16	32.4727
DIRAS3	0.346023	-1.53106	2.30701	9.83208	5.7532e-19	2.02893e-16	32.4718
DYRK3	0.547314	-0.869559	3.44481	9.78975	7.66123e-19	2.65442e-16	32.1919
TSPYL5	0.399461	-1.32387	5.38131	9.77246	8.61078e-19	2.93197e-16	32.0777
SCGB2A1	0.170154	-2.55508	3.15404	9.73835	1.08416e-18	3.62899e-16	31.8526
FCER1A	0.274814	-1.86347	2.80126	9.73002	1.14681e-18	3.77472e-16	31.7977
C8orf48	0.644374	-0.63403	1.38479	9.63956	2.10914e-18	6.82843e-16	31.2022
HAL	2.38662	1.25497	1.18322	-9.62678	2.29836e-18	7.32101e-16	31.1183
ELA2A	0.0305104	-5.03455	5.81143	9.6222	2.37021e-18	7.43006e-16	31.0882
LOC751071	1.47851	0.564143	3.14668	-9.61366	2.51004e-18	7.74544e-16	31.0322
ABCC8	0.127078	-2.97621	4.3742	9.60839	2.60059e-18	7.90141e-16	30.9975
DIO2	0.5261	-0.92659	2.70101	9.59641	2.81833e-18	8.43322e-16	30.919
TRAM1L1	0.597772	-0.742333	2.24681	9.57084	3.3458e-18	9.86212e-16	30.7513
S100A12	2.71362	1.44022	2.93951	-9.5461	3.94947e-18	1.14703e-15	30.5892
UCHL1	0.299898	-1.73746	6.80356	9.51272	4.93866e-18	1.41353e-15	30.3708
MKNK2	1.74771	0.805466	5.51711	-9.50538	5.18718e-18	1.46345e-15	30.3229
BBS1	0.632996	-0.659732	2.60119	9.46786	6.66572e-18	1.8541e-15	30.0778
SYT4	0.168761	-2.56694	2.63322	9.43369	8.37374e-18	2.29685e-15	29.855
HNRNPD	0.630265	-0.665969	5.8597	9.42461	8.89663e-18	2.40684e-15	29.7958
CFTR	0.0970646	-3.36491	5.90564	9.4052	1.01254e-17	2.69039e-15	29.6694
LOC643783	0.59655	-0.745286	1.90305	9.40384	1.02172e-17	2.69039e-15	29.6606
SLC38A2	1.81427	0.859385	6.04517	-9.39284	1.0994e-17	2.85686e-15	29.589
C18orf1	0.672663	-0.572044	2.35803	9.38253	1.17751e-17	3.0201e-15	29.5219
HPCAL1	1.63287	0.707409	4.58582	-9.37372	1.24862e-17	3.16141e-15	29.4646
PDGFD	0.366208	-1.44926	2.64693	9.34041	1.55831e-17	3.88612e-15	29.2482
ADCYAP1	0.348689	-1.51999	2.25045	9.33888	1.5742e-17	3.88612e-15	29.2383
ANKH	0.582671	-0.779246	2.98886	9.33374	1.62892e-17	3.97156e-15	29.2049
PNLIP	0.0253017	-5.30462	4.76883	9.29521	2.10359e-17	5.06631e-15	28.9551
CTSO	0.563093	-0.828554	2.32271	9.28415	2.26378e-17	5.38643e-15	28.8834
CRISPLD1	0.497875	-1.00614	1.88873	9.24287	2.97558e-17	6.99581e-15	28.6163
CPB1	0.0326417	-4.93714	4.40345	9.23331	3.16981e-17	7.36478e-15	28.5546
ORM1	7.08802	2.82538	4.65819	-9.22772	3.28936e-17	7.5141e-15	28.5184
LRRC49	0.640659	-0.642372	3.77268	9.22676	3.31017e-17	7.5141e-15	28.5122
SIAH2	1.63317	0.707677	3.19719	-9.22488	3.3517e-17	7.52189e-15	28.5001
ZMYND8	1.47886	0.564485	3.14077	-9.19855	3.98869e-17	8.85086e-15	28.3301
ABCC2	1.97091	0.978862	2.45539	-9.19615	4.05263e-17	8.89281e-15	28.3146
IQCK	0.588489	-0.764912	5.29792	9.19159	4.17636e-17	9.06362e-15	28.2852
FILIP1L	0.381501	-1.39024	4.36791	9.18504	4.36096e-17	9.36136e-15	28.243
LOC400099	0.534219	-0.904498	5.29609	9.18293	4.42207e-17	9.39047e-15	28.2294
LOC157562	2.43732	1.28529	3.91181	-9.16126	5.10191e-17	1.07189e-14	28.0897
PRPH2	0.535185	-0.901892	1.96647	9.15394	5.35436e-17	1.11309e-14	28.0425
SCG3	0.344368	-1.53798	2.45674	9.12053	6.67226e-17	1.37261e-14	27.8276
C17orf91	0.570238	-0.810363	4.21655	9.116	6.87454e-17	1.39964e-14	27.7985
CCDC8	0.446365	-1.16371	4.04415	9.11327	6.9989e-17	1.41042e-14	27.781
HSPD1	1.70938	0.773473	6.69276	-9.08314	8.53259e-17	1.70212e-14	27.5875
PNLIPRP2	0.031312	-4.99714	4.67229	9.05969	9.9538e-17	1.94796e-14	27.437
GLI1	0.321038	-1.63919	4.75384	9.05956	9.96222e-17	1.94796e-14	27.4362
SRBD1	0.601916	-0.732366	3.20124	9.04279	1.11211e-16	2.15324e-14	27.3287
EVC	0.631709	-0.662668	2.30349	9.01733	1.31421e-16	2.49863e-14	27.1657
CLP1	0.710034	-0.494041	3.49167	9.01714	1.3158e-16	2.49863e-14	27.1645
CTRB1	0.0292967	-5.09312	4.21068	9.00971	1.38148e-16	2.59837e-14	27.1169
CTRB2	0.0837122	-3.57842	7.72802	8.99768	1.49465e-16	2.7847e-14	27.04
ORM2	6.15398	2.62152	4.58725	-8.98567	1.61693e-16	2.98437e-14	26.9633
HBA1	3.40804	1.76894	7.19494	-8.97372	1.7483e-16	3.19696e-14	26.887
HIG2	2.70253	1.43431	7.03792	-8.97174	1.77115e-16	3.20903e-14	26.8743
SUSD4	0.618893	-0.692238	1.55332	8.95838	1.93273e-16	3.46995e-14	26.7891
TMEM130	0.254929	-1.97183	4.18942	8.94906	2.05405e-16	3.65454e-14	26.7296
CCT3	1.54425	0.626906	8.52562	-8.92095	2.46787e-16	4.31491e-14	26.5504
C19orf30	0.335932	-1.57376	2.78891	8.92088	2.46891e-16	4.31491e-14	26.55
SCG2	0.269183	-1.89334	2.99281	8.9093	2.66254e-16	4.61249e-14	26.4763
EDN3	0.290947	-1.78117	2.05208	8.90478	2.74228e-16	4.70933e-14	26.4475
CTGF	0.24522	-2.02785	6.73782	8.89002	3.01907e-16	5.11813e-14	26.3536
MAPK10	0.521805	-0.938416	2.17678	8.88936	3.03216e-16	5.11813e-14	26.3494
RP11-265F14.2	0.0407424	-4.61733	5.59278	8.88557	3.10791e-16	5.17107e-14	26.3253
TRIB3	1.86594	0.899901	4.92356	-8.88517	3.11589e-16	5.17107e-14	26.3228
TCP11L2	1.41499	0.500792	1.39532	-8.87986	3.22568e-16	5.30866e-14	26.289
C4orf18	0.320348	-1.64229	5.64373	8.85611	3.76461e-16	6.14441e-14	26.1382
DAPL1	0.24259	-2.04341	2.87222	8.84689	3.99731e-16	6.47072e-14	26.0796
VEGFA	2.29494	1.19846	4.76057	-8.84243	4.11466e-16	6.56768e-14	26.0514
HBA2	3.23231	1.69257	5.09494	-8.8421	4.12371e-16	6.56768e-14	26.0492
DCXR	1.84686	0.885077	5.05271	-8.83697	4.26334e-16	6.73573e-14	26.0167
LCMT2	0.578438	-0.789766	3.54512	8.83412	4.34292e-16	6.80701e-14	25.9987
TMEM44	1.50054	0.585485	3.15777	-8.82678	4.55502e-16	7.08323e-14	25.9521
C14orf45	0.641579	-0.640302	2.36727	8.82487	4.61186e-16	7.0841e-14	25.94
C15orf21	0.656633	-0.606841	10.2583	8.82436	4.62732e-16	7.0841e-14	25.9367
BMP8A	0.518693	-0.947047	2.20953	8.81915	4.78634e-16	7.24075e-14	25.9038
TRO	0.43634	-1.19647	4.55167	8.81797	4.82329e-16	7.24075e-14	25.8963
RUNDC1	0.737815	-0.438669	3.71125	8.81745	4.83963e-16	7.24075e-14	25.893
REG3A	0.0453858	-4.46161	4.99106	8.80657	5.19362e-16	7.71194e-14	25.824
MEIS1	0.437522	-1.19257	5.04609	8.78759	5.87385e-16	8.65691e-14	25.7039
CLPS	0.0459839	-4.44273	5.78697	8.78615	5.92869e-16	8.67302e-14	25.6948
CD200	0.491479	-1.0248	3.49535	8.77442	6.39682e-16	9.28902e-14	25.6207
GLRB	0.48069	-1.05682	2.10831	8.76085	6.98438e-16	1.00682e-13	25.5349
PBX1	0.566959	-0.818683	4.11386	8.75804	7.11275e-16	1.0179e-13	25.5171
C5orf13	0.527168	-0.923664	4.36166	8.74111	7.93596e-16	1.12648e-13	25.4102
ITPR2	0.591725	-0.757002	2.61722	8.74015	7.98561e-16	1.12648e-13	25.4041
NARF	1.41006	0.495754	5.68467	-8.73208	8.41296e-16	1.17557e-13	25.3532
HDAC10	1.54342	0.626128	2.20713	-8.73135	8.45263e-16	1.17557e-13	25.3487
ASGR1	3.43116	1.77869	6.28178	-8.70976	9.718e-16	1.3421e-13	25.2125
EGR2	0.305082	-1.71273	5.17217	8.70059	1.03107e-15	1.41407e-13	25.1547
ATOH8	2.126	1.08814	2.95513	-8.69522	1.06737e-15	1.44609e-13	25.121
REG1B	0.0428909	-4.54318	5.28145	8.69498	1.06906e-15	1.44609e-13	25.1194
SLC3A1	0.0934876	-3.41908	5.2056	8.6837	1.14976e-15	1.54467e-13	25.0484
TPM1	0.585652	-0.771883	6.79079	8.67876	1.18691e-15	1.58381e-13	25.0174
C6orf192	0.570933	-0.808606	5.84408	8.67609	1.20751e-15	1.60048e-13	25.0006
GSTM1	0.536052	-0.899556	3.30881	8.64866	1.44088e-15	1.89707e-13	24.8281
LDOC1L	0.569006	-0.813483	4.29281	8.62963	1.62854e-15	2.12994e-13	24.7087
GHRL	0.309874	-1.69025	3.25105	8.62753	1.65072e-15	2.14474e-13	24.6955
MFSD6L	0.278238	-1.84561	3.78064	8.626	1.66698e-15	2.15172e-13	24.6859
DDX20	0.616885	-0.696925	4.29311	8.6202	1.73032e-15	2.21816e-13	24.6495
MTP18	1.56751	0.648472	3.95657	-8.61925	1.74093e-15	2.21816e-13	24.6435
CCL16	2.28104	1.18969	1.23945	-8.61114	1.83407e-15	2.32187e-13	24.5927
LRIG3	0.477493	-1.06645	4.50921	8.60863	1.86384e-15	2.34236e-13	24.577
CD248	0.34111	-1.55169	6.4786	8.60778	1.87398e-15	2.34236e-13	24.5717
CPE	0.280848	-1.83214	7.21132	8.58743	2.13554e-15	2.6525e-13	24.4442
EGLN1	1.39532	0.480596	4.32639	-8.58034	2.23491e-15	2.75858e-13	24.3998
RBBP7	0.681692	-0.552808	8.05019	8.57913	2.25233e-15	2.76281e-13	24.3922
ABLIM3	1.82829	0.870497	3.6374	-8.57271	2.34692e-15	2.86107e-13	24.3521
C3orf14	0.457503	-1.12815	4.18764	8.56544	2.45891e-15	2.97921e-13	24.3066
CPA1	0.0350459	-4.83461	4.2135	8.55575	2.61636e-15	3.11206e-13	24.2461
CRYBA2	0.177879	-2.49103	3.12564	8.55526	2.62464e-15	3.11206e-13	24.243
SCUBE2	0.401163	-1.31774	2.57786	8.55486	2.6314e-15	3.11206e-13	24.2405
FREM1	0.393578	-1.34528	2.58708	8.55485	2.6316e-15	3.11206e-13	24.2404
ANKRD13D	1.53622	0.619382	2.26291	-8.54647	2.77655e-15	3.26394e-13	24.1881
NR1I3	2.40518	1.26614	1.67634	-8.54475	2.80737e-15	3.28064e-13	24.1773
SSPN	0.407333	-1.29572	5.34963	8.54106	2.87439e-15	3.3392e-13	24.1543
LOC647211	1.91942	0.940668	2.73496	-8.53675	2.95481e-15	3.41254e-13	24.1274
PRTFDC1	0.544595	-0.876744	3.54652	8.52822	3.12054e-15	3.58299e-13	24.0741
SRrp35	0.638979	-0.646161	1.53559	8.52371	3.21197e-15	3.66666e-13	24.0459
APOC4	3.71527	1.89347	1.92029	-8.51972	3.29478e-15	3.73957e-13	24.0211
SCTR	0.375747	-1.41216	2.54092	8.50807	3.54948e-15	4.00564e-13	23.9485
PLA2G12B	2.09074	1.06401	1.25567	-8.50021	3.73221e-15	4.18792e-13	23.8995
KIAA1324	0.259194	-1.94789	3.29558	8.49634	3.82568e-15	4.26855e-13	23.8754
CLUAP1	0.622655	-0.683495	5.04307	8.49299	3.90838e-15	4.33299e-13	23.8545
FOSB	0.234355	-2.09323	3.9927	8.49203	3.93232e-15	4.33299e-13	23.8485
CHAF1B	0.628788	-0.669354	3.861	8.49136	3.94926e-15	4.33299e-13	23.8443
CFHR4	2.43756	1.28544	1.16038	-8.48241	4.18151e-15	4.56247e-13	23.7886
ZNF135	0.738646	-0.437045	2.00643	8.47863	4.28341e-15	4.64797e-13	23.7651
HPS6	0.556319	-0.846016	7.32687	8.46913	4.55086e-15	4.9112e-13	23.706
CFHR2	4.69903	2.23236	0.96266	-8.46821	4.57782e-15	4.91344e-13	23.7003
TLR1	0.570084	-0.810755	3.70327	8.46723	4.60641e-15	4.9174e-13	23.6942
COL8A2	0.295344	-1.75953	5.11428	8.46111	4.78972e-15	5.0856e-13	23.6561
TLR3	0.526401	-0.925766	2.8885	8.45247	5.06085e-15	5.34474e-13	23.6024
LOC388503	5.06492	2.34054	1.49263	-8.43356	5.70819e-15	5.99633e-13	23.485
PPY	0.0693302	-3.85037	4.94726	8.42162	6.15852e-15	6.42767e-13	23.4109
NR0B1	0.364377	-1.4565	1.72063	8.42098	6.18389e-15	6.42767e-13	23.4069
ISLR	0.31306	-1.67549	7.75584	8.39493	7.29708e-15	7.52751e-13	23.2455
LOC399959	0.414345	-1.27109	2.78354	8.39447	7.31825e-15	7.52751e-13	23.2426
LIN7A	1.78867	0.838891	2.09596	-8.39361	7.35829e-15	7.52947e-13	23.2373
BDKRB2	0.469149	-1.09188	6.00852	8.39077	7.49222e-15	7.627e-13	23.2197
PCSK1	0.326386	-1.61535	3.03934	8.38043	8.0005e-15	8.10266e-13	23.1557
GLT8D2	0.383954	-1.381	3.62057	8.37949	8.04808e-15	8.10926e-13	23.1499
FAM76A	0.714215	-0.485569	2.23359	8.35847	9.19543e-15	9.21489e-13	23.0199
C5orf44	0.591045	-0.758661	3.67145	8.35773	9.23869e-15	9.21489e-13	23.0154
EIF2C2	1.69617	0.762282	4.32605	-8.33553	1.06336e-14	1.05529e-12	22.8782
CDC34	1.43504	0.521089	5.36095	-8.32837	1.11258e-14	1.09862e-12	22.8341
NOS1AP	1.52165	0.605636	1.65054	-8.31719	1.19413e-14	1.17328e-12	22.7651
RANBP10	1.41686	0.502695	4.74759	-8.30634	1.27888e-14	1.25033e-12	22.6983
APOBEC2	0.212697	-2.23313	2.81976	8.30442	1.29452e-14	1.25938e-12	22.6864
KIAA0247	0.571301	-0.807677	7.49672	8.29682	1.35813e-14	1.31479e-12	22.6396
LOC100129503	1.39962	0.485034	1.44059	-8.29591	1.36593e-14	1.31589e-12	22.634
HSPD1P6	1.74734	0.805163	4.95398	-8.29273	1.39366e-14	1.33085e-12	22.6144
GTF3C6	0.665512	-0.587464	8.1228	8.29259	1.39493e-14	1.33085e-12	22.6136
SLC4A4	0.264254	-1.92	3.28997	8.28951	1.42229e-14	1.35043e-12	22.5946
NOL4	0.489188	-1.03154	1.35438	8.28871	1.42949e-14	1.35077e-12	22.5897
MAGEH1	0.455471	-1.13457	6.59588	8.28673	1.44742e-14	1.3612e-12	22.5775
COL15A1	0.496588	-1.00988	3.2183	8.28428	1.46998e-14	1.37586e-12	22.5625
IGFBP1	4.56641	2.19106	3.66065	-8.28047	1.50581e-14	1.40274e-12	22.539
CUGBP1	1.64343	0.716712	5.20649	-8.26936	1.61505e-14	1.49745e-12	22.4707
LGALS2	0.165167	-2.59801	6.47214	8.26553	1.65458e-14	1.52693e-12	22.4471
DEFA3	4.72771	2.24114	3.39674	-8.26307	1.6804e-14	1.54355e-12	22.432
TSPAN2	0.516146	-0.954149	2.29536	8.26154	1.69668e-14	1.55129e-12	22.4226
SERPINC1	5.93832	2.57006	1.93424	-8.25493	1.76877e-14	1.60975e-12	22.382
COMP	0.196676	-2.34611	6.65031	8.24433	1.89089e-14	1.71299e-12	22.3169
NOV	0.498461	-1.00445	3.83654	8.24166	1.92297e-14	1.7341e-12	22.3005
TTC8	0.627232	-0.672929	3.46863	8.23874	1.95859e-14	1.75694e-12	22.2826
CD1E	0.582971	-0.778504	1.41971	8.23814	1.96609e-14	1.75694e-12	22.2789
LOC100132656	1.63884	0.712672	2.56551	-8.22313	2.16076e-14	1.9222e-12	22.1869
PPP2R2B	0.467851	-1.09588	4.20122	8.22168	2.18053e-14	1.93109e-12	22.178
ARV1	0.752171	-0.410867	3.09183	8.21858	2.22341e-14	1.96028e-12	22.159
KCNJ14	2.20007	1.13755	3.75959	-8.21263	2.30821e-14	2.02599e-12	22.1225
KCNMB2	0.363316	-1.4607	1.71726	8.21105	2.33119e-14	2.03711e-12	22.1128
TTC30B	0.664166	-0.590383	2.24271	8.1948	2.58159e-14	2.24598e-12	22.0134
LYVE1	3.15293	1.65669	2.60808	-8.19153	2.63518e-14	2.28255e-12	21.9933
AQP7	1.7497	0.807106	1.7203	-8.18939	2.67078e-14	2.30328e-12	21.9803
LYPD6B	0.407444	-1.29533	2.66245	8.18768	2.69963e-14	2.31804e-12	21.9698
ITIH5	0.591769	-0.756893	2.60857	8.18653	2.71925e-14	2.32479e-12	21.9627
RSU1	0.774782	-0.368138	2.28447	8.18548	2.7371e-14	2.32996e-12	21.9563
P4HA1	1.9602	0.971001	4.45358	-8.18265	2.78613e-14	2.36151e-12	21.939
GAD2	0.389189	-1.36146	1.65265	8.17544	2.91502e-14	2.4602e-12	21.895
SVOP	0.310649	-1.68664	2.21589	8.16606	3.09156e-14	2.59809e-12	21.8376
ADM	3.17717	1.66774	8.16635	-8.16487	3.11469e-14	2.60644e-12	21.8304
SAA3P	2.38309	1.25283	1.15928	-8.15138	3.38946e-14	2.8244e-12	21.748
GSTM3	0.550107	-0.862216	5.19267	8.14772	3.46803e-14	2.87774e-12	21.7256
TSC22D4	1.35222	0.43533	2.9594	-8.14219	3.59006e-14	2.96653e-12	21.6919
FLJ43390	0.415451	-1.26725	1.34213	8.13472	3.76192e-14	3.09559e-12	21.6463
ZNF557	0.704103	-0.506141	3.2012	8.12526	3.99117e-14	3.27061e-12	21.5887
APOC3	5.74353	2.52194	3.4015	-8.11653	4.21491e-14	3.43968e-12	21.5355
CACYBP	1.5306	0.614102	4.69004	-8.10877	4.42409e-14	3.59553e-12	21.4883
DDX28	0.643187	-0.636689	6.20155	8.10253	4.59992e-14	3.72311e-12	21.4503
DNAJC10	0.668024	-0.582028	5.78316	8.09486	4.82556e-14	3.8898e-12	21.4036
NKX2-2	0.458894	-1.12377	1.36461	8.08655	5.08245e-14	4.08021e-12	21.3531
MAGEL2	0.595607	-0.747567	3.13002	8.08363	5.1756e-14	4.13818e-12	21.3354
GPX3	2.87726	1.52469	4.38812	-8.07831	5.35026e-14	4.26058e-12	21.303
AHCYL1	0.72125	-0.471429	6.29352	8.07758	5.37462e-14	4.26279e-12	21.2986
C1orf102	0.548495	-0.86645	5.03378	8.07669	5.40455e-14	4.26938e-12	21.2932
LOC730125	0.35905	-1.47774	2.41229	8.07055	5.61545e-14	4.41066e-12	21.2559
DZIP3	0.634074	-0.657276	3.26112	8.07019	5.62806e-14	4.41066e-12	21.2537
B4GALT3	1.4228	0.508731	5.83617	-8.06461	5.82716e-14	4.54864e-12	21.2198
LOC644563	0.645596	-0.631296	7.19375	8.04956	6.39936e-14	4.94986e-12	21.1285
F2	3.81883	1.93313	3.78135	-8.04943	6.40465e-14	4.94986e-12	21.1277
KCNK17	0.534657	-0.903314	1.74363	8.04914	6.41634e-14	4.94986e-12	21.1259
PRSS1	0.0698585	-3.83942	5.89872	8.042	6.70742e-14	5.15428e-12	21.0827
PDK1	1.52305	0.606962	3.12623	-8.039	6.83379e-14	5.23103e-12	21.0645
APOF	2.63413	1.39733	1.08121	-8.03634	6.94794e-14	5.29787e-12	21.0484
LPAL2	1.29543	0.373434	0.987146	-8.0337	7.06283e-14	5.36476e-12	21.0324
PAM	0.611282	-0.710091	5.50077	8.01427	7.96926e-14	6.03007e-12	20.9147
CYP8B1	4.59148	2.19896	1.55037	-8.0097	8.19845e-14	6.17507e-12	20.8871
STX1B	1.42129	0.507205	0.718757	-8.00921	8.22342e-14	6.17507e-12	20.8841
APOC2	3.18344	1.67059	2.92136	-7.99269	9.1109e-14	6.81558e-12	20.7843
TBRG4	1.29141	0.36895	3.11347	-7.98941	9.29808e-14	6.92935e-12	20.7644
HMGN2	0.655532	-0.609262	9.28646	7.97859	9.94285e-14	7.382e-12	20.6991
PGCP	0.507605	-0.978221	5.69564	7.97679	1.00545e-13	7.43691e-12	20.6882
REG3G	0.0793584	-3.65547	3.31165	7.97347	1.02631e-13	7.56289e-12	20.6682
HRG	4.82519	2.27059	2.5663	-7.97009	1.04805e-13	7.69441e-12	20.6478
SSX2IP	0.597203	-0.743707	1.65194	7.96723	1.06675e-13	7.80268e-12	20.6306
SGK1	0.423114	-1.24088	6.83288	7.96493	1.08207e-13	7.88555e-12	20.6167
MEOX1	0.610125	-0.712822	1.48265	7.95687	1.13743e-13	8.2585e-12	20.5681
LOC727916	0.598504	-0.740567	1.57804	7.95319	1.16363e-13	8.41775e-12	20.5459
SEZ6L	0.487114	-1.03767	1.68805	7.94482	1.22541e-13	8.83234e-12	20.4955
CREB3L3	2.06058	1.04305	2.21667	-7.94309	1.23857e-13	8.89475e-12	20.4851
PLA2G1B	0.0571315	-4.12957	5.49623	7.94136	1.25193e-13	8.95808e-12	20.4746
PCDHB4	0.664365	-0.589953	2.11495	7.93691	1.28681e-13	9.13526e-12	20.4478
CPB2	3.96554	1.98752	1.45181	-7.93627	1.29189e-13	9.13526e-12	20.444
GSTA2	0.244279	-2.0334	3.57424	7.9359	1.29482e-13	9.13526e-12	20.4418
AP3B1	0.686148	-0.543408	5.54818	7.93586	1.29519e-13	9.13526e-12	20.4415
MAPK8	0.717099	-0.479756	3.53018	7.93421	1.30848e-13	9.19618e-12	20.4316
DUSP6	1.9613	0.971812	7.42286	-7.9221	1.41003e-13	9.87474e-12	20.3588
CCT6B	0.566435	-0.820017	2.02505	7.92058	1.42335e-13	9.93277e-12	20.3496
FCN2	2.67938	1.4219	1.29139	-7.91444	1.47833e-13	1.02801e-11	20.3127
ANKRD42	0.685214	-0.545373	2.02175	7.91347	1.48718e-13	1.03054e-11	20.3069
LEAP2	4.00044	2.00016	3.66786	-7.91001	1.51925e-13	1.04908e-11	20.2861
LRIG1	0.483872	-1.0473	6.57736	7.90924	1.52652e-13	1.05043e-11	20.2814
ISM1	0.35734	-1.48463	3.93863	7.8882	1.73791e-13	1.18947e-11	20.1551
SCN4B	0.483337	-1.0489	3.5296	7.88794	1.74063e-13	1.18947e-11	20.1536
CCDC151	1.58224	0.661972	2.18526	-7.88606	1.76095e-13	1.19921e-11	20.1423
NEUROD1	0.419433	-1.25349	1.36875	7.8849	1.77355e-13	1.20209e-11	20.1353
CD1C	0.473803	-1.07764	2.37871	7.88455	1.77735e-13	1.20209e-11	20.1332
SNHG3-RCC1	1.51182	0.596289	3.14289	-7.88272	1.79752e-13	1.21158e-11	20.1222
MIZF	1.34128	0.423607	4.12649	-7.88203	1.80523e-13	1.21264e-11	20.1181
CCDC117	1.32659	0.407726	2.93311	-7.88033	1.82424e-13	1.22125e-11	20.1079
ADRA2A	0.32893	-1.60415	4.91538	7.87968	1.83148e-13	1.22195e-11	20.104
RFX6	0.398828	-1.32616	1.29002	7.87378	1.8992e-13	1.26287e-11	20.0686
RPS19BP1	1.43105	0.51707	6.77509	-7.86702	1.97991e-13	1.31212e-11	20.0281
ZFYVE19	1.64354	0.716805	5.78209	-7.86132	2.05055e-13	1.35439e-11	19.9939
ST8SIA3	0.482606	-1.05108	2.26902	7.85902	2.0797e-13	1.36907e-11	19.9802
TOP1MT	1.58316	0.662804	7.16205	-7.85483	2.13397e-13	1.40013e-11	19.9551
ANKRD52	1.30743	0.386732	0.594704	-7.85358	2.15047e-13	1.40628e-11	19.9476
TFPI2	0.382659	-1.38587	3.26128	7.84594	2.25388e-13	1.46904e-11	19.9019
FXYD2	0.145358	-2.78232	5.78205	7.84419	2.27823e-13	1.48003e-11	19.8914
NGFRAP1	0.576818	-0.793811	9.49603	7.83304	2.43967e-13	1.57971e-11	19.8247
C1orf217	1.58321	0.662856	1.76321	-7.83132	2.46552e-13	1.59123e-11	19.8144
SIGIRR	1.62499	0.70043	6.56173	-7.82923	2.49731e-13	1.6065e-11	19.802
HSPH1	2.21107	1.14474	7.82483	-7.82643	2.5406e-13	1.62904e-11	19.7852
LOC729170	2.46662	1.30254	1.77585	-7.8247	2.5677e-13	1.63752e-11	19.7749
MBL2	2.53941	1.34449	0.964748	-7.82453	2.57041e-13	1.63752e-11	19.7739
SLC25A37	1.62989	0.704774	3.13063	-7.82278	2.59807e-13	1.64982e-11	19.7634
WDR55	1.30932	0.388823	3.09254	-7.8191	2.65742e-13	1.6821e-11	19.7414
TCAP	2.1609	1.11163	3.58623	-7.81403	2.74135e-13	1.72968e-11	19.7112
HECTD2	0.683883	-0.548178	2.87456	7.8126	2.7655e-13	1.73936e-11	19.7026
LOC399491	1.87332	0.9056	4.26683	-7.80954	2.81786e-13	1.76666e-11	19.6843
SERPINF2	1.48343	0.568939	1.53024	-7.80398	2.91555e-13	1.82157e-11	19.6512
HSF1	1.48075	0.566333	8.76033	-7.80351	2.92388e-13	1.82157e-11	19.6484
USP18	0.576626	-0.794293	4.69129	7.80004	2.98661e-13	1.8548e-11	19.6277
IP6K3	1.72925	0.79015	1.64533	-7.79299	3.11834e-13	1.93054e-11	19.5857
ADC	0.714394	-0.485207	2.56	7.78647	3.24535e-13	2.00289e-11	19.5468
PTH1R	1.43109	0.517116	1.97496	-7.78543	3.26619e-13	2.00947e-11	19.5406
SUGT1	1.38496	0.46984	6.66324	-7.784	3.29486e-13	2.02081e-11	19.532
B4GALNT2	1.31715	0.397417	0.938675	-7.78307	3.31365e-13	2.02604e-11	19.5265
ST5	0.658624	-0.602474	4.49556	7.77231	3.53892e-13	2.1571e-11	19.4625
ZNF292	1.81263	0.858086	4.53368	-7.7672	3.65129e-13	2.21485e-11	19.432
ZBTB43	1.40873	0.494398	2.81738	-7.76698	3.65609e-13	2.21485e-11	19.4307
KNG1	2.54184	1.34588	1.3094	-7.76216	3.76542e-13	2.27411e-11	19.402
LILRB5	1.81274	0.858175	2.31696	-7.75823	3.85686e-13	2.32223e-11	19.3787
ATL1	0.574508	-0.799601	3.68591	7.75642	3.8997e-13	2.34089e-11	19.3679
DPYS	2.48254	1.31182	1.36162	-7.75575	3.9157e-13	2.34337e-11	19.3639
LOC645158	0.764281	-0.387826	0.821214	7.75299	3.98241e-13	2.37609e-11	19.3475
ING2	0.663446	-0.59195	4.98702	7.74685	4.13429e-13	2.45928e-11	19.311
AKAP8L	1.58627	0.665643	4.13778	-7.74528	4.17432e-13	2.4693e-11	19.3017
NIPSNAP3A	0.596554	-0.745274	4.84342	7.7452	4.17614e-13	2.4693e-11	19.3012
WNT3	1.88829	0.917083	2.91774	-7.74374	4.21361e-13	2.48402e-11	19.2925
C21orf62	0.536813	-0.89751	1.6204	7.74082	4.28925e-13	2.52108e-11	19.2752
YEATS2	1.3293	0.410669	3.3612	-7.73876	4.34357e-13	2.54529e-11	19.263
AQP9	3.26046	1.70508	3.607	-7.73828	4.35621e-13	2.54529e-11	19.2601
C6orf150	1.8721	0.904659	2.62316	-7.73377	4.47775e-13	2.60858e-11	19.2333
OGN	0.301955	-1.7276	3.0254	7.72393	4.75453e-13	2.76168e-11	19.1749
TMEM98	0.512193	-0.965241	6.41529	7.72171	4.81929e-13	2.79109e-11	19.1618
KCND2	0.591987	-0.756363	1.94315	7.72109	4.83756e-13	2.79348e-11	19.1581
PLAG1	2.57498	1.36456	3.41818	-7.71963	4.88084e-13	2.81025e-11	19.1494
LOC727869	2.00216	1.00156	2.5114	-7.70711	5.26734e-13	3.02397e-11	19.0752
CRY1	0.62394	-0.680521	2.91942	7.7012	5.46037e-13	3.12571e-11	19.0402
HMGA1	1.64445	0.717606	3.99236	-7.69043	5.82983e-13	3.32755e-11	18.9764
IGF2BP1	1.66685	0.737125	2.0062	-7.68706	5.95048e-13	3.38663e-11	18.9565
PIGW	0.766726	-0.383218	1.72715	7.68484	6.03133e-13	3.42278e-11	18.9434
ASGR2	3.44985	1.78653	4.61655	-7.67982	6.2183e-13	3.51877e-11	18.9136
LBP	2.36675	1.24291	1.27724	-7.67301	6.48087e-13	3.65688e-11	18.8734
CCBL1	1.42377	0.509714	3.07002	-7.67218	6.51377e-13	3.66497e-11	18.8684
FLRT2	0.42931	-1.21991	3.11012	7.66958	6.61743e-13	3.71272e-11	18.8531
LANCL1	0.706134	-0.501987	2.61329	7.66611	6.75826e-13	3.78099e-11	18.8326
GSTA5	0.212726	-2.23293	3.43234	7.66511	6.79932e-13	3.78826e-11	18.8267
BEX1	0.235931	-2.08356	4.72752	7.66486	6.80963e-13	3.78826e-11	18.8252
BEX2	0.30502	-1.71302	6.77754	7.66424	6.83517e-13	3.79179e-11	18.8216
KLHDC1	0.737778	-0.438741	1.82989	7.65713	7.13641e-13	3.94781e-11	18.7796
REXO4	1.57819	0.658273	3.53398	-7.65174	7.37369e-13	4.06768e-11	18.7477
PEX11B	0.688052	-0.539411	4.53909	7.64992	7.45564e-13	4.10143e-11	18.737
PPT1	0.647956	-0.626032	5.59841	7.6475	7.56564e-13	4.15038e-11	18.7227
RTN4IP1	0.710058	-0.493991	4.51594	7.64465	7.69736e-13	4.21095e-11	18.7059
LOC220906	0.667912	-0.58227	5.45241	7.62561	8.63808e-13	4.71253e-11	18.5937
ACSM2B	3.52572	1.81792	2.74348	-7.62129	8.86691e-13	4.8151e-11	18.5682
CBL	1.45565	0.541668	3.24468	-7.62115	8.87486e-13	4.8151e-11	18.5674
TTC15	0.724536	-0.464871	4.13172	7.6185	9.0183e-13	4.87952e-11	18.5518
CHRFAM7A	0.546029	-0.872952	2.95646	7.61519	9.20058e-13	4.96454e-11	18.5323
MNS1	0.551763	-0.857879	3.3547	7.6138	9.27831e-13	4.99285e-11	18.5241
C8orf40	0.549855	-0.862878	5.116	7.61315	9.31439e-13	4.99864e-11	18.5203
F9	5.06617	2.3409	1.80802	-7.61209	9.37462e-13	5.01733e-11	18.514
FLJ45803	0.515266	-0.95661	3.9488	7.59681	1.02815e-12	5.48784e-11	18.4242
HPD	2.29345	1.19752	1.52733	-7.59041	1.06869e-12	5.68883e-11	18.3865
DAO	2.21366	1.14644	1.10822	-7.58599	1.09758e-12	5.82694e-11	18.3606
RCAN2	0.405402	-1.30257	5.77642	7.58452	1.10734e-12	5.86295e-11	18.352
GSTA1	0.232471	-2.10488	3.04706	7.57892	1.14539e-12	6.0482e-11	18.3191
EFNA1	2.11062	1.07766	7.83155	-7.57234	1.1918e-12	6.27648e-11	18.2804
PPCS	0.679833	-0.556747	6.08587	7.56076	1.27793e-12	6.71219e-11	18.2125
LOC100128178	0.56218	-0.830896	2.60877	7.55956	1.28722e-12	6.74307e-11	18.2055
LOC55908	2.84975	1.51084	2.50248	-7.55426	1.32892e-12	6.94307e-11	18.1744
CPT1A	1.49841	0.583435	2.57638	-7.55363	1.33397e-12	6.95106e-11	18.1708
LOC100129637	1.29329	0.371041	1.66517	-7.55312	1.33813e-12	6.95442e-11	18.1677
FAM3A	1.35868	0.442207	1.77474	-7.54744	1.38467e-12	7.17741e-11	18.1344
PLGLB1	1.95197	0.96493	1.45249	-7.54694	1.38879e-12	7.17989e-11	18.1316
SNRNP48	1.59467	0.673257	4.29607	-7.53365	1.50442e-12	7.75738e-11	18.0537
AGXT2	2.2299	1.15698	0.804767	-7.52956	1.54187e-12	7.92979e-11	18.0298
PWP1	0.726188	-0.461585	5.48387	7.52911	1.54609e-12	7.93086e-11	18.0272
TTC9C	1.36259	0.446352	5.13061	-7.528	1.55639e-12	7.96299e-11	18.0207
TMEM17	0.582149	-0.780539	2.73023	7.52603	1.5749e-12	8.03687e-11	18.0092
SLC17A6	0.624913	-0.678273	1.29423	7.5236	1.59813e-12	8.1344e-11	17.9949
DYNC2LI1	0.652646	-0.615627	3.32659	7.52226	1.61108e-12	8.17922e-11	17.9871
ACSM2A	2.05349	1.03808	1.38705	-7.51929	1.64002e-12	8.29309e-11	17.9698
HIST2H2AB	1.63063	0.705429	3.55843	-7.5191	1.64191e-12	8.29309e-11	17.9686
UBFD1	1.38959	0.474655	5.43537	-7.51331	1.70001e-12	8.56467e-11	17.9348
NDN	0.508943	-0.974424	4.75434	7.50952	1.73918e-12	8.73973e-11	17.9126
CFHR5	1.95627	0.968103	0.578306	-7.49823	1.86099e-12	9.32809e-11	17.8468
TXNDC13	0.634237	-0.656906	5.01389	7.4919	1.93303e-12	9.66466e-11	17.8098
MAP9	0.610083	-0.712922	2.98791	7.48992	1.95616e-12	9.75561e-11	17.7983
TRAF2	1.55509	0.637	4.46836	-7.4889	1.96808e-12	9.79032e-11	17.7923
C7orf29	0.591806	-0.756804	4.30264	7.48585	2.00448e-12	9.94635e-11	17.7745
CCNH	0.646514	-0.629246	5.77228	7.4823	2.04754e-12	1.01346e-10	17.7538
BEX4	0.51389	-0.960468	5.03098	7.47627	2.12287e-12	1.04812e-10	17.7187
C9	4.30682	2.10662	1.71676	-7.4757	2.13011e-12	1.04907e-10	17.7154
ANGPTL4	3.21331	1.68406	7.52226	-7.47277	2.16777e-12	1.06496e-10	17.6983
ZNHIT1	1.51832	0.602472	8.53573	-7.47066	2.19539e-12	1.07585e-10	17.686
HLA-DRB4	0.398045	-1.329	6.49408	7.46627	2.25373e-12	1.10171e-10	17.6605
ITIH1	3.84278	1.94215	2.64399	-7.46564	2.26234e-12	1.10318e-10	17.6568
UPP1	1.47979	0.56539	3.51536	-7.4636	2.29008e-12	1.11395e-10	17.6449
ZNF416	0.741633	-0.431222	2.95735	7.46319	2.2957e-12	1.11395e-10	17.6425
PAPSS1	0.704121	-0.506105	5.77214	7.45827	2.36429e-12	1.14016e-10	17.6139
PARP9	0.566417	-0.820064	4.87287	7.45789	2.36964e-12	1.14016e-10	17.6117
HIST1H2AD	2.10184	1.07165	6.89178	-7.45753	2.37481e-12	1.14016e-10	17.6096
2022-09-08	0.702537	-0.509354	3.34638	7.4573	2.378e-12	1.14016e-10	17.6083
AGA	0.578125	-0.790547	4.79335	7.45717	2.37991e-12	1.14016e-10	17.6075
CA5A	1.53811	0.621161	1.60679	-7.45686	2.38436e-12	1.14016e-10	17.6057
PCSK2	0.363089	-1.4616	1.68626	7.45429	2.42129e-12	1.15502e-10	17.5907
RHOB	1.52747	0.611147	2.69618	-7.45356	2.43186e-12	1.15727e-10	17.5865
CTSK	0.315017	-1.6665	8.05545	7.4525	2.4472e-12	1.16177e-10	17.5804
ARNT2	0.524153	-0.93194	4.17062	7.45064	2.47467e-12	1.172e-10	17.5695
C1orf170	1.44602	0.532084	1.76344	-7.4486	2.50505e-12	1.18355e-10	17.5577
PC	2.26768	1.18122	5.38579	-7.44757	2.52042e-12	1.18797e-10	17.5517
SULT2A1	2.19931	1.13705	1.18532	-7.44695	2.52987e-12	1.18958e-10	17.5481
HBB	5.41753	2.43764	9.27202	-7.44581	2.54714e-12	1.19486e-10	17.5414
POLR1C	0.713063	-0.487899	4.75715	7.44494	2.56045e-12	1.19825e-10	17.5364
FLJ30064	0.610642	-0.711602	2.49379	7.44096	2.62193e-12	1.22413e-10	17.5133
ATF5	2.23246	1.15864	3.73734	-7.44043	2.63037e-12	1.22517e-10	17.5102
SLCO1B1	2.44711	1.29108	0.848131	-7.43764	2.67457e-12	1.24282e-10	17.494
HM13	1.41191	0.49765	3.83581	-7.43604	2.7002e-12	1.25179e-10	17.4847
TMED6	0.253108	-1.98218	2.92406	7.42954	2.80701e-12	1.29826e-10	17.4469
THAP2	1.42235	0.508274	1.724	-7.42742	2.84273e-12	1.30886e-10	17.4346
DOCK1	0.661732	-0.595682	5.17434	7.42739	2.84318e-12	1.30886e-10	17.4345
ASB9	0.439696	-1.18542	3.29992	7.42643	2.85956e-12	1.31334e-10	17.4289
GP2	0.0874391	-3.51558	3.605	7.40897	3.17327e-12	1.45403e-10	17.3277
TMEM80	0.719499	-0.474936	3.93866	7.40215	3.30497e-12	1.51088e-10	17.2881
RPP38	0.733687	-0.446764	4.68257	7.39967	3.35409e-12	1.52979e-10	17.2738
SHBG	1.52606	0.609816	1.36278	-7.39256	3.49906e-12	1.59223e-10	17.2326
DNAJA4	1.677	0.745887	3.40544	-7.38738	3.60867e-12	1.63834e-10	17.2026
CADM3	1.67659	0.745529	2.64561	-7.38693	3.61831e-12	1.63895e-10	17.2
IGF2BP2	1.64046	0.714097	2.51349	-7.38316	3.70037e-12	1.67228e-10	17.1782
SH3BGRL	0.528823	-0.919142	6.28038	7.38096	3.74926e-12	1.69051e-10	17.1654
HIVEP1	0.726872	-0.460228	3.04182	7.37919	3.78877e-12	1.70443e-10	17.1552
C8B	1.83592	0.8765	0.85085	-7.37483	3.88838e-12	1.74527e-10	17.13
NCALD	0.634238	-0.656904	2.63673	7.37375	3.91336e-12	1.7486e-10	17.1238
PPARA	1.29118	0.368691	2.11106	-7.37374	3.91351e-12	1.7486e-10	17.1237
ZBTB24	0.762635	-0.390936	2.9514	7.37268	3.93841e-12	1.75575e-10	17.1176
CCL2	0.358242	-1.48099	6.10871	7.37207	3.95264e-12	1.75812e-10	17.1141
PRRT3	0.619603	-0.690584	4.37111	7.37107	3.97625e-12	1.76465e-10	17.1083
F12	2.76533	1.46745	6.14885	-7.36693	4.07518e-12	1.8045e-10	17.0844
PIGY	0.668065	-0.581941	6.6086	7.36433	4.13859e-12	1.82848e-10	17.0694
TNFSF10	0.522458	-0.936613	5.42479	7.36038	4.23694e-12	1.86214e-10	17.0465
C1orf114	0.650398	-0.620605	2.00906	7.36017	4.24226e-12	1.86214e-10	17.0453
ANKRD37	2.22674	1.15493	5.77695	-7.36013	4.24307e-12	1.86214e-10	17.0451
HIST1H2AE	1.88639	0.915626	4.79967	-7.35771	4.30442e-12	1.88488e-10	17.0311
YWHAQ	0.737443	-0.439396	8.65687	7.35162	4.46302e-12	1.95001e-10	16.996
C10orf59	0.657233	-0.605523	2.154	7.35059	4.49044e-12	1.95765e-10	16.99
DKK3	0.443115	-1.17425	6.23055	7.34741	4.57597e-12	1.99055e-10	16.9717
TRIM22	0.506752	-0.980648	3.91105	7.34667	4.59593e-12	1.99221e-10	16.9674
ZNF362	0.650583	-0.620194	4.88723	7.34652	4.59997e-12	1.99221e-10	16.9666
RBM14	1.33758	0.419627	3.87858	-7.34589	4.61719e-12	1.99529e-10	16.9629
CEP250	1.24777	0.319356	2.59119	-7.3455	4.62794e-12	1.99557e-10	16.9607
HIF1A	0.534881	-0.902709	6.17658	7.3416	4.7363e-12	2.03429e-10	16.9382
SLITRK5	0.728713	-0.456577	0.678607	7.34153	4.73833e-12	2.03429e-10	16.9378
PCK1	2.90185	1.53697	2.2772	-7.33951	4.79538e-12	2.05431e-10	16.9261
TSPAN11	0.413183	-1.27515	3.16133	7.33782	4.84354e-12	2.07046e-10	16.9164
SLC7A6OS	1.4315	0.517524	5.12846	-7.33414	4.95039e-12	2.11156e-10	16.8952
SEC61B	0.744031	-0.426565	9.21104	7.3032	5.94534e-12	2.52921e-10	16.7171
B3GNT9	0.740355	-0.43371	3.74815	7.30273	5.96174e-12	2.52921e-10	16.7144
ASXL3	0.820945	-0.284643	0.960913	7.30249	5.9703e-12	2.52921e-10	16.713
NPEPPS	1.33148	0.413029	4.16972	-7.30219	5.98076e-12	2.52921e-10	16.7113
MRPL20	0.740589	-0.433255	7.30083	7.30075	6.03214e-12	2.54548e-10	16.703
CLEC4G	3.33818	1.73906	3.02895	-7.30036	6.04593e-12	2.54587e-10	16.7008
C10orf81	0.309074	-1.69398	3.77456	7.29836	6.11778e-12	2.57064e-10	16.6893
MASP1	1.43054	0.516555	0.855209	-7.29693	6.16983e-12	2.58165e-10	16.6811
CDH22	0.453685	-1.14024	3.94705	7.29692	6.17013e-12	2.58165e-10	16.681
LOC100133039	1.48695	0.572358	3.14895	-7.29284	6.32077e-12	2.63909e-10	16.6576
ACSM5	1.67822	0.746929	1.38576	-7.28756	6.52096e-12	2.71693e-10	16.6273
ROR1	0.672007	-0.573453	2.83166	7.28481	6.62752e-12	2.75551e-10	16.6115
NAP1L2	0.525039	-0.929503	2.35905	7.28317	6.69216e-12	2.77478e-10	16.6021
DHX29	0.707617	-0.498959	4.11334	7.28292	6.70197e-12	2.77478e-10	16.6007
C20orf111	1.53882	0.62182	5.57705	-7.281	6.77843e-12	2.80057e-10	16.5896
TBCC	0.723714	-0.466508	4.67812	7.28033	6.80505e-12	2.8057e-10	16.5858
MAK16	0.736289	-0.441657	4.30704	7.27972	6.82979e-12	2.81003e-10	16.5823
PPP1R10	0.636303	-0.652214	6.22869	7.27892	6.86204e-12	2.81743e-10	16.5777
ROBO1	0.681599	-0.553005	2.83861	7.27676	6.95011e-12	2.84598e-10	16.5653
CFI	0.476005	-1.07095	5.45069	7.27651	6.96041e-12	2.84598e-10	16.5639
CNIH3	0.474695	-1.07493	3.68026	7.27454	7.04188e-12	2.87335e-10	16.5526
C5orf27	1.84054	0.880133	2.17033	-7.27262	7.12213e-12	2.89991e-10	16.5415
MMP7	0.222792	-2.16623	9.11797	7.27228	7.13634e-12	2.89991e-10	16.5396
CASR	0.424589	-1.23586	1.91713	7.26842	7.30038e-12	2.96048e-10	16.5175
CNKSR2	1.28816	0.365312	1.15031	-7.2617	7.59541e-12	3.07197e-10	16.479
LEFTY1	0.162063	-2.62537	4.03135	7.26146	7.60642e-12	3.07197e-10	16.4776
HAND2	0.475936	-1.07116	2.9124	7.26081	7.6357e-12	3.0775e-10	16.4739
HAO1	2.6454	1.40349	1.5424	-7.2593	7.7035e-12	3.0985e-10	16.4653
UNKL	1.45975	0.545721	2.49294	-7.25862	7.73475e-12	3.10475e-10	16.4613
TAT	1.69958	0.765178	1.21031	-7.25588	7.86029e-12	3.14874e-10	16.4457
C18orf10	0.733982	-0.446184	4.49355	7.25481	7.9101e-12	3.15757e-10	16.4395
SMOC2	0.290926	-1.78128	7.80919	7.25472	7.91432e-12	3.15757e-10	16.439
PGDS	0.49775	-1.00651	3.39566	7.25238	8.02438e-12	3.19503e-10	16.4256
TAZ	1.35002	0.432981	3.33507	-7.25063	8.10748e-12	3.21861e-10	16.4156
KIAA2022	0.686127	-0.543452	1.12781	7.25045	8.11619e-12	3.21861e-10	16.4145
GRAP	1.34677	0.429505	1.40138	-7.24753	8.25648e-12	3.26768e-10	16.3979
C7orf25	0.659887	-0.599709	2.38144	7.24419	8.42063e-12	3.32598e-10	16.3787
HPX	3.00803	1.58882	1.72599	-7.24073	8.59363e-12	3.38754e-10	16.359
UNQ3028	1.24925	0.32106	0.659913	-7.23975	8.6434e-12	3.40037e-10	16.3534
NCKIPSD	1.19611	0.258355	1.53682	-7.23502	8.88738e-12	3.4894e-10	16.3263
FOXN2	2.02892	1.02071	5.02977	-7.23048	9.12759e-12	3.5766e-10	16.3004
PKD2	0.623242	-0.682135	2.70503	7.22961	9.17451e-12	3.58787e-10	16.2954
MOXD1	0.397432	-1.33122	6.24916	7.22618	9.36151e-12	3.65376e-10	16.2758
ANXA4	0.392649	-1.34869	8.93712	7.22542	9.40334e-12	3.66285e-10	16.2715
EPSTI1	0.551369	-0.858911	2.89079	7.22322	9.52589e-12	3.70328e-10	16.2589
FAIM	0.52519	-0.929088	5.65433	7.21985	9.71634e-12	3.7699e-10	16.2396
BEX5	0.414484	-1.27061	3.79225	7.21472	1.00137e-11	3.8776e-10	16.2103
CLEC1B	1.69716	0.763124	0.956194	-7.214	1.00559e-11	3.8776e-10	16.2062
KTI12	0.712363	-0.489315	2.88431	7.21375	1.00706e-11	3.8776e-10	16.2048
UTP3	0.708636	-0.496883	6.70875	7.2137	1.00733e-11	3.8776e-10	16.2046
SNX7	0.616909	-0.69687	6.0496	7.21339	1.00921e-11	3.8776e-10	16.2028
INSM1	0.609425	-0.714479	1.97724	7.21289	1.01216e-11	3.88137e-10	16.1999
TUBB6	0.657732	-0.604428	8.38105	7.21217	1.01642e-11	3.89016e-10	16.1958
THY1	0.456188	-1.1323	8.05865	7.208	1.04164e-11	3.97898e-10	16.172
HAO2	1.30849	0.387908	0.668073	-7.20418	1.06521e-11	4.06118e-10	16.1503
ASPN	0.29684	-1.75224	4.96531	7.20227	1.07725e-11	4.09916e-10	16.1393
DUSP5P	1.63345	0.707925	2.87175	-7.19721	1.10968e-11	4.21444e-10	16.1105
TMEM200A	0.480797	-1.0565	4.14664	7.19532	1.12207e-11	4.25332e-10	16.0997
PER2	0.703514	-0.507348	3.38144	7.19434	1.12849e-11	4.26946e-10	16.0942
DLD	0.611955	-0.708502	6.44515	7.18636	1.18255e-11	4.46542e-10	16.0487
KLHDC8A	0.546298	-0.872239	2.1311	7.17503	1.2637e-11	4.76276e-10	15.9842
WHSC2	1.28	0.356143	2.79535	-7.17269	1.2811e-11	4.81913e-10	15.9709
LRRC36	0.472386	-1.08196	2.76243	7.17201	1.28622e-11	4.82919e-10	15.967
ALDH8A1	1.74062	0.799601	1.17635	-7.16934	1.30646e-11	4.89589e-10	15.9519
LRRC8D	0.732451	-0.449195	4.61343	7.16697	1.32469e-11	4.95478e-10	15.9384
SULF1	0.269999	-1.88897	7.51757	7.16506	1.33958e-11	5.00101e-10	15.9275
COL16A1	0.409602	-1.2877	8.663	7.16392	1.34858e-11	5.02513e-10	15.921
FBXL5	0.64054	-0.64264	5.96231	7.16255	1.35938e-11	5.05582e-10	15.9133
DOK5	0.579153	-0.787985	3.03362	7.16214	1.36269e-11	5.0586e-10	15.9109
SLC25A46	0.678625	-0.559314	3.50536	7.16102	1.37165e-11	5.08229e-10	15.9046
HLA-DPA1	0.422909	-1.24158	6.56431	7.15968	1.38243e-11	5.11265e-10	15.897
CTNND2	0.415617	-1.26667	3.05218	7.15769	1.39857e-11	5.15403e-10	15.8857
HLA-DPB1	0.411911	-1.2796	8.68519	7.15766	1.39883e-11	5.15403e-10	15.8855
HIST2H2AA4	1.99979	0.999849	6.08088	-7.15567	1.4152e-11	5.20126e-10	15.8742
ZNF189	0.603616	-0.728297	3.79437	7.15546	1.41692e-11	5.20126e-10	15.873
COX19	1.53247	0.615858	3.46305	-7.15462	1.42387e-11	5.21706e-10	15.8683
CYP2E1	3.56297	1.83308	1.96932	-7.15315	1.43617e-11	5.24849e-10	15.8599
CAPN6	0.374023	-1.4188	3.26505	7.15296	1.43776e-11	5.24849e-10	15.8588
ZNF649	0.668853	-0.580238	1.92783	7.15084	1.45567e-11	5.30176e-10	15.8468
FBXO4	0.644833	-0.633004	3.00036	7.1506	1.45772e-11	5.30176e-10	15.8454
UBD	0.320081	-1.64349	8.86751	7.14897	1.47172e-11	5.34285e-10	15.8361
OCC-1	0.460511	-1.11869	5.61507	7.13711	1.57721e-11	5.71529e-10	15.7689
C1orf64	1.21304	0.278621	1.30254	-7.13537	1.59327e-11	5.76291e-10	15.759
SLC12A2	0.497109	-1.00837	4.97417	7.1319	1.62594e-11	5.87032e-10	15.7393
SERPINA10	2.30781	1.20652	1.56183	-7.13127	1.63188e-11	5.881e-10	15.7358
SERPINA11	1.78455	0.835557	1.35329	-7.13086	1.6358e-11	5.8844e-10	15.7334
PLG	3.07826	1.62211	2.29181	-7.13008	1.64325e-11	5.89159e-10	15.729
C11orf30	1.30408	0.383029	2.93649	-7.13003	1.64376e-11	5.89159e-10	15.7287
RPGRIP1L	0.69939	-0.51583	2.3502	7.12911	1.65259e-11	5.91251e-10	15.7235
DYX1C1	0.598585	-0.740372	2.68653	7.12735	1.6696e-11	5.96257e-10	15.7136
HLA-DRA	0.391732	-1.35206	8.09718	7.12624	1.68047e-11	5.99053e-10	15.7073
KIRREL2	0.517817	-0.949486	2.12205	7.11511	1.79304e-11	6.37901e-10	15.6443
TRIM25	1.29417	0.372028	2.63179	-7.11484	1.7959e-11	6.37901e-10	15.6427
NIPSNAP3B	0.781315	-0.356024	1.68732	7.1134	1.81098e-11	6.41205e-10	15.6346
STMN2	0.288395	-1.79388	4.78083	7.11334	1.8117e-11	6.41205e-10	15.6342
FUCA1	0.582724	-0.779115	6.36903	7.11298	1.81547e-11	6.4139e-10	15.6322
ATG16L1	1.28437	0.361065	3.05879	-7.11014	1.84576e-11	6.50928e-10	15.6161
PIGR	0.244482	-2.0322	4.96281	7.10036	1.95384e-11	6.87816e-10	15.5608
BOC	0.595151	-0.748672	1.93157	7.09975	1.96077e-11	6.89025e-10	15.5574
DDIT3	1.65332	0.725362	3.42563	-7.09936	1.96527e-11	6.89381e-10	15.5552
FKBP4	1.49189	0.57714	4.04686	-7.09843	1.97599e-11	6.90304e-10	15.5499
ELAC1	0.605038	-0.724901	3.83487	7.09831	1.97734e-11	6.90304e-10	15.5492
HSPA1A	2.48645	1.31409	7.28284	-7.09822	1.97839e-11	6.90304e-10	15.5487
FLJ23185	1.68352	0.75148	3.68803	-7.09773	1.98403e-11	6.9105e-10	15.5459
LOC647131	0.678276	-0.560056	4.29782	7.09306	2.03866e-11	7.0883e-10	15.5196
IFIT1	0.428698	-1.22197	6.03238	7.09266	2.04336e-11	7.09214e-10	15.5173
GPR177	0.560409	-0.835447	4.18963	7.08954	2.0808e-11	7.20942e-10	15.4997
CCDC87	0.737583	-0.439123	1.1754	7.08777	2.1023e-11	7.27117e-10	15.4897
PAQR9	1.78309	0.834378	1.14851	-7.0844	2.14394e-11	7.40223e-10	15.4706
EID1	0.641665	-0.640107	8.79476	7.08218	2.17176e-11	7.48517e-10	15.4581
ATXN10	0.626432	-0.67477	5.12919	7.08003	2.19902e-11	7.56592e-10	15.446
DNAJB1	2.14752	1.10267	6.24452	-7.0796	2.20454e-11	7.57174e-10	15.4436
NAV3	0.601696	-0.732893	1.94881	7.07564	2.25585e-11	7.73452e-10	15.4212
SLC30A9	0.615318	-0.700597	2.79268	7.07526	2.26078e-11	7.73799e-10	15.4191
SPP1	0.256435	-1.96333	9.27876	7.0745	2.27079e-11	7.75881e-10	15.4148
hCG_1776259	2.19298	1.13289	5.30877	-7.07407	2.27651e-11	7.76492e-10	15.4124
IGFBP7	0.486569	-1.03928	11.0847	7.07117	2.31512e-11	7.88297e-10	15.396
POLR2H	1.47091	0.556704	7.40306	-7.06835	2.35334e-11	7.99932e-10	15.3801
LOC100131601	1.54867	0.63103	3.30958	-7.06796	2.35861e-11	8.00346e-10	15.3779
GPR146	1.58034	0.660237	2.31089	-7.06459	2.40525e-11	8.14774e-10	15.3589
KIAA1217	0.622931	-0.682856	3.42234	7.06118	2.45325e-11	8.29611e-10	15.3397
ZNF581	1.32669	0.407833	2.51023	-7.06026	2.46646e-11	8.3265e-10	15.3345
INTS12	0.739867	-0.434661	3.62474	7.05898	2.48473e-11	8.37387e-10	15.3274
ALS2CR8	0.813612	-0.297587	0.996024	7.05793	2.50003e-11	8.4111e-10	15.3214
TRIM55	1.51438	0.598728	0.571893	-7.05343	2.5661e-11	8.61868e-10	15.2961
MFAP2	0.530639	-0.914199	3.58506	7.05251	2.57979e-11	8.64995e-10	15.2909
GRP	0.355667	-1.4914	3.47459	7.05144	2.59587e-11	8.68912e-10	15.2849
ZNF527	0.762255	-0.391654	1.80825	7.0495	2.62522e-11	8.77249e-10	15.2739
LYPD1	0.539352	-0.8907	2.73162	7.0484	2.64195e-11	8.81348e-10	15.2678
RGS5	0.414731	-1.26975	5.26802	7.0426	2.73221e-11	9.09924e-10	15.2351
C10orf18	0.650811	-0.619689	2.6935	7.03934	2.78427e-11	9.25699e-10	15.2168
RUNDC2C	1.3484	0.431244	1.8996	-7.03489	2.85701e-11	9.48287e-10	15.1918
FUNDC1	0.713642	-0.486728	4.92762	7.0329	2.89e-11	9.57628e-10	15.1806
ZBTB47	0.650067	-0.62134	4.4976	7.03052	2.93018e-11	9.69316e-10	15.1672
LINCR	0.228818	-2.12773	4.79507	7.02885	2.95853e-11	9.77059e-10	15.1578
TUSC1	0.644698	-0.633305	3.91367	7.02653	2.9986e-11	9.88636e-10	15.1448
PRDM16	0.603823	-0.727802	2.30719	7.01756	3.1581e-11	1.03949e-09	15.0945
UROC1	1.22009	0.286982	0.789752	-7.01485	3.20799e-11	1.05415e-09	15.0792
C10orf12	1.27094	0.345895	3.77469	-7.00868	3.32442e-11	1.0906e-09	15.0446
SMG5	1.47138	0.557171	5.17511	-7.00772	3.34293e-11	1.09485e-09	15.0392
SFRS2B	0.728288	-0.45742	3.37802	7.00559	3.38435e-11	1.10658e-09	15.0273
CD24	0.352758	-1.50325	7.87141	7.00424	3.41083e-11	1.1134e-09	15.0197
ENO3	1.72019	0.782566	4.74608	-7.0032	3.43126e-11	1.11822e-09	15.0139
LONRF2	0.377612	-1.40502	3.53492	6.99841	3.52747e-11	1.14618e-09	14.987
IFIT5	0.69458	-0.525787	4.53404	6.99835	3.52869e-11	1.14618e-09	14.9867
LOC100128822	0.570627	-0.80938	3.31745	6.99516	3.59426e-11	1.16557e-09	14.9688
EID2	0.639492	-0.645003	5.30599	6.9935	3.62878e-11	1.17483e-09	14.9596
HEPACAM2	0.384864	-1.37758	2.84374	6.99133	3.67445e-11	1.18767e-09	14.9474
H3F3A	0.724163	-0.465614	10.4575	6.98963	3.71068e-11	1.19742e-09	14.9379
TRMT6	0.779456	-0.35946	3.20485	6.98811	3.74338e-11	1.20516e-09	14.9294
HSPA6	3.23949	1.69577	4.43012	-6.98795	3.74688e-11	1.20516e-09	14.9285
GLT8D1	0.634747	-0.655748	6.19942	6.98611	3.78682e-11	1.21516e-09	14.9182
C8G	2.80328	1.48712	2.25815	-6.98595	3.79026e-11	1.21516e-09	14.9173
KCNJ16	0.161155	-2.63348	4.03906	6.98464	3.81902e-11	1.2224e-09	14.9099
AMY1C	0.109416	-3.19211	5.93294	6.98298	3.85583e-11	1.23218e-09	14.9006
LILRA3	1.42956	0.515575	1.43272	-6.98095	3.9012e-11	1.24467e-09	14.8893
PLRG1	0.733385	-0.447358	4.96194	6.97832	3.96063e-11	1.26159e-09	14.8746
LMAN2L	1.4393	0.52537	4.77432	-6.97661	3.99985e-11	1.27078e-09	14.865
DNAJB2	1.49344	0.57864	5.40074	-6.9765	4.00236e-11	1.27078e-09	14.8644
ACVR2B	1.41673	0.502561	3.86549	-6.97572	4.02045e-11	1.27448e-09	14.86
PHLDB1	0.625651	-0.67657	3.12698	6.97511	4.03461e-11	1.27581e-09	14.8566
JAKMIP2	0.730676	-0.452696	1.09704	6.97498	4.03758e-11	1.27581e-09	14.8559
SAA2	2.60184	1.37953	3.10954	-6.97304	4.08305e-11	1.28812e-09	14.845
TTC12	0.651291	-0.618625	3.60493	6.97075	4.1372e-11	1.30312e-09	14.8322
PDGFRL	0.362249	-1.46495	4.60271	6.97007	4.15337e-11	1.30613e-09	14.8285
C9orf139	1.33754	0.419578	1.68283	-6.96604	4.25072e-11	1.33462e-09	14.806
BDH2	0.684474	-0.546933	4.28935	6.96529	4.26926e-11	1.33831e-09	14.8017
AMOT	0.752372	-0.410482	1.39724	6.96307	4.324e-11	1.35332e-09	14.7894
TRPV6	0.330237	-1.59842	3.01512	6.96073	4.38277e-11	1.36955e-09	14.7763
TTR	0.101277	-3.30362	7.55496	6.9591	4.4239e-11	1.38021e-09	14.7672
AGXT	1.86069	0.895835	0.877354	-6.9575	4.465e-11	1.39084e-09	14.7582
ACPP	0.741696	-0.4311	0.929117	6.95662	4.48749e-11	1.39564e-09	14.7533
DHX36	0.713358	-0.487302	5.01897	6.95153	4.6208e-11	1.43485e-09	14.7249
RDH16	1.62951	0.704438	1.76196	-6.95102	4.63443e-11	1.43682e-09	14.7221
EMD	1.52273	0.606659	3.87483	-6.95024	4.65522e-11	1.441e-09	14.7177
BHMT	2.54439	1.34732	1.37266	-6.94834	4.70626e-11	1.45452e-09	14.7071
SFRS3	0.695944	-0.522957	8.50307	6.94548	4.78431e-11	1.47633e-09	14.6912
ZNF584	0.793458	-0.333773	3.04876	6.9444	4.8141e-11	1.48321e-09	14.6851
GSTM5	0.686262	-0.54317	2.84861	6.94216	4.87628e-11	1.50003e-09	14.6727
IRS2	1.36303	0.446821	3.07928	-6.94134	4.89934e-11	1.50478e-09	14.6681
APOL5	1.32517	0.406177	0.902476	-6.94091	4.91141e-11	1.50614e-09	14.6657
LOC440731	1.58466	0.664173	3.76989	-6.93931	4.95694e-11	1.51775e-09	14.6567
ZNF134	0.779606	-0.359183	2.85836	6.93779	5.00036e-11	1.52867e-09	14.6483
ALPL	1.26262	0.336424	1.60826	-6.93271	5.14811e-11	1.57141e-09	14.62
CYP2A6	1.78679	0.837367	0.976034	-6.92782	5.29467e-11	1.61365e-09	14.5928
FTMT	1.28536	0.36217	1.41871	-6.92714	5.31535e-11	1.61745e-09	14.589
ZNF619	0.721931	-0.470067	2.3815	6.92309	5.44037e-11	1.65295e-09	14.5664
PSMD6	0.620544	-0.688394	6.60063	6.92225	5.46647e-11	1.65833e-09	14.5618
EEF1DP3	1.45382	0.539844	4.13829	-6.9208	5.51225e-11	1.66965e-09	14.5537
LHX2	1.68892	0.756098	1.56589	-6.914	5.73124e-11	1.73333e-09	14.5159
DBH	1.82181	0.865371	1.1737	-6.90727	5.95664e-11	1.79874e-09	14.4784
ZNF167	0.77269	-0.372038	2.15607	6.90179	6.14655e-11	1.85326e-09	14.4479
HIST2H4B	1.50173	0.586624	4.11215	-6.89998	6.21032e-11	1.86963e-09	14.4379
MED23	0.768108	-0.38062	2.36009	6.89945	6.22916e-11	1.87245e-09	14.435
DCDC2	0.436118	-1.19721	1.97981	6.89236	6.48731e-11	1.94708e-09	14.3956
ADRA1B	1.68153	0.749771	2.44015	-6.89185	6.50602e-11	1.94973e-09	14.3928
TOP2B	0.646098	-0.630176	7.15464	6.88701	6.68853e-11	2.00139e-09	14.3659
IFI44L	0.442192	-1.17726	4.07347	6.88354	6.82268e-11	2.03844e-09	14.3467
MMP16	0.853238	-0.22898	1.018	6.88259	6.85993e-11	2.04648e-09	14.3414
TMSL3	0.656746	-0.606593	11.4716	6.87976	6.97152e-11	2.07663e-09	14.3257
ZNF181	0.789014	-0.341877	2.16281	6.87932	6.98894e-11	2.07868e-09	14.3233
ZDHHC20	1.46415	0.550063	4.01339	-6.87811	7.03768e-11	2.09003e-09	14.3166
S100A8	3.24904	1.70001	6.74555	-6.87482	7.17122e-11	2.12577e-09	14.2983
ITIH3	3.16846	1.66378	5.42074	-6.87461	7.17955e-11	2.12577e-09	14.2972
LOC344595	0.739069	-0.436219	2.51628	6.87318	7.23846e-11	2.13901e-09	14.2893
TMEM79	1.60046	0.678488	3.61033	-6.873	7.24593e-11	2.13901e-09	14.2883
LZTS1	0.4733	-1.07917	5.59487	6.87272	7.25779e-11	2.13932e-09	14.2867
KAAG1	1.28398	0.360619	0.972461	-6.87181	7.29559e-11	2.14725e-09	14.2816
PBX3	0.624032	-0.680308	4.21635	6.87042	7.35352e-11	2.15812e-09	14.2739
PQLC3	0.583417	-0.7774	4.68346	6.8704	7.35437e-11	2.15812e-09	14.2738
TUBGCP5	0.760569	-0.394849	2.04653	6.86963	7.3868e-11	2.16442e-09	14.2696
XPA	0.633206	-0.659254	4.05822	6.86868	7.4268e-11	2.17292e-09	14.2643
HSP90AA1	1.89981	0.925854	8.88326	-6.86745	7.47924e-11	2.18502e-09	14.2575
IFI44	0.527675	-0.922278	5.90755	6.86309	7.6677e-11	2.23677e-09	14.2333
PABPC1L	1.70608	0.770685	2.94176	-6.85781	7.9022e-11	2.30178e-09	14.2041
DKFZP434K028	1.23671	0.306509	0.773073	-6.85505	8.02749e-11	2.33483e-09	14.1889
C9orf3	0.621832	-0.685404	5.59646	6.85288	8.12707e-11	2.36032e-09	14.1769
ALG14	0.574798	-0.798873	3.85612	6.85181	8.17694e-11	2.37131e-09	14.171
LOC285535	0.556791	-0.844792	3.23421	6.85076	8.22588e-11	2.38201e-09	14.1652
PSMB10	0.662225	-0.594606	7.99011	6.8445	8.52459e-11	2.46489e-09	14.1305
PPIC	0.608865	-0.715806	7.61263	6.8396	8.76584e-11	2.53094e-09	14.1035
LOC100009676	0.780668	-0.357219	1.54354	6.83806	8.84293e-11	2.54947e-09	14.095
AMACR	0.627353	-0.672651	2.9308	6.83573	8.96136e-11	2.57985e-09	14.0821
MYST3	1.36491	0.448809	2.97458	-6.83424	9.03771e-11	2.59805e-09	14.0738
ZNF415	0.652516	-0.615916	2.5385	6.82375	9.59331e-11	2.75375e-09	14.0159
DEM1	0.719955	-0.474021	3.28426	6.81975	9.81405e-11	2.81303e-09	13.9939
ANGPTL3	1.99297	0.994917	0.572301	-6.81902	9.85455e-11	2.81733e-09	13.9899
UBLCP1	0.70082	-0.512884	3.07257	6.81896	9.85824e-11	2.81733e-09	13.9895
NRIP1	0.673153	-0.570994	5.59834	6.81871	9.87185e-11	2.81733e-09	13.9882
PNLIPRP1	0.153727	-2.70156	2.40852	6.81727	9.95308e-11	2.83533e-09	13.9802
hCG_20426	0.679638	-0.557162	3.78024	6.81708	9.96362e-11	2.83533e-09	13.9792
LPA	2.19289	1.13283	2.20975	-6.813	1.01975e-10	2.8977e-09	13.9567
PRDX6	1.3473	0.430075	8.6441	-6.81221	1.02433e-10	2.90653e-09	13.9523
RFXAP	0.633965	-0.657524	1.94382	6.80959	1.03972e-10	2.94596e-09	13.9379
C14orf68	2.16377	1.11354	2.61815	-6.80793	1.04951e-10	2.96945e-09	13.9288
GMPPB	0.662877	-0.593188	3.12583	6.80513	1.06633e-10	3.01271e-09	13.9134
PRSS2	0.171412	-2.54446	8.81936	6.8033	1.07747e-10	3.03985e-09	13.9033
ZNF148	1.4152	0.501009	4.75184	-6.80101	1.09161e-10	3.07534e-09	13.8906
VTCN1	0.332996	-1.58642	3.37461	6.78575	1.19027e-10	3.345e-09	13.8067
PIGK	0.661672	-0.595811	4.1454	6.78568	1.19071e-10	3.345e-09	13.8063
METAP2	0.742867	-0.428825	4.97999	6.78321	1.20747e-10	3.38726e-09	13.7928
FAM47E	0.521877	-0.938218	2.33681	6.78251	1.21231e-10	3.39601e-09	13.7889
PTPN13	0.520878	-0.940982	3.91746	6.78194	1.2162e-10	3.40208e-09	13.7858
HAMP	3.50167	1.80804	4.10945	-6.78034	1.22728e-10	3.42821e-09	13.777
CRYZL1	0.720177	-0.473576	3.20141	6.77358	1.27514e-10	3.55687e-09	13.7399
C12orf5	0.711997	-0.490057	2.83837	6.77212	1.28573e-10	3.58137e-09	13.7319
ARL15	0.762316	-0.391539	1.13542	6.76972	1.3033e-10	3.62519e-09	13.7187
CC2D2A	0.715168	-0.483647	1.9664	6.7683	1.31386e-10	3.64943e-09	13.7109
WDR35	0.777812	-0.362507	1.7567	6.76792	1.31664e-10	3.65202e-09	13.7088
TMC6	1.55515	0.637054	4.0088	-6.76713	1.32255e-10	3.66326e-09	13.7045
SFTPA2B	1.41347	0.499237	0.728481	-6.761	1.36919e-10	3.78713e-09	13.6709
IPW	0.626887	-0.673722	2.37145	6.75985	1.37814e-10	3.80656e-09	13.6645
NAGS	1.70781	0.772151	4.16284	-6.75761	1.39575e-10	3.84971e-09	13.6522
CCDC142	1.51343	0.597825	3.59671	-6.75736	1.39766e-10	3.84971e-09	13.6509
MFSD1	0.612348	-0.707576	6.56338	6.75625	1.40648e-10	3.8686e-09	13.6448
MAFK	1.42503	0.510997	3.52038	-6.75476	1.41838e-10	3.89464e-09	13.6366
C1orf123	0.767131	-0.382456	4.98368	6.75457	1.41989e-10	3.89464e-09	13.6356
HOXC10	1.31169	0.391425	1.45433	-6.74762	1.4768e-10	4.04511e-09	13.5975
CDC2L6	1.3287	0.410015	2.37632	-6.74263	1.519e-10	4.15391e-09	13.5702
PPP1R3B	1.5353	0.618516	4.25033	-6.74242	1.52072e-10	4.15391e-09	13.5691
CROT	0.715082	-0.483819	2.04826	6.74178	1.52629e-10	4.16336e-09	13.5655
KIAA1772	1.45182	0.537867	1.06778	-6.7367	1.57064e-10	4.27843e-09	13.5377
EFR3B	0.565493	-0.82242	3.98181	6.72776	1.65183e-10	4.49339e-09	13.4889
DACT1	0.61884	-0.692361	3.41072	6.7275	1.6543e-10	4.49391e-09	13.4874
C2orf55	0.625382	-0.677191	2.87242	6.72538	1.67423e-10	4.5418e-09	13.4758
CFHR1	2.41469	1.27184	1.14314	-6.72087	1.71724e-10	4.65211e-09	13.4512
SLC23A3	1.43676	0.522816	1.19088	-6.71648	1.76028e-10	4.76147e-09	13.4272
ERCC6	1.37114	0.45538	2.93978	-6.71626	1.76244e-10	4.76147e-09	13.426
PHTF1	0.721094	-0.47174	2.2443	6.71486	1.77642e-10	4.79271e-09	13.4183
FAP	0.354298	-1.49696	7.06339	6.70763	1.85023e-10	4.98502e-09	13.3789
SRR	0.76257	-0.391059	1.73619	6.70655	1.86147e-10	5.00847e-09	13.373
AKR1A1	0.780502	-0.357526	5.31595	6.70148	1.9153e-10	5.14509e-09	13.3453
GPR126	1.56261	0.643957	3.66537	-6.70128	1.91746e-10	5.14509e-09	13.3443
RTP3	1.77621	0.828803	0.819898	-6.69737	1.96012e-10	5.25243e-09	13.3229
ZFP161	0.735497	-0.443208	3.25526	6.69649	1.96984e-10	5.27133e-09	13.3181
NUBP1	0.808912	-0.305945	4.38948	6.6962	1.97299e-10	5.2726e-09	13.3166
PCDHB16	0.572639	-0.804302	3.36258	6.69234	2.01635e-10	5.37826e-09	13.2955
OTUD7B	1.34431	0.426865	1.73721	-6.69219	2.01797e-10	5.37826e-09	13.2947
ADH5	0.699615	-0.515368	4.80327	6.6899	2.04419e-10	5.44079e-09	13.2822
CD74	0.444228	-1.17063	4.24741	6.68915	2.05278e-10	5.4505e-09	13.2781
GALP	1.20673	0.271108	0.596811	-6.6891	2.05336e-10	5.4505e-09	13.2779
HOXC9	2.59473	1.37558	4.36864	-6.68542	2.09619e-10	5.55674e-09	13.2578
MAPKSP1	0.669541	-0.578757	3.36874	6.68402	2.11276e-10	5.59316e-09	13.2502
PAK3	0.650799	-0.619717	1.12434	6.68327	2.12172e-10	5.60934e-09	13.2461
PPP2R3A	0.712753	-0.488527	3.18711	6.68222	2.13425e-10	5.63494e-09	13.2404
PDGFC	0.632248	-0.661439	3.47572	6.68014	2.15932e-10	5.69352e-09	13.2291
DDX46	0.764485	-0.387439	3.59633	6.67819	2.18303e-10	5.74836e-09	13.2185
PRKCZ	1.65318	0.725242	4.69143	-6.67632	2.20605e-10	5.80123e-09	13.2083
LOC100128439	1.7238	0.785594	3.05556	-6.67279	2.25028e-10	5.90969e-09	13.1891
ZNF689	0.768684	-0.379538	2.75902	6.67231	2.25627e-10	5.91753e-09	13.1865
FTCD	2.17587	1.12159	2.31178	-6.66839	2.30644e-10	6.03593e-09	13.1652
FGB	6.45749	2.69097	2.43292	-6.66831	2.30752e-10	6.03593e-09	13.1647
HLA-DRB1	0.445936	-1.16509	8.74747	6.6674	2.31923e-10	6.05853e-09	13.1598
TCP10L	1.42915	0.515159	3.14831	-6.66432	2.35967e-10	6.15604e-09	13.1431
RG9MTD1	0.743809	-0.426995	5.79419	6.66386	2.36585e-10	6.164e-09	13.1405
CPA2	0.112177	-3.15615	3.48391	6.66357	2.36961e-10	6.16566e-09	13.139
ACVR2A	0.677755	-0.561164	2.18283	6.66211	2.38912e-10	6.20827e-09	13.131
CTRC	0.127413	-2.97242	3.80774	6.66177	2.39367e-10	6.21191e-09	13.1292
D21S2091E	1.59678	0.675162	1.3297	-6.65795	2.44543e-10	6.33791e-09	13.1084
COPZ2	0.582717	-0.779134	4.92714	6.65663	2.4636e-10	6.37663e-09	13.1013
ZNF423	0.676594	-0.563638	2.04293	6.6539	2.5016e-10	6.46649e-09	13.0864
WBSCR23	1.41143	0.497158	1.96127	-6.64852	2.57799e-10	6.65527e-09	13.0573
HIST2H2BE	1.4957	0.580823	3.24732	-6.64767	2.59035e-10	6.67842e-09	13.0526
TLE3	1.31548	0.395584	3.48706	-6.64545	2.62277e-10	6.7532e-09	13.0406
CPLX1	1.24724	0.318738	1.68265	-6.64486	2.63144e-10	6.76672e-09	13.0374
SCARNA17	0.395821	-1.33708	6.50243	6.64328	2.65472e-10	6.80711e-09	13.0288
SRA1	0.768716	-0.379478	4.72214	6.64324	2.65536e-10	6.80711e-09	13.0286
LRWD1	1.34535	0.427986	6.51275	-6.6431	2.65749e-10	6.80711e-09	13.0278
LRP5	1.46046	0.546424	3.07879	-6.64268	2.66366e-10	6.81074e-09	13.0256
CYB5D2	0.732025	-0.450036	4.0632	6.64251	2.66619e-10	6.81074e-09	13.0247
ZNF549	0.757583	-0.400523	1.32071	6.64231	2.66926e-10	6.81074e-09	13.0236
C14orf169	0.644668	-0.633371	5.152	6.64085	2.69101e-10	6.85739e-09	13.0157
C16orf13	1.3995	0.484913	6.96922	-6.64039	2.69802e-10	6.86639e-09	13.0132
C8orf59	1.51466	0.59899	2.06297	-6.63971	2.70833e-10	6.88375e-09	13.0095
C14orf37	0.664044	-0.590649	1.71235	6.63814	2.73221e-10	6.93552e-09	13.001
SH3GL2	0.587106	-0.768307	1.47234	6.63734	2.74441e-10	6.95756e-09	12.9966
SLC25A13	1.55832	0.639987	3.7737	-6.63628	2.7607e-10	6.98988e-09	12.9909
MFAP5	0.290595	-1.78292	4.38954	6.63587	2.76707e-10	6.99703e-09	12.9887
DOLK	0.758564	-0.398658	4.03859	6.63543	2.77395e-10	7.00546e-09	12.9863
TIGD6	0.841768	-0.248506	1.98343	6.63297	2.81237e-10	7.09342e-09	12.9729
MIP	1.32182	0.402521	0.877607	-6.63101	2.84323e-10	7.16211e-09	12.9623
ODF3L1	0.71931	-0.475314	1.01484	6.62903	2.87483e-10	7.2325e-09	12.9516
VIP	0.350339	-1.51317	2.20161	6.62842	2.88474e-10	7.2482e-09	12.9483
SLC22A7	1.37889	0.463511	1.9004	-6.62779	2.89486e-10	7.26438e-09	12.9449
UTP11L	0.763684	-0.388951	4.12804	6.62732	2.90257e-10	7.27448e-09	12.9423
F13B	1.41896	0.50483	0.495019	-6.62674	2.91185e-10	7.28848e-09	12.9392
SNED1	0.701716	-0.511042	2.30232	6.62437	2.95073e-10	7.37644e-09	12.9264
AK3L1	1.87622	0.907832	5.15198	-6.62414	2.95457e-10	7.37672e-09	12.9251
SOAT1	0.662907	-0.593122	3.16446	6.62374	2.96111e-10	7.38372e-09	12.923
NCRNA00094	0.736247	-0.441738	6.07628	6.61534	3.10322e-10	7.7283e-09	12.8775
DKFZp434K191	1.50113	0.586052	1.71455	-6.61414	3.12412e-10	7.77055e-09	12.871
C20orf46	1.43047	0.516491	3.09089	-6.61305	3.14314e-10	7.80804e-09	12.8652
NTNG2	0.627746	-0.671747	3.81508	6.60334	3.31799e-10	8.23203e-09	12.8127
ENOX1	0.588537	-0.764794	2.29041	6.60028	3.37519e-10	8.36345e-09	12.7961
ZNF642	0.746752	-0.421299	1.62166	6.59929	3.39382e-10	8.39906e-09	12.7908
MFSD4	0.551638	-0.858207	2.17247	6.59618	3.4531e-10	8.53508e-09	12.774
ZNF276	1.46535	0.551242	4.18225	-6.59572	3.46207e-10	8.54656e-09	12.7715
GUCY1A3	0.546026	-0.872959	4.35446	6.59527	3.47074e-10	8.55725e-09	12.7691
ARMCX5	0.636435	-0.651915	4.41436	6.5928	3.51874e-10	8.6648e-09	12.7558
PCSK6	1.42846	0.514463	1.69019	-6.58974	3.57916e-10	8.8026e-09	12.7393
FLT3	0.544219	-0.877742	1.73011	6.58814	3.61116e-10	8.87024e-09	12.7306
MAPRE1	0.744315	-0.426014	5.52121	6.58751	3.624e-10	8.89074e-09	12.7272
ADRBK2	0.76825	-0.380353	2.42128	6.58321	3.71159e-10	9.09432e-09	12.7041
HLA-DMA	0.562243	-0.830734	5.10885	6.58179	3.74114e-10	9.15536e-09	12.6964
PDIK1L	0.672144	-0.573158	3.50283	6.5796	3.78701e-10	9.25614e-09	12.6846
C1orf66	1.34074	0.423028	4.73989	-6.57933	3.79275e-10	9.25872e-09	12.6831
CHGA	0.404903	-1.30435	4.00272	6.57664	3.84986e-10	9.38178e-09	12.6686
SLC16A2	0.578621	-0.789309	3.99055	6.57649	3.85308e-10	9.38178e-09	12.6678
SOCS6	0.696178	-0.522472	2.64335	6.57629	3.85742e-10	9.38178e-09	12.6667
COPS4	0.704562	-0.505202	5.82298	6.57405	3.90568e-10	9.48748e-09	12.6547
CDH11	0.331294	-1.59382	6.08937	6.57051	3.98322e-10	9.66395e-09	12.6356
WNT5A	0.456089	-1.13261	3.7028	6.57014	3.99151e-10	9.67218e-09	12.6336
RGS22	0.655886	-0.608484	1.82525	6.56936	4.00876e-10	9.70208e-09	12.6294
PON1	1.36614	0.45011	0.838913	-6.5644	4.1207e-10	9.9503e-09	12.6027
BTNL9	1.64696	0.719805	1.7405	-6.56437	4.1214e-10	9.9503e-09	12.6026
SNX29	0.612126	-0.7081	4.94135	6.56282	4.15718e-10	1.00177e-08	12.5942
FNIP2	0.670281	-0.577161	3.82137	6.56272	4.15944e-10	1.00177e-08	12.5937
WRN	0.757376	-0.400918	3.86141	6.56227	4.16981e-10	1.00304e-08	12.5913
ANKRD13C	0.677283	-0.562168	3.17342	6.56083	4.20326e-10	1.00986e-08	12.5835
NAT5	0.660936	-0.597418	5.94279	6.55976	4.22827e-10	1.01463e-08	12.5778
GSTA4	0.607187	-0.719788	3.90594	6.55931	4.23882e-10	1.01593e-08	12.5754
JMJD6	1.45823	0.544216	3.95703	-6.55888	4.24906e-10	1.01715e-08	12.573
KIAA0913	1.21779	0.284269	1.39104	-6.55529	4.33451e-10	1.03635e-08	12.5537
SLC5A10	1.23748	0.307399	0.758971	-6.55492	4.34335e-10	1.0372e-08	12.5518
BTG2	0.467784	-1.09609	5.67219	6.55353	4.37704e-10	1.04399e-08	12.5443
COL10A1	0.22964	-2.12255	6.94829	6.54744	4.52741e-10	1.07855e-08	12.5115
CD40	0.683426	-0.549143	3.16089	6.54709	4.5363e-10	1.07937e-08	12.5096
FAM149B1	1.29725	0.375461	2.52254	-6.54676	4.5446e-10	1.08004e-08	12.5079
RACGAP1P	1.22037	0.287316	1.34819	-6.54515	4.58526e-10	1.08742e-08	12.4992
LOC283481	0.554949	-0.849572	2.74866	6.5451	4.58666e-10	1.08742e-08	12.4989
FLJ10038	0.68817	-0.539164	5.45021	6.54386	4.61808e-10	1.09355e-08	12.4923
UPB1	1.78171	0.833266	2.35059	-6.5409	4.69451e-10	1.11032e-08	12.4764
GPRASP1	0.496568	-1.00994	3.91476	6.53987	4.72136e-10	1.11534e-08	12.4709
FYCO1	0.607734	-0.718488	4.99331	6.53699	4.79752e-10	1.13198e-08	12.4554
KIAA0774	0.668169	-0.581716	1.02103	6.53525	4.84394e-10	1.14156e-08	12.4461
G6PC	1.92465	0.944595	2.05134	-6.53475	4.85736e-10	1.14336e-08	12.4434
TNFSF13	0.614091	-0.703476	3.16617	6.53294	4.90615e-10	1.15347e-08	12.4337
AOC2	1.28947	0.366781	1.16532	-6.53073	4.96654e-10	1.16628e-08	12.4219
ANAPC5	0.758397	-0.398976	6.21403	6.53015	4.98253e-10	1.16865e-08	12.4187
PROZ	1.72512	0.786699	0.763617	-6.52977	4.99299e-10	1.16971e-08	12.4167
ITM2B	0.575649	-0.796739	7.06602	6.52891	5.01699e-10	1.17394e-08	12.4121
MOAP1	0.548648	-0.866048	3.86338	6.52688	5.07359e-10	1.18578e-08	12.4012
KIAA1919	1.22853	0.296935	2.73232	-6.52346	5.17041e-10	1.20698e-08	12.3829
SLC13A5	2.85715	1.51458	3.27377	-6.52001	5.27027e-10	1.22884e-08	12.3644
APOA5	1.94509	0.959839	2.10916	-6.51837	5.31806e-10	1.23852e-08	12.3556
RRAGB	0.697326	-0.520095	1.56266	6.51773	5.33707e-10	1.24148e-08	12.3522
TNFAIP8L1	1.35862	0.442146	2.14657	-6.5175	5.34368e-10	1.24156e-08	12.351
CREBBP	1.39211	0.477275	3.20253	-6.51701	5.35837e-10	1.24259e-08	12.3483
CERK	1.25407	0.326622	3.00015	-6.51693	5.36071e-10	1.24259e-08	12.3479
CYR61	0.376301	-1.41004	7.54777	6.51606	5.38654e-10	1.24711e-08	12.3432
FZD8	0.564993	-0.823696	3.15483	6.5113	5.53025e-10	1.27889e-08	12.3177
LSAMP	0.703259	-0.507871	2.36299	6.50904	5.59969e-10	1.29343e-08	12.3056
NBEA	0.544957	-0.875786	3.50645	6.50857	5.61426e-10	1.29528e-08	12.3031
INF2	1.38672	0.471679	4.27253	-6.50793	5.63405e-10	1.29833e-08	12.2997
BPGM	0.662178	-0.594709	4.92018	6.50759	5.64469e-10	1.29927e-08	12.2979
SRD5A2	1.44299	0.529063	0.839913	-6.50326	5.78139e-10	1.32918e-08	12.2747
SERPIND1	1.54253	0.625295	3.31916	-6.50168	5.83207e-10	1.33804e-08	12.2662
BECN1	0.765766	-0.385025	5.53329	6.50163	5.83346e-10	1.33804e-08	12.266
BATF	2.25582	1.17365	7.15503	-6.4997	5.89617e-10	1.35085e-08	12.2557
ZNF568	0.81166	-0.301053	1.60979	6.4993	5.90897e-10	1.35222e-08	12.2536
PSMA7	1.31817	0.39854	7.45123	-6.49057	6.20051e-10	1.41729e-08	12.2069
LOC100129488	1.39064	0.475747	0.484015	-6.48937	6.24167e-10	1.42505e-08	12.2005
MAFB	0.529025	-0.918591	6.29907	6.48622	6.35115e-10	1.44837e-08	12.1837
NGLY1	1.35065	0.433649	4.24181	-6.48114	6.53134e-10	1.4877e-08	12.1566
TRPC1	0.613522	-0.704813	2.90302	6.48094	6.53866e-10	1.4877e-08	12.1555
RGS13	0.640154	-0.643509	0.924791	6.4793	6.59793e-10	1.49945e-08	12.1467
FZD9	1.48296	0.568483	2.26585	-6.47907	6.60658e-10	1.49969e-08	12.1455
MYL6	0.658185	-0.603434	10.4401	6.47847	6.62821e-10	1.50288e-08	12.1423
LUM	0.353091	-1.50189	8.10091	6.47813	6.64083e-10	1.50401e-08	12.1405
FSTL5	0.593322	-0.753113	1.36322	6.47791	6.64865e-10	1.50406e-08	12.1393
C1orf124	0.818367	-0.28918	2.25524	6.47764	6.65871e-10	1.50461e-08	12.1379
ADAM23	0.679152	-0.558193	2.36077	6.47643	6.70335e-10	1.51296e-08	12.1314
BRSK1	1.24267	0.313442	1.2419	-6.47598	6.71966e-10	1.51492e-08	12.129
ICA1L	0.840804	-0.250159	0.857296	6.47003	6.94357e-10	1.56361e-08	12.0973
MICB	1.3811	0.465821	4.77038	-6.46691	7.06405e-10	1.58893e-08	12.0806
PROK2	1.98783	0.991191	1.47096	-6.46222	7.24867e-10	1.62822e-08	12.0557
GFPT2	0.491377	-1.0251	5.46593	6.46205	7.25523e-10	1.62822e-08	12.0548
FLJ42875	0.655689	-0.608917	2.01534	6.46113	7.29224e-10	1.63467e-08	12.0499
NMNAT3	0.649038	-0.623626	2.45567	6.45852	7.39736e-10	1.65635e-08	12.036
TCEAL5	0.61581	-0.699444	6.8957	6.45308	7.62199e-10	1.70472e-08	12.007
SLC20A2	0.636846	-0.650984	6.62923	6.45126	7.69882e-10	1.71894e-08	11.9973
B3GALT6	0.683757	-0.548445	6.11098	6.45116	7.703e-10	1.71894e-08	11.9968
KCNG3	0.739085	-0.436187	1.50884	6.44842	7.81992e-10	1.74306e-08	11.9822
C20orf199	1.39027	0.47536	5.0715	-6.44735	7.86565e-10	1.75128e-08	11.9766
LOC440957	0.636195	-0.652459	6.9308	6.44691	7.8849e-10	1.75193e-08	11.9742
HDX	0.776306	-0.365302	1.49397	6.44688	7.8863e-10	1.75193e-08	11.974
LOC149478	1.2339	0.303227	0.899646	-6.44633	7.90986e-10	1.75519e-08	11.9711
GSTM4	0.803935	-0.314849	2.08031	6.4455	7.94616e-10	1.7609e-08	11.9667
PHF14	0.828073	-0.27217	3.43333	6.44533	7.95341e-10	1.7609e-08	11.9658
ADRA2B	1.38993	0.475013	1.35486	-6.44486	7.97392e-10	1.76346e-08	11.9633
RFX5	0.651162	-0.618912	4.07181	6.44344	8.03653e-10	1.77532e-08	11.9557
CRH	0.320046	-1.64365	2.07964	6.44273	8.06806e-10	1.78029e-08	11.952
SFRS5	0.639135	-0.645807	8.07205	6.44177	8.11054e-10	1.78767e-08	11.9469
ANXA9	0.491312	-1.02529	3.05886	6.43989	8.19462e-10	1.80273e-08	11.9369
RGS16	0.498973	-1.00297	5.38236	6.43984	8.19713e-10	1.80273e-08	11.9366
BTBD16	2.57318	1.36355	3.92676	-6.43412	8.45817e-10	1.85807e-08	11.9062
CAPZB	0.706484	-0.501272	5.0393	6.43364	8.48036e-10	1.86087e-08	11.9037
DPEP1	0.433592	-1.20559	2.38753	6.43311	8.50519e-10	1.86425e-08	11.9009
F8	1.43143	0.517453	2.13428	-6.43041	8.63224e-10	1.89e-08	11.8865
C4orf33	0.637153	-0.650289	3.35651	6.43019	8.64251e-10	1.89015e-08	11.8854
FKBPL	0.79374	-0.333262	1.24032	6.42791	8.75149e-10	1.91096e-08	11.8732
CHCHD10	1.53097	0.614443	6.18834	-6.42779	8.757e-10	1.91096e-08	11.8726
C7orf47	1.43521	0.521264	8.2848	-6.42264	9.00781e-10	1.96352e-08	11.8453
SPAG16	0.749032	-0.416901	2.36594	6.4206	9.10879e-10	1.98335e-08	11.8345
COL14A1	0.511559	-0.967029	3.4745	6.42034	9.12203e-10	1.98404e-08	11.8331
EDIL3	0.49317	-1.01984	2.72757	6.41911	9.18383e-10	1.99529e-08	11.8265
F3	0.530261	-0.915226	4.12918	6.41494	9.3955e-10	2.03903e-08	11.8045
C8orf60	1.51507	0.599383	2.52283	-6.41352	9.46924e-10	2.05278e-08	11.7969
DEDD2	1.56029	0.641815	4.87355	-6.4127	9.51142e-10	2.05966e-08	11.7926
MAT2A	0.600226	-0.736422	8.20817	6.41198	9.54936e-10	2.06561e-08	11.7888
NR4A1	0.347195	-1.52618	7.54576	6.41067	9.61799e-10	2.07818e-08	11.7818
TUSC3	0.670512	-0.576666	3.04071	6.40973	9.66728e-10	2.08655e-08	11.7769
PTK2B	1.33204	0.413641	1.96984	-6.40697	9.81459e-10	2.11472e-08	11.7622
FAH	1.33847	0.420588	4.40479	-6.40688	9.81923e-10	2.11472e-08	11.7618
TOR1A	0.73533	-0.443537	3.78212	6.40068	1.01582e-09	2.18533e-08	11.7289
ZFC3H1	1.51327	0.597667	4.21408	-6.3991	1.02463e-09	2.2019e-08	11.7206
CUZD1	0.121702	-3.03858	3.93889	6.39872	1.02677e-09	2.20411e-08	11.7186
GJA1	0.633149	-0.659383	3.13141	6.39842	1.02844e-09	2.20529e-08	11.717
LOC388630	0.520802	-0.941192	3.6488	6.39812	1.03012e-09	2.20649e-08	11.7154
KLC4	1.20471	0.268683	1.44653	-6.39668	1.03828e-09	2.22157e-08	11.7078
SAA4	2.92513	1.5485	2.45945	-6.39594	1.04248e-09	2.22813e-08	11.7039
ACOX1	1.34269	0.425123	3.15632	-6.39551	1.04494e-09	2.23063e-08	11.7016
FAM13A1	1.32021	0.400772	2.23412	-6.39534	1.04591e-09	2.23063e-08	11.7007
POLR3B	0.758131	-0.39948	3.0092	6.39346	1.0567e-09	2.25121e-08	11.6907
TBC1D15	1.46224	0.548185	5.82217	-6.3919	1.06574e-09	2.26804e-08	11.6825
WHDC1	1.52113	0.605142	4.8373	-6.39011	1.0762e-09	2.28782e-08	11.673
FAM149A	0.617594	-0.69527	2.63895	6.38927	1.08116e-09	2.29589e-08	11.6686
ADSSL1	1.71696	0.779855	4.74542	-6.38627	1.09899e-09	2.33126e-08	11.6528
VWA5A	0.744193	-0.426252	2.99044	6.38386	1.11356e-09	2.35915e-08	11.64
KIF12	0.574723	-0.79906	1.39841	6.38368	1.11466e-09	2.35915e-08	11.6391
FLJ21865	1.60061	0.678621	4.1712	-6.38351	1.11573e-09	2.35915e-08	11.6381
NR2C2	1.31528	0.395372	2.31418	-6.37483	1.16979e-09	2.47083e-08	11.5923
NKRF	1.31579	0.395929	4.14669	-6.3724	1.1854e-09	2.50111e-08	11.5795
HDDC2	0.768857	-0.379213	4.01571	6.36873	1.20939e-09	2.54901e-08	11.5601
LOC442075	1.38574	0.470652	2.38652	-6.36704	1.22059e-09	2.56987e-08	11.5512
ARHGEF3	0.634561	-0.65617	4.27201	6.36676	1.22246e-09	2.57106e-08	11.5497
GSTA3	0.416699	-1.26292	2.99075	6.36305	1.24741e-09	2.62076e-08	11.5302
NR4A3	0.599563	-0.738016	2.84399	6.36115	1.26037e-09	2.64518e-08	11.5202
CLPB	1.31718	0.397452	3.81017	-6.36034	1.2659e-09	2.65397e-08	11.5159
CATSPERB	0.592192	-0.755863	1.51951	6.35937	1.27267e-09	2.66531e-08	11.5108
CDT1	1.54415	0.626816	4.73642	-6.35876	1.27687e-09	2.67127e-08	11.5076
PPAPDC2	0.625121	-0.677793	3.96409	6.35652	1.29253e-09	2.70118e-08	11.4958
CYP2D6	1.57648	0.656707	2.28134	-6.35387	1.31129e-09	2.7375e-08	11.4818
CCDC115	0.72834	-0.457315	5.14226	6.35291	1.31818e-09	2.74733e-08	11.4768
ANKRD6	0.742413	-0.429706	3.03205	6.35283	1.31879e-09	2.74733e-08	11.4763
PDAP1	1.46193	0.547875	4.86405	-6.35154	1.32806e-09	2.76374e-08	11.4695
TSPYL4	0.663168	-0.592555	5.42955	6.35077	1.33361e-09	2.77237e-08	11.4655
OSBP	1.42327	0.509205	4.16383	-6.34818	1.35258e-09	2.80884e-08	11.4518
TF	1.69646	0.762528	3.25386	-6.34644	1.36539e-09	2.83247e-08	11.4427
ADAMTS13	1.33602	0.417943	2.65559	-6.34568	1.37106e-09	2.84124e-08	11.4387
A1BG	1.69383	0.760293	2.98751	-6.34534	1.37363e-09	2.84359e-08	11.4369
FER1L4	1.67355	0.742916	3.58111	-6.34316	1.39001e-09	2.87449e-08	11.4254
COASY	1.3398	0.422015	5.70826	-6.34198	1.39896e-09	2.88862e-08	11.4192
RAB7B	0.685217	-0.545368	2.65912	6.34184	1.4e-09	2.88862e-08	11.4185
C2orf3	0.790876	-0.338477	3.57694	6.34168	1.40124e-09	2.88862e-08	11.4176
HIST1H4I	1.39386	0.47909	3.24378	-6.34128	1.40428e-09	2.89188e-08	11.4155
FRAS1	0.649865	-0.621788	2.60009	6.33817	1.42821e-09	2.9381e-08	11.3992
CNGA3	0.679537	-0.557376	0.964262	6.33782	1.43094e-09	2.94066e-08	11.3973
TCEA3	0.523615	-0.933421	4.93689	6.33697	1.43755e-09	2.95117e-08	11.3929
STBD1	1.30056	0.379138	1.67926	-6.33669	1.43975e-09	2.95262e-08	11.3914
SYT13	0.327994	-1.60826	5.63601	6.33608	1.44454e-09	2.95936e-08	11.3882
ALOX15B	1.93121	0.949508	3.00738	-6.33587	1.44615e-09	2.95958e-08	11.3871
CCDC80	0.437444	-1.19283	4.37265	6.33484	1.45427e-09	2.97313e-08	11.3817
AFM	1.71803	0.780753	0.650883	-6.33142	1.48157e-09	3.0258e-08	11.3637
OLFML3	0.608969	-0.71556	3.19949	6.33017	1.4916e-09	3.04314e-08	11.3572
HIST3H2BB	1.36914	0.453265	3.30689	-6.32917	1.49971e-09	3.05654e-08	11.3519
MLH1	0.719762	-0.474407	6.6014	6.32769	1.51187e-09	3.07813e-08	11.3441
HNRNPA1	0.702295	-0.50985	8.09665	6.32695	1.51791e-09	3.08726e-08	11.3402
LOC100129857	2.04806	1.03426	1.20663	-6.32656	1.52114e-09	3.0883e-08	11.3382
EID2B	0.682931	-0.550188	2.73991	6.32649	1.52169e-09	3.0883e-08	11.3378
HEATR7A	1.20637	0.270669	1.85387	-6.32632	1.52312e-09	3.0883e-08	11.3369
SMARCD3	0.578786	-0.788898	6.60106	6.32533	1.53135e-09	3.1018e-08	11.3317
LOXL1	0.501316	-0.996209	8.13672	6.32483	1.53547e-09	3.10678e-08	11.3291
LOC284244	0.804298	-0.314199	1.0736	6.32465	1.53695e-09	3.10678e-08	11.3282
RBM16	0.735753	-0.442708	4.42189	6.32256	1.55453e-09	3.13909e-08	11.3172
SMEK2	0.741901	-0.430701	2.92431	6.32175	1.56134e-09	3.14964e-08	11.3129
TCTN3	0.697822	-0.519069	5.80023	6.31472	1.62206e-09	3.26878e-08	11.276
LTF	0.316208	-1.66105	3.18394	6.31445	1.62444e-09	3.27024e-08	11.2746
MASP2	1.88789	0.916775	2.17198	-6.31367	1.63126e-09	3.28063e-08	11.2706
TNFRSF19	0.726438	-0.461089	1.57447	6.31348	1.63299e-09	3.28077e-08	11.2695
HDGFRP3	0.608784	-0.715998	4.82534	6.31232	1.64331e-09	3.29814e-08	11.2634
ZC3H4	0.652968	-0.614916	5.4334	6.31205	1.64571e-09	3.2996e-08	11.262
GLIS3	0.661536	-0.596109	3.21577	6.31126	1.65272e-09	3.31031e-08	11.2579
ZNF18	0.764036	-0.388288	4.15688	6.31035	1.66091e-09	3.32334e-08	11.2531
ADCK5	1.47379	0.559535	3.92927	-6.30784	1.68367e-09	3.36547e-08	11.24
EML1	0.579247	-0.787749	4.39189	6.30398	1.71924e-09	3.43309e-08	11.2197
DTX1	0.578779	-0.788914	2.00971	6.30131	1.74424e-09	3.47949e-08	11.2058
FMO2	2.33421	1.22293	3.86566	-6.29795	1.77623e-09	3.53973e-08	11.1882
ARHGEF9	0.774398	-0.368852	2.49404	6.29677	1.78761e-09	3.55882e-08	11.182
SLC26A6	1.30775	0.387092	2.94155	-6.29582	1.79691e-09	3.57374e-08	11.177
HSP90AB3P	1.50292	0.587766	4.41981	-6.29185	1.83587e-09	3.64754e-08	11.1562
FAM50B	0.671233	-0.575115	4.28531	6.28964	1.85793e-09	3.68766e-08	11.1447
C20orf103	0.366471	-1.44823	6.10686	6.28812	1.87333e-09	3.71138e-08	11.1367
MXRA5	0.393422	-1.34585	5.3308	6.28809	1.87363e-09	3.71138e-08	11.1365
NPM3	1.44181	0.527876	6.15083	-6.2872	1.88261e-09	3.7241e-08	11.1319
IFI6	0.451812	-1.14621	6.5825	6.28708	1.88383e-09	3.7241e-08	11.1313
LOC728198	1.19627	0.258537	0.854102	-6.28652	1.8896e-09	3.73122e-08	11.1283
MAGED2	0.657784	-0.604313	5.66796	6.28636	1.89121e-09	3.73122e-08	11.1275
LTB4R2	1.36875	0.452859	2.29383	-6.28583	1.89665e-09	3.73821e-08	11.1247
RTN1	0.564183	-0.825765	1.6749	6.28524	1.90265e-09	3.74631e-08	11.1217
FLJ10357	0.593307	-0.753148	7.49633	6.28094	1.94739e-09	3.83057e-08	11.0992
WBP2	1.25845	0.331643	2.56092	-6.28054	1.95166e-09	3.83516e-08	11.0971
ESRRG	0.697928	-0.51885	1.49872	6.28	1.95736e-09	3.84253e-08	11.0943
DENND4C	1.244	0.314983	2.85275	-6.27586	2.0016e-09	3.92549e-08	11.0726
CLEC4A	0.540236	-0.888337	3.03633	6.27475	2.01366e-09	3.94521e-08	11.0668
SEC22C	0.776651	-0.364662	3.56507	6.27419	2.01968e-09	3.94795e-08	11.0639
MIA3	0.657853	-0.604162	2.72893	6.27413	2.02035e-09	3.94795e-08	11.0636
PDE6D	0.706878	-0.500467	3.80398	6.27402	2.02152e-09	3.94795e-08	11.0631
TRAPPC3	0.756724	-0.402162	5.2014	6.27388	2.02305e-09	3.94795e-08	11.0623
RTP4	0.562818	-0.829258	5.5319	6.27273	2.03568e-09	3.96868e-08	11.0563
CALM1	0.69776	-0.519197	6.0766	6.26937	2.07298e-09	4.03495e-08	11.0387
LZTFL1	0.765997	-0.38459	3.71677	6.2693	2.07376e-09	4.03495e-08	11.0384
LOC100128511	0.648161	-0.625575	1.40618	6.26818	2.08631e-09	4.05536e-08	11.0326
ATP6V1C2	1.2758	0.351407	1.11352	-6.26771	2.0916e-09	4.06164e-08	11.0301
DIMT1L	0.710093	-0.49392	4.19665	6.26748	2.09421e-09	4.06273e-08	11.0289
GPR44	0.751074	-0.412973	1.1455	6.26672	2.10279e-09	4.07538e-08	11.0249
PCP4	0.473407	-1.07885	3.625	6.26561	2.11543e-09	4.09585e-08	11.0191
RBBP8	0.671346	-0.574872	5.16871	6.26472	2.12565e-09	4.1116e-08	11.0145
RECQL4	1.56427	0.64549	4.74465	-6.26452	2.12787e-09	4.11187e-08	11.0135
FBN1	0.449313	-1.15421	6.59064	6.26202	2.15677e-09	4.16365e-08	11.0004
SNAP25	0.585499	-0.772261	1.59463	6.25759	2.20896e-09	4.26023e-08	10.9773
SLC6A10P	1.66362	0.734327	3.91566	-6.25644	2.22271e-09	4.28256e-08	10.9713
DYNC2H1	0.727434	-0.459113	1.94554	6.25523	2.23714e-09	4.30616e-08	10.965
LANCL2	0.816084	-0.293211	1.41206	6.25365	2.25632e-09	4.33886e-08	10.9568
PTN	0.489442	-1.03079	4.39988	6.25344	2.25889e-09	4.33957e-08	10.9557
SOD2	1.83228	0.87364	4.73622	-6.2514	2.28386e-09	4.38328e-08	10.9451
PTPRK	0.604696	-0.725719	7.15512	6.24991	2.30226e-09	4.4143e-08	10.9373
ZNF629	0.7436	-0.427402	5.87248	6.24762	2.33075e-09	4.46005e-08	10.9254
SLC30A8	0.587354	-0.767697	1.21558	6.24754	2.33182e-09	4.46005e-08	10.925
ALDH1A1	0.445622	-1.16611	6.75317	6.2474	2.33357e-09	4.46005e-08	10.9242
GCHFR	1.59497	0.673531	5.50278	-6.24727	2.33515e-09	4.46005e-08	10.9236
USP51	0.62163	-0.685871	3.02602	6.2445	2.37024e-09	4.52269e-08	10.9092
DHODH	1.85072	0.888086	4.35743	-6.24313	2.38788e-09	4.55196e-08	10.902
CDK2AP2	1.37722	0.461758	3.71232	-6.24111	2.41393e-09	4.59718e-08	10.8915
EGR3	0.442869	-1.17505	3.27779	6.23994	2.42921e-09	4.62182e-08	10.8854
PRKD1	0.636917	-0.650822	3.53353	6.23785	2.45666e-09	4.66955e-08	10.8745
PLK2	0.590924	-0.758955	7.67641	6.23758	2.46019e-09	4.67177e-08	10.8731
MFSD8	0.799492	-0.322844	2.1737	6.2353	2.49058e-09	4.72492e-08	10.8613
KLF7	1.64583	0.718813	2.8136	-6.23203	2.53471e-09	4.80403e-08	10.8443
2022-03-04	0.643535	-0.63591	0.987262	6.23136	2.54394e-09	4.8134e-08	10.8408
SMG1	1.35293	0.436092	3.3394	-6.23131	2.54453e-09	4.8134e-08	10.8405
FAM168A	0.669167	-0.579561	3.24467	6.23046	2.55628e-09	4.82922e-08	10.8361
MRPS6	1.47238	0.558148	6.57733	-6.23035	2.55778e-09	4.82922e-08	10.8355
RP9P	1.51755	0.601748	3.95859	-6.22984	2.56474e-09	4.83773e-08	10.8329
RIMS2	0.829719	-0.269306	0.828806	6.22865	2.58115e-09	4.86339e-08	10.8267
LOC100131176	1.43717	0.523228	1.03963	-6.2285	2.58327e-09	4.86339e-08	10.8259
ADRB1	1.26483	0.338948	0.615961	-6.22692	2.60537e-09	4.89713e-08	10.8177
IFT57	0.757166	-0.401319	3.79112	6.22686	2.60615e-09	4.89713e-08	10.8174
C1orf186	0.542606	-0.882024	2.91791	6.22584	2.62047e-09	4.91935e-08	10.8121
USP1	0.68315	-0.549726	5.94232	6.22404	2.6459e-09	4.96237e-08	10.8028
LRMP	0.52637	-0.925852	4.4035	6.2238	2.64933e-09	4.9641e-08	10.8015
TMSB15B	0.650317	-0.620786	3.06949	6.22289	2.66228e-09	4.98363e-08	10.7968
BCAN	1.38857	0.473603	2.74305	-6.22098	2.68975e-09	5.03029e-08	10.7869
COL12A1	0.434133	-1.20379	4.82125	6.22065	2.69454e-09	5.03447e-08	10.7852
BMPR1A	0.714557	-0.48488	2.18058	6.22001	2.70388e-09	5.04716e-08	10.7818
PHYHIPL	0.822884	-0.28124	0.964927	6.21665	2.75309e-09	5.13416e-08	10.7644
PRKRIR	0.724487	-0.464969	4.92261	6.21542	2.7712e-09	5.16306e-08	10.758
RPL32P3	1.33008	0.411513	2.0401	-6.21325	2.80375e-09	5.21878e-08	10.7467
KRT222P	0.573381	-0.802434	2.23448	6.2128	2.81053e-09	5.22648e-08	10.7444
MCART3P	1.34392	0.426443	2.38028	-6.21106	2.83692e-09	5.27059e-08	10.7354
LOC643669	1.42453	0.510488	1.74245	-6.20968	2.85794e-09	5.30464e-08	10.7282
PKD1L2	1.31232	0.392122	1.21702	-6.2083	2.87918e-09	5.33869e-08	10.7211
QRICH1	0.801376	-0.31945	5.62628	6.20814	2.88169e-09	5.33869e-08	10.7202
ZNF529	0.637663	-0.649134	3.1339	6.20705	2.8985e-09	5.36452e-08	10.7146
OMP	1.35388	0.4371	1.976	-6.20689	2.90106e-09	5.36452e-08	10.7138
ARL1	0.73195	-0.450183	5.65694	6.20646	2.90773e-09	5.37182e-08	10.7115
MX1	0.459849	-1.12077	7.65443	6.20487	2.93255e-09	5.41261e-08	10.7033
PTGER3	0.74056	-0.433312	1.47664	6.2041	2.94478e-09	5.4301e-08	10.6993
ABTB1	1.29239	0.370043	3.63589	-6.20362	2.95239e-09	5.43906e-08	10.6968
SMYD4	1.22502	0.292802	2.04787	-6.19987	3.01222e-09	5.54411e-08	10.6774
C8A	2.92425	1.54807	2.44737	-6.19775	3.04674e-09	5.60242e-08	10.6664
SERAC1	0.731785	-0.450509	1.03907	6.1967	3.0639e-09	5.62505e-08	10.661
ELMOD3	1.26501	0.339144	3.0461	-6.19665	3.06474e-09	5.62505e-08	10.6607
ZNF692	1.55776	0.639471	5.29172	-6.19646	3.06787e-09	5.62556e-08	10.6597
GAR1	0.778773	-0.360725	7.12173	6.1956	3.08197e-09	5.64112e-08	10.6553
CRISP2	0.480898	-1.0562	1.9028	6.19559	3.08206e-09	5.64112e-08	10.6552
FABP1	4.25679	2.08977	4.94831	-6.19512	3.08988e-09	5.65019e-08	10.6528
CAPN10	1.29308	0.37081	3.49414	-6.19388	3.11056e-09	5.67955e-08	10.6463
ATG4D	1.35214	0.435248	2.69998	-6.19381	3.11169e-09	5.67955e-08	10.646
PDE2A	1.63786	0.711815	4.18788	-6.19206	3.14093e-09	5.72763e-08	10.6369
TNNT2	1.45798	0.543973	1.55129	-6.18933	3.18709e-09	5.80645e-08	10.6228
MGAT4A	0.6321	-0.661776	4.90288	6.18893	3.19394e-09	5.81357e-08	10.6208
OGG1	1.19423	0.256076	3.64215	-6.18679	3.23074e-09	5.87513e-08	10.6097
FBXL18	1.20093	0.264147	1.87256	-6.18504	3.26115e-09	5.92497e-08	10.6006
SERPINI2	0.206289	-2.27726	2.55696	6.17907	3.36703e-09	6.11172e-08	10.5698
NRCAM	0.497129	-1.00831	3.00804	6.17882	3.37154e-09	6.11428e-08	10.5685
DKFZp547K054	0.705283	-0.503725	3.31851	6.17826	3.38158e-09	6.12687e-08	10.5656
ABCB4	1.67718	0.746036	1.05471	-6.17465	3.44745e-09	6.24048e-08	10.5469
KHK	1.7108	0.774671	3.40556	-6.17206	3.49562e-09	6.32189e-08	10.5335
RFPL1	1.25041	0.322404	1.02213	-6.16547	3.62083e-09	6.54233e-08	10.4995
LOC400642	0.777788	-0.362551	3.07472	6.16506	3.62864e-09	6.55047e-08	10.4974
CPT1C	0.637377	-0.64978	4.70719	6.16458	3.63804e-09	6.56143e-08	10.4949
GOLT1A	1.70942	0.773503	2.80689	-6.16388	3.65153e-09	6.57976e-08	10.4913
PDHB	0.689266	-0.536867	5.47999	6.16044	3.71925e-09	6.69566e-08	10.4736
LOC728853	0.781169	-0.356294	1.43054	6.15899	3.74822e-09	6.74167e-08	10.4661
CCNJL	1.32787	0.409118	1.71747	-6.15852	3.75754e-09	6.7523e-08	10.4637
RWDD4A	0.6908	-0.533659	3.35878	6.15754	3.77729e-09	6.78161e-08	10.4586
MIRHG1	0.680217	-0.555932	2.46	6.15683	3.79171e-09	6.80132e-08	10.4549
APOA1	2.31636	1.21186	4.85216	-6.15563	3.816e-09	6.83867e-08	10.4488
C1orf87	1.35725	0.440688	0.670447	-6.15479	3.83301e-09	6.86293e-08	10.4445
FOXD1	1.53574	0.618937	3.64816	-6.15442	3.84075e-09	6.87056e-08	10.4425
CASP1	0.59243	-0.755284	5.67832	6.15115	3.90832e-09	6.9851e-08	10.4257
MFF	0.790161	-0.339781	6.17067	6.15064	3.91895e-09	6.99777e-08	10.423
TBX1	1.41382	0.499602	1.97557	-6.15023	3.92744e-09	7.00659e-08	10.421
NPHS1	0.532991	-0.907816	1.4349	6.14832	3.96756e-09	7.07178e-08	10.4111
MGC34796	1.42434	0.510291	3.72813	-6.14671	4.00182e-09	7.12642e-08	10.4028
C1QTNF2	0.695271	-0.524352	2.90569	6.14535	4.03095e-09	7.17183e-08	10.3958
ATP7A	0.70728	-0.499647	2.39474	6.14494	4.03964e-09	7.18081e-08	10.3937
SLURP1	2.13348	1.09321	1.82321	-6.14292	4.08348e-09	7.25222e-08	10.3833
ENPP5	0.551173	-0.859422	2.61023	6.14269	4.08841e-09	7.25445e-08	10.3821
MRS2	0.687253	-0.541087	3.98101	6.14245	4.09368e-09	7.25727e-08	10.3809
SCARB1	1.37769	0.462252	4.08069	-6.14181	4.10762e-09	7.27546e-08	10.3776
HCCA2	1.32164	0.402333	4.78456	-6.13977	4.15245e-09	7.34827e-08	10.3671
hCG_17324	0.537509	-0.895639	1.48118	6.13939	4.16084e-09	7.35653e-08	10.3652
S100A5	2.28119	1.18979	2.28933	-6.13849	4.18087e-09	7.37931e-08	10.3605
ATRN	0.739887	-0.434623	3.53117	6.13848	4.1812e-09	7.37931e-08	10.3604
EGFL7	1.75521	0.811641	5.30178	-6.13697	4.21483e-09	7.43202e-08	10.3527
LECT2	1.84568	0.884152	0.99366	-6.13417	4.27819e-09	7.53703e-08	10.3383
TRMT5	0.67527	-0.566463	8.71654	6.13391	4.28407e-09	7.54066e-08	10.337
ATP6AP2	0.656553	-0.607016	6.32251	6.13188	4.33052e-09	7.61562e-08	10.3265
CTTNBP2	0.552494	-0.85597	2.15178	6.13028	4.3676e-09	7.674e-08	10.3183
DIP2B	1.3579	0.441378	3.37362	-6.12474	4.49815e-09	7.88936e-08	10.2898
GPBAR1	0.555563	-0.847978	3.42284	6.12474	4.49816e-09	7.88936e-08	10.2898
2022-09-02	0.792648	-0.335248	5.23376	6.12457	4.50222e-09	7.88946e-08	10.289
CSNK2A2	1.22837	0.296747	4.86649	-6.12392	4.51789e-09	7.90992e-08	10.2856
ZNF395	1.40086	0.486317	4.71095	-6.12371	4.52293e-09	7.9109e-08	10.2845
TAF8	1.24971	0.32159	2.09497	-6.12356	4.52646e-09	7.9109e-08	10.2838
SLC30A10	1.40493	0.490497	1.45314	-6.12329	4.53292e-09	7.91517e-08	10.2824
B9D1	0.707659	-0.498874	3.77212	6.12253	4.5514e-09	7.94042e-08	10.2785
HIST2H2AC	1.52985	0.613393	5.30664	-6.12112	4.58551e-09	7.99287e-08	10.2713
PDPN	0.51348	-0.961619	4.6771	6.12054	4.59973e-09	8.01059e-08	10.2683
PIGM	0.730633	-0.45278	3.58039	6.11605	4.71089e-09	8.19694e-08	10.2452
CAMK2D	1.25301	0.325393	3.65531	-6.11527	4.73046e-09	8.22375e-08	10.2412
GLYAT	1.51394	0.598306	1.02935	-6.11452	4.74915e-09	8.24899e-08	10.2374
C8orf56	1.30981	0.389359	1.5882	-6.11435	4.75347e-09	8.24923e-08	10.2365
NSMCE4A	0.733666	-0.446804	4.92238	6.11101	4.83847e-09	8.38938e-08	10.2194
MVD	1.27769	0.353536	3.64305	-6.11066	4.84766e-09	8.39793e-08	10.2175
RNF151	1.39111	0.47624	2.29973	-6.10805	4.9152e-09	8.50747e-08	10.2042
ZNF385B	1.20228	0.26577	0.703044	-6.1077	4.92426e-09	8.51569e-08	10.2024
ZNF25	0.665772	-0.586901	3.13613	6.10641	4.95814e-09	8.56048e-08	10.1958
POLR2B	0.701694	-0.511086	4.87194	6.10638	4.95883e-09	8.56048e-08	10.1956
STAT1	0.632267	-0.661394	4.66202	6.10589	4.97176e-09	8.5753e-08	10.1931
C1orf58	1.4363	0.522354	2.01847	-6.10325	5.0419e-09	8.68869e-08	10.1796
LOC401097	0.662692	-0.59359	1.24349	6.10137	5.09243e-09	8.76813e-08	10.1699
MAPK14	1.2936	0.371394	5.45837	-6.1009	5.10527e-09	8.78258e-08	10.1675
GALNTL2	2.14267	1.09941	2.60809	-6.09962	5.14007e-09	8.83474e-08	10.1609
GPR124	0.591879	-0.756627	4.75936	6.09943	5.14518e-09	8.83585e-08	10.16
CACNA2D3	0.758653	-0.398488	1.51046	6.09907	5.15491e-09	8.84486e-08	10.1582
PPY2	0.205196	-2.28492	2.82902	6.09634	5.2301e-09	8.96608e-08	10.1442
ELAVL1	0.809833	-0.304303	3.98119	6.09595	5.241e-09	8.97698e-08	10.1422
PPP1R15A	1.64946	0.721994	4.34637	-6.09558	5.25111e-09	8.9865e-08	10.1403
SUOX	0.761284	-0.393493	2.6653	6.09437	5.28488e-09	9.03646e-08	10.1341
WFIKKN1	1.53007	0.6136	2.05062	-6.09388	5.29886e-09	9.05252e-08	10.1316
CCDC137	1.42369	0.509631	5.33821	-6.09361	5.30631e-09	9.05742e-08	10.1302
PDHA2	1.17675	0.234813	0.617801	-6.09308	5.32122e-09	9.07503e-08	10.1275
LOC100129502	0.748419	-0.418081	1.38525	6.0886	5.44911e-09	9.28511e-08	10.1045
ZNF287	0.828408	-0.271586	0.838689	6.08605	5.52305e-09	9.40299e-08	10.0915
FAM83A	1.83659	0.877029	1.96864	-6.08564	5.5351e-09	9.4154e-08	10.0894
TEX11	0.407126	-1.29645	1.63675	6.0796	5.71481e-09	9.70705e-08	10.0586
RBBP9	0.867006	-0.205886	1.44385	6.07955	5.71639e-09	9.70705e-08	10.0583
SV2B	0.422462	-1.24311	4.4119	6.07924	5.72567e-09	9.71446e-08	10.0567
GALNT11	0.767945	-0.380926	4.58216	6.0743	5.87739e-09	9.96331e-08	10.0315
KIAA0319	0.707435	-0.49933	1.28191	6.07388	5.89032e-09	9.97666e-08	10.0293
ZFAND2A	1.54284	0.625586	4.28992	-6.07283	5.92338e-09	1.00136e-07	10.0239
SEC24A	1.36708	0.451101	3.21559	-6.07271	5.92715e-09	1.00136e-07	10.0233
CCDC78	1.37287	0.457199	1.89348	-6.0727	5.92735e-09	1.00136e-07	10.0233
NPAS2	1.37518	0.45962	2.7293	-6.06939	6.03205e-09	1.01818e-07	10.0064
FAM9C	1.12307	0.167443	0.501107	-6.06909	6.04138e-09	1.01888e-07	10.0049
SETBP1	0.547824	-0.868215	4.9702	6.06593	6.14315e-09	1.03516e-07	9.98874
EPOR	1.27606	0.3517	2.86312	-6.06291	6.24205e-09	1.05093e-07	9.97332
TAF9B	1.299	0.377398	3.314	-6.06168	6.28259e-09	1.05686e-07	9.96707
FAM183A	1.89614	0.923064	1.90802	-6.06146	6.29012e-09	1.05722e-07	9.96591
hCG_1993592	1.22684	0.294943	1.46356	-6.06079	6.31237e-09	1.06006e-07	9.9625
C16orf62	0.744028	-0.426571	3.06844	6.05751	6.4226e-09	1.07765e-07	9.94578
KTELC1	0.763082	-0.39009	3.08345	6.05679	6.44699e-09	1.08083e-07	9.94212
TM4SF5	2.70074	1.43336	5.59189	-6.05606	6.47174e-09	1.08406e-07	9.93842
CD5L	1.74499	0.803219	1.13153	-6.05425	6.53389e-09	1.09354e-07	9.92919
C5orf41	1.58548	0.664921	4.35504	-6.05393	6.54492e-09	1.09446e-07	9.92756
THRB	1.44252	0.528595	1.49564	-6.05247	6.59548e-09	1.10198e-07	9.92013
STXBP5	0.762269	-0.391629	1.99035	6.05131	6.63615e-09	1.10784e-07	9.91419
TMEM168	0.655721	-0.608847	3.02626	6.05101	6.64656e-09	1.10864e-07	9.91267
CRELD1	1.40681	0.492432	5.48098	-6.04788	6.75733e-09	1.12616e-07	9.89671
DDX1	0.788678	-0.342492	7.78384	6.04566	6.83672e-09	1.13844e-07	9.88543
PLOD3	1.47283	0.558596	7.3067	-6.04545	6.84456e-09	1.13878e-07	9.88432
FBXO24	1.41062	0.496331	2.36803	-6.04172	6.98017e-09	1.16037e-07	9.86538
RWDD3	0.667722	-0.582681	4.60771	6.041	7.00681e-09	1.16381e-07	9.8617
LSM11	1.23763	0.307575	1.89165	-6.03993	7.04628e-09	1.16939e-07	9.85628
LNX1	0.763003	-0.39024	1.89726	6.03777	7.12722e-09	1.18183e-07	9.84525
UGT2A3	0.543801	-0.87885	1.12664	6.03749	7.13747e-09	1.18238e-07	9.84386
KIAA0999	0.834143	-0.261633	3.05934	6.0373	7.14458e-09	1.18238e-07	9.8429
ATP5A1	0.649853	-0.621815	8.02972	6.03709	7.15245e-09	1.18238e-07	9.84183
LOC100131482	0.758303	-0.399154	5.8546	6.03704	7.15454e-09	1.18238e-07	9.84155
KCNA5	0.584988	-0.77352	2.3948	6.03603	7.19261e-09	1.18768e-07	9.83643
DBR1	0.78794	-0.343842	2.72898	6.03438	7.25545e-09	1.19706e-07	9.82803
WDR3	0.712438	-0.489164	4.7955	6.03283	7.3147e-09	1.20583e-07	9.82017
LOH12CR2	0.726652	-0.460663	2.5792	6.03095	7.38744e-09	1.2168e-07	9.81062
ATXN7L1	1.12743	0.173041	1.65194	-6.03008	7.42148e-09	1.22117e-07	9.80618
DPYSL3	0.532747	-0.908479	5.37005	6.02996	7.42635e-09	1.22117e-07	9.80555
LOC153546	0.761716	-0.392675	3.47145	6.0272	7.53482e-09	1.23798e-07	9.79154
SLC28A3	0.686043	-0.54363	1.34803	6.02577	7.5917e-09	1.24629e-07	9.78428
HTRA3	0.507584	-0.978281	5.79709	6.02385	7.66894e-09	1.25792e-07	9.77451
ST7L	0.842515	-0.247225	2.2329	6.02359	7.67927e-09	1.25857e-07	9.77321
PARK7	0.763302	-0.389675	9.41273	6.02303	7.70212e-09	1.26127e-07	9.77034
TMEM60	0.727045	-0.459883	4.47192	6.02284	7.70949e-09	1.26143e-07	9.76942
CCRL1	0.576618	-0.794312	3.32727	6.02176	7.75359e-09	1.2676e-07	9.76391
S100B	0.429907	-1.2179	3.82439	6.02133	7.77118e-09	1.26942e-07	9.76172
RNF14	0.745824	-0.423092	4.08592	6.01984	7.83232e-09	1.27835e-07	9.75415
ADAMTSL4	1.27496	0.350456	2.29924	-6.01733	7.93616e-09	1.29423e-07	9.74144
GRIN2A	0.851442	-0.232019	0.917019	6.01552	8.0121e-09	1.30554e-07	9.73224
ANGEL2	0.796747	-0.327806	3.52118	6.01414	8.07032e-09	1.31394e-07	9.72525
UGT2B4	1.79366	0.842907	0.960626	-6.01126	8.1933e-09	1.33181e-07	9.71065
CX3CR1	0.464259	-1.107	3.26103	6.01125	8.1936e-09	1.33181e-07	9.71061
SERPINA7	1.84607	0.884457	1.94007	-6.00966	8.26267e-09	1.34194e-07	9.70251
DUSP14	0.714951	-0.484083	4.07034	6.00716	8.37185e-09	1.35855e-07	9.68984
C17orf88	1.69335	0.759879	2.58967	-6.00621	8.41343e-09	1.36418e-07	9.68505
COX11	0.733555	-0.447022	4.18755	6.00593	8.42608e-09	1.36511e-07	9.6836
SEC14L4	2.00059	1.00043	3.07639	-6.00558	8.44134e-09	1.36595e-07	9.68186
TRIM37	0.806729	-0.309844	3.0826	6.0055	8.44514e-09	1.36595e-07	9.68142
PFKFB4	1.43436	0.520405	3.79486	-6.00493	8.47006e-09	1.36886e-07	9.67858
PRKAR2B	0.546736	-0.871084	2.46496	6.00403	8.51018e-09	1.37416e-07	9.67401
MATN2	0.652223	-0.616563	2.44687	6.00389	8.51672e-09	1.37416e-07	9.67327
SPON1	0.343836	-1.54021	6.71257	6.00356	8.53155e-09	1.37543e-07	9.67159
NCRNA00087	0.615705	-0.69969	4.96524	6.00297	8.55788e-09	1.37854e-07	9.66862
PAG1	1.63345	0.707918	5.34989	-5.9987	8.75148e-09	1.40858e-07	9.64702
BACE1	0.565279	-0.822965	7.8584	5.99798	8.78458e-09	1.41276e-07	9.64338
PCDHA1	0.699205	-0.516212	2.53458	5.99663	8.84704e-09	1.42165e-07	9.63654
GBP1	0.56259	-0.829845	4.00631	5.99598	8.87741e-09	1.42446e-07	9.63323
PCDHB11	0.721566	-0.470796	4.51684	5.99595	8.87897e-09	1.42446e-07	9.63306
FRYL	1.31916	0.399616	3.20208	-5.99448	8.94731e-09	1.43426e-07	9.62566
HLA-J	0.602467	-0.731046	10.4317	5.99265	9.03387e-09	1.44696e-07	9.61636
FASN	1.25409	0.326643	1.72205	-5.99122	9.10167e-09	1.45664e-07	9.60915
SLFN12	0.724925	-0.464097	1.99754	5.9874	9.28568e-09	1.48488e-07	9.58982
ZNF684	0.723921	-0.466097	1.68182	5.98721	9.29517e-09	1.4852e-07	9.58884
LMO1	0.636399	-0.651996	2.44591	5.98289	9.50758e-09	1.51791e-07	9.56703
C3orf33	0.687758	-0.540028	2.11412	5.97287	1.00194e-08	1.59832e-07	9.51642
FLJ22536	0.673119	-0.571066	3.0419	5.97248	1.004e-08	1.60033e-07	9.51443
GPX8	0.597134	-0.743874	4.61144	5.97229	1.00496e-08	1.60057e-07	9.51351
HDHD2	0.639536	-0.644904	6.07081	5.97175	1.00782e-08	1.60383e-07	9.51076
KCNQ1	0.492044	-1.02314	7.24802	5.9702	1.01604e-08	1.6156e-07	9.50293
RPL28	1.31755	0.397863	6.538	-5.96955	1.01947e-08	1.61974e-07	9.49968
AHSG	2.12437	1.08704	5.95426	-5.9687	1.02401e-08	1.62566e-07	9.49538
SLITRK2	1.44058	0.526654	2.71785	-5.96596	1.03878e-08	1.64777e-07	9.48157
ITGBL1	0.437601	-1.19231	4.85484	5.96485	1.04485e-08	1.65608e-07	9.47594
INTS4	1.16227	0.216941	3.02358	-5.96432	1.04775e-08	1.65901e-07	9.47326
GCGR	1.44343	0.529505	1.63413	-5.9642	1.04838e-08	1.65901e-07	9.47269
LOH3CR2A	0.605687	-0.723355	2.04296	5.96355	1.05199e-08	1.66339e-07	9.46937
SIN3A	0.809177	-0.305472	4.11721	5.96314	1.05425e-08	1.66563e-07	9.4673
C4orf27	0.744187	-0.426264	5.2562	5.9612	1.06494e-08	1.68117e-07	9.45756
ZNF222	0.749227	-0.416526	2.44296	5.95965	1.07364e-08	1.69355e-07	9.44971
MUM1L1	0.493322	-1.0194	2.01859	5.95942	1.07493e-08	1.69424e-07	9.44855
HMCN1	0.767884	-0.381039	1.69557	5.95689	1.08921e-08	1.71538e-07	9.43581
EGLN3	2.30459	1.20451	4.64703	-5.95609	1.09376e-08	1.72117e-07	9.43179
FAM19A5	0.543486	-0.879686	4.01926	5.95494	1.10033e-08	1.73013e-07	9.42601
C1QTNF5	0.56276	-0.829409	5.44992	5.95338	1.10932e-08	1.74287e-07	9.41816
C2orf15	0.67991	-0.556585	2.19661	5.95209	1.11682e-08	1.75327e-07	9.41165
C1QTNF7	0.686383	-0.542915	2.08951	5.95046	1.12635e-08	1.76683e-07	9.40345
YWHAG	1.38057	0.465261	5.27194	-5.95006	1.12875e-08	1.76918e-07	9.4014
MTTP	2.2599	1.17626	1.90785	-5.94935	1.13293e-08	1.77433e-07	9.39783
PPP1R3C	2.10352	1.07281	5.17695	-5.94645	1.15016e-08	1.79988e-07	9.38327
SLC2A14	1.87794	0.909148	6.58161	-5.9445	1.16191e-08	1.81682e-07	9.37346
C9orf97	0.85219	-0.230752	2.10564	5.94397	1.16517e-08	1.82048e-07	9.37076
POLR2J	1.30284	0.381662	5.7377	-5.93664	1.21054e-08	1.88987e-07	9.3339
COL5A1	0.480849	-1.05635	4.96189	5.93636	1.21228e-08	1.8911e-07	9.33251
LOC100131110	1.37443	0.458834	3.79764	-5.93501	1.22083e-08	1.90293e-07	9.32573
SLC5A6	1.36733	0.451367	2.3596	-5.93368	1.22931e-08	1.91464e-07	9.31905
PPARD	1.37926	0.463892	3.52375	-5.93337	1.23131e-08	1.91625e-07	9.31748
UMPS	0.75048	-0.414114	5.89882	5.93293	1.23411e-08	1.91909e-07	9.31529
CD1A	0.699818	-0.514949	2.31687	5.93201	1.24007e-08	1.92684e-07	9.31064
HLA-DQA2	0.522889	-0.935422	3.31572	5.93086	1.24751e-08	1.93688e-07	9.30487
IMPACT	0.666239	-0.585888	3.8535	5.93019	1.25184e-08	1.94207e-07	9.30153
CARHSP1	1.46956	0.55538	6.54813	-5.9254	1.28343e-08	1.98952e-07	9.27748
APOA2	2.43805	1.28573	5.39923	-5.92447	1.2897e-08	1.99767e-07	9.27278
SMARCE1	0.78585	-0.347674	5.52121	5.92366	1.29515e-08	2.00454e-07	9.26871
B2M	0.668383	-0.581254	10.1458	5.92332	1.29745e-08	2.00652e-07	9.267
SPTBN4	0.8431	-0.246225	1.03533	5.92175	1.30808e-08	2.02138e-07	9.25912
C1orf63	1.6144	0.690994	4.05393	-5.91961	1.32268e-08	2.04235e-07	9.24841
LAPTM4A	0.700265	-0.514027	10.0227	5.91707	1.34025e-08	2.06785e-07	9.23568
RXRA	1.39612	0.481423	4.1605	-5.9165	1.34425e-08	2.07241e-07	9.23281
KIF26B	0.691499	-0.5322	2.40021	5.9159	1.34844e-08	2.07724e-07	9.22981
APEX1	0.783182	-0.35258	5.23765	5.915	1.35479e-08	2.08541e-07	9.22527
CLEC4M	1.62425	0.699772	1.80552	-5.91301	1.36882e-08	2.10536e-07	9.21533
OAT	0.575428	-0.797294	5.94135	5.91185	1.37712e-08	2.11648e-07	9.2095
TH	1.291	0.368487	1.75774	-5.91143	1.38013e-08	2.11945e-07	9.2074
KMO	1.34217	0.424568	1.74478	-5.90968	1.3927e-08	2.1371e-07	9.19864
HEXB	0.654618	-0.611274	7.12063	5.90884	1.39881e-08	2.1448e-07	9.19443
LOC90246	1.31984	0.400367	2.32137	-5.9085	1.4013e-08	2.14696e-07	9.19271
MORC2	1.24159	0.312191	5.54224	-5.90416	1.43322e-08	2.1937e-07	9.17098
CLDN10	0.282038	-1.82604	4.9813	5.90405	1.43403e-08	2.1937e-07	9.17043
SLC25A17	0.806375	-0.310476	4.62888	5.90388	1.43533e-08	2.19398e-07	9.16956
SFTPA1	2.69872	1.43228	1.35732	-5.90064	1.45963e-08	2.2294e-07	9.15337
ALB	2.51125	1.3284	2.80673	-5.90048	1.46089e-08	2.22961e-07	9.15253
KIAA1383	0.833448	-0.262836	0.948301	5.89943	1.46886e-08	2.24003e-07	9.14729
HDGF	1.50126	0.586173	6.46806	-5.89656	1.49088e-08	2.27187e-07	9.13293
USP29	1.15741	0.210901	0.582403	-5.89507	1.50246e-08	2.28774e-07	9.12547
SIGLECP3	0.582908	-0.778659	1.91502	5.89432	1.50831e-08	2.29488e-07	9.12172
C17orf74	1.65916	0.730456	3.00402	-5.89334	1.51595e-08	2.30473e-07	9.11684
TRIM32	0.814345	-0.296288	3.24004	5.89293	1.51923e-08	2.30794e-07	9.11476
ABCD3	0.769585	-0.377847	2.33253	5.88974	1.54454e-08	2.3446e-07	9.09882
ZNF609	1.35427	0.437514	4.88711	-5.88841	1.55521e-08	2.35897e-07	9.09218
TTC32	0.580527	-0.784564	4.91968	5.88764	1.56139e-08	2.36653e-07	9.08836
FAM82A1	0.652824	-0.615234	3.25058	5.88599	1.57478e-08	2.38405e-07	9.08012
TPPP2	1.3122	0.391986	1.19143	-5.88592	1.57536e-08	2.38405e-07	9.07976
NUP54	0.732176	-0.449737	5.34222	5.88524	1.58092e-08	2.39062e-07	9.07637
TXN2	1.27371	0.349038	5.73186	-5.88281	1.60099e-08	2.41912e-07	9.0642
LOC90586	1.25094	0.323012	1.32606	-5.88228	1.60535e-08	2.42224e-07	9.06158
CPXM2	0.422617	-1.24258	5.87638	5.88226	1.60551e-08	2.42224e-07	9.06148
TOMM6	1.28589	0.362767	6.52923	-5.88035	1.62149e-08	2.4445e-07	9.05192
SERPINI1	0.631687	-0.662717	1.78148	5.879	1.63288e-08	2.45979e-07	9.04517
LECT1	0.734395	-0.445371	1.98567	5.87882	1.63439e-08	2.46019e-07	9.04428
PCDHB15	0.748614	-0.417705	1.82679	5.87792	1.64197e-08	2.46971e-07	9.03982
MAGEF1	0.710824	-0.492435	6.14683	5.87593	1.65896e-08	2.49337e-07	9.02989
PEX6	1.47559	0.561291	4.72201	-5.87555	1.66225e-08	2.49641e-07	9.02798
ROR2	0.743754	-0.427102	2.44247	5.87423	1.67369e-08	2.51168e-07	9.02137
HK2	2.10401	1.07314	5.54309	-5.87346	1.68029e-08	2.51968e-07	9.01757
TNK2	1.37405	0.45843	3.9592	-5.87271	1.68689e-08	2.52765e-07	9.01379
ODZ3	0.741732	-0.431029	2.20743	5.8716	1.69655e-08	2.54019e-07	9.00828
KRBA1	0.683916	-0.548108	5.3303	5.86858	1.72326e-08	2.57824e-07	8.99322
NAT9	1.29316	0.3709	5.82713	-5.86807	1.72779e-08	2.58306e-07	8.99068
HEG1	0.70415	-0.506046	3.96969	5.86718	1.73579e-08	2.59306e-07	8.98623
TESK2	1.39982	0.485246	2.52869	-5.86438	1.76111e-08	2.62889e-07	8.97226
GLYATL1	2.33665	1.22444	1.87745	-5.86299	1.77375e-08	2.64576e-07	8.96536
NPTX2	0.441947	-1.17805	4.05279	5.8624	1.77922e-08	2.65191e-07	8.9624
WDR62	1.14939	0.200868	1.34556	-5.8621	1.78192e-08	2.65393e-07	8.96093
STX18	0.783241	-0.352472	4.16182	5.86144	1.78804e-08	2.66104e-07	8.95763
HIST3H2A	1.65797	0.729415	6.07128	-5.86116	1.79061e-08	2.66287e-07	8.95624
LGMN	0.741715	-0.431062	4.55216	5.86029	1.79865e-08	2.6728e-07	8.95192
XPO1	1.32978	0.411184	5.88169	-5.86004	1.80104e-08	2.67434e-07	8.95064
XPR1	0.81153	-0.301284	2.98115	5.85872	1.81329e-08	2.69051e-07	8.94411
UBE2N	0.801397	-0.319412	5.00619	5.85673	1.83209e-08	2.71636e-07	8.93416
WDR42A	0.853844	-0.227955	2.23052	5.85649	1.83432e-08	2.71763e-07	8.93298
ESR1	0.824755	-0.277962	1.39085	5.85382	1.85979e-08	2.7523e-07	8.91969
RASL10B	1.38689	0.471854	1.6543	-5.85374	1.86051e-08	2.7523e-07	8.91931
TMEM170A	1.24655	0.317943	4.78258	-5.85281	1.86953e-08	2.76358e-07	8.91465
VWCE	1.90217	0.927649	4.54631	-5.85164	1.88078e-08	2.77813e-07	8.90886
RERG	0.655843	-0.608578	3.6842	5.85091	1.88789e-08	2.78654e-07	8.90523
TMEM150	1.26027	0.333728	4.47316	-5.85035	1.89342e-08	2.79262e-07	8.9024
FANCB	1.26984	0.344647	1.6371	-5.84886	1.908e-08	2.81202e-07	8.89501
TAF1L	1.25831	0.331484	1.70359	-5.84796	1.91689e-08	2.82301e-07	8.89053
ZNF469	0.454302	-1.13828	5.72234	5.84618	1.93455e-08	2.8469e-07	8.88169
FAM183B	1.57336	0.653851	1.25317	-5.84527	1.9436e-08	2.85809e-07	8.87719
PCYOX1L	0.715422	-0.483134	4.91005	5.84313	1.96516e-08	2.88765e-07	8.86655
CALM2	0.737835	-0.438629	9.96604	5.84282	1.96833e-08	2.88875e-07	8.86499
FBXO36	0.813246	-0.298237	1.09917	5.84277	1.96884e-08	2.88875e-07	8.86475
C22orf28	0.806533	-0.310195	7.00924	5.84256	1.97095e-08	2.8897e-07	8.86371
FLCN	1.24726	0.318762	2.36904	-5.84165	1.98023e-08	2.90115e-07	8.85918
SFT2D3	0.830557	-0.267849	2.85622	5.84051	1.9919e-08	2.91609e-07	8.85351
ALDH4A1	1.6187	0.694833	3.74182	-5.83778	2.02013e-08	2.95523e-07	8.83995
C1QTNF3	0.599576	-0.737986	2.37419	5.83738	2.0243e-08	2.95714e-07	8.83796
OIT3	2.18592	1.12824	1.13729	-5.83737	2.02443e-08	2.95714e-07	8.8379
PSME4	0.756281	-0.403005	3.82237	5.83657	2.03282e-08	2.96719e-07	8.83391
PPP2R5A	1.27378	0.349119	4.81983	-5.83446	2.05502e-08	2.99738e-07	8.82344
TCEAL3	0.657745	-0.604399	7.20661	5.83414	2.05836e-08	2.99848e-07	8.82187
LOC728142	0.730686	-0.452676	1.56824	5.8341	2.05881e-08	2.99848e-07	8.82166
ACAD9	0.834534	-0.260957	5.10465	5.83329	2.06738e-08	3.00874e-07	8.81766
UGT2B15	0.362966	-1.46209	3.43147	5.82996	2.10311e-08	3.05849e-07	8.80114
KCNJ6	0.63637	-0.652063	1.03253	5.82899	2.11366e-08	3.07157e-07	8.79631
FMN2	0.6862	-0.5433	1.22188	5.82786	2.12604e-08	3.08729e-07	8.79068
VPS41	0.776771	-0.364438	3.58493	5.82712	2.13408e-08	3.09669e-07	8.78704
PDIA2	0.238184	-2.06985	3.25525	5.82615	2.14473e-08	3.10985e-07	8.78224
CDA	1.59339	0.672095	3.13509	-5.82553	2.15163e-08	3.11758e-07	8.77914
CFC1	0.56254	-0.829972	2.0272	5.8247	2.16086e-08	3.12866e-07	8.77502
NS3BP	1.20791	0.272512	1.08315	-5.8226	2.1843e-08	3.16028e-07	8.76462
DHRS7B	0.77163	-0.374019	4.53997	5.81825	2.23373e-08	3.22942e-07	8.74304
GLUD1	1.34455	0.427125	6.4898	-5.81442	2.27805e-08	3.29108e-07	8.72411
FLJ40852	0.870668	-0.199805	1.14334	5.81401	2.28289e-08	3.29568e-07	8.72206
TTC37	0.686966	-0.54169	4.14237	5.81076	2.32134e-08	3.34873e-07	8.70596
C16orf82	1.43542	0.521474	1.13084	-5.80978	2.33301e-08	3.3631e-07	8.70112
TCEAL8	0.729841	-0.454346	7.1105	5.80829	2.35094e-08	3.38648e-07	8.69374
ELAVL4	0.777655	-0.362798	0.863121	5.80697	2.367e-08	3.40705e-07	8.68718
SLC25A18	1.34899	0.431879	0.970942	-5.80683	2.36867e-08	3.40705e-07	8.6865
LRBA	0.739061	-0.436235	4.68727	5.80662	2.37125e-08	3.40828e-07	8.68545
OSR2	0.588247	-0.765505	3.4346	5.80351	2.40931e-08	3.4589e-07	8.6701
LMO4	0.650563	-0.620238	5.05912	5.80346	2.40997e-08	3.4589e-07	8.66984
NUDT3	1.33685	0.418836	4.52702	-5.80288	2.41713e-08	3.46666e-07	8.66698
JAZF1	0.681524	-0.553164	3.70594	5.80036	2.44858e-08	3.50619e-07	8.65452
PRICKLE2	0.615875	-0.699289	3.05948	5.80029	2.44945e-08	3.50619e-07	8.65418
NLGN3	0.750696	-0.413699	1.22379	5.80025	2.45002e-08	3.50619e-07	8.65395
C10orf76	1.19503	0.257053	3.15905	-5.79829	2.47478e-08	3.53907e-07	8.64426
ZDHHC22	1.56315	0.644456	1.93143	-5.7976	2.48345e-08	3.54889e-07	8.64089
RSPH10B	1.20516	0.26922	0.605189	-5.79736	2.48651e-08	3.55069e-07	8.6397
CHD7	1.41337	0.499141	3.9152	-5.79626	2.50059e-08	3.56822e-07	8.63426
GNB4	0.651508	-0.618145	3.91171	5.79552	2.51015e-08	3.57927e-07	8.63058
CNTF	1.40345	0.48898	1.35686	-5.79521	2.51408e-08	3.58229e-07	8.62907
PRX	1.31957	0.40007	2.49618	-5.7936	2.53499e-08	3.60949e-07	8.62109
SCAMP5	0.6179	-0.694555	3.46508	5.79309	2.54155e-08	3.61621e-07	8.6186
PDZRN3	0.735526	-0.443152	2.33993	5.79179	2.55855e-08	3.63779e-07	8.61217
NUDT6	0.725096	-0.463756	3.10405	5.79094	2.56974e-08	3.65106e-07	8.60797
GUCY1B3	0.625875	-0.676053	3.31583	5.78868	2.59961e-08	3.69085e-07	8.59683
C3orf59	0.817522	-0.29067	1.96329	5.78741	2.6166e-08	3.71229e-07	8.59055
SFTPA1B	1.60566	0.683167	1.54757	-5.7863	2.63156e-08	3.73085e-07	8.58506
TMPRSS12	1.13838	0.186985	0.388942	-5.78579	2.63847e-08	3.73796e-07	8.58253
CCND3	1.22732	0.295517	3.43733	-5.78427	2.65899e-08	3.76433e-07	8.57506
AKAP7	0.443093	-1.17432	4.35017	5.78399	2.66285e-08	3.76709e-07	8.57366
CBX8	1.24254	0.313287	2.45547	-5.78038	2.71255e-08	3.83466e-07	8.55584
IL8RB	1.2945	0.372399	1.0393	-5.7768	2.76264e-08	3.90268e-07	8.53821
C16orf53	0.769383	-0.378227	6.26628	5.77619	2.77135e-08	3.91039e-07	8.53517
DENND3	1.29183	0.369417	3.26491	-5.77614	2.77206e-08	3.91039e-07	8.53493
TP53I3	0.629342	-0.668084	5.31907	5.77576	2.77743e-08	3.91517e-07	8.53306
ARS2	1.1989	0.261712	4.37749	-5.77461	2.7938e-08	3.93544e-07	8.5274
LOC653071	0.678439	-0.559708	1.37272	5.77381	2.80518e-08	3.94865e-07	8.52348
CYP2A7	1.75517	0.811607	1.23712	-5.77193	2.83233e-08	3.98403e-07	8.5142
IL6R	1.70003	0.765557	4.44143	-5.77101	2.84566e-08	3.99993e-07	8.50967
CHST9	0.549262	-0.864432	1.41282	5.76998	2.86066e-08	4.01815e-07	8.50461
PRKACB	0.676983	-0.562809	3.15327	5.76934	2.87012e-08	4.02857e-07	8.50143
TLR7	0.713471	-0.487073	1.61012	5.76676	2.90824e-08	4.07918e-07	8.48871
C10orf141	0.742575	-0.42939	1.02139	5.7666	2.91051e-08	4.07947e-07	8.48796
PIGB	0.715502	-0.482972	3.542	5.76628	2.91538e-08	4.08339e-07	8.48635
CYTSB	0.800084	-0.321777	2.53572	5.76611	2.91792e-08	4.08406e-07	8.48551
AMDHD1	1.89416	0.921556	2.41892	-5.76421	2.94636e-08	4.12094e-07	8.47616
C11orf60	0.797802	-0.325897	3.71213	5.76381	2.95238e-08	4.12643e-07	8.4742
E2F6	0.8205	-0.285425	3.74305	5.76365	2.95478e-08	4.12688e-07	8.47341
SLC35F3	0.575865	-0.796197	2.76458	5.76217	2.97712e-08	4.15513e-07	8.46616
LOC286467	1.30041	0.378972	2.22846	-5.762	2.9798e-08	4.15594e-07	8.46529
PEX3	0.744768	-0.425137	2.83856	5.76137	2.98938e-08	4.16636e-07	8.4622
SLC30A5	0.815425	-0.294376	2.94588	5.76057	3.00163e-08	4.18048e-07	8.45826
C3orf39	0.75619	-0.40318	5.012	5.75981	3.01322e-08	4.19367e-07	8.45454
ZBTB34	1.17539	0.233143	2.6144	-5.7562	3.06928e-08	4.26867e-07	8.43678
C16orf70	1.18994	0.250887	2.30586	-5.75504	3.08758e-08	4.29111e-07	8.43105
GRPEL1	1.23541	0.304994	2.78776	-5.75378	3.10751e-08	4.31577e-07	8.42485
GLI3	0.534676	-0.903262	4.8274	5.75319	3.1168e-08	4.32563e-07	8.42198
GFOD2	1.32795	0.4092	4.6581	-5.74698	3.21713e-08	4.46174e-07	8.39145
ALG2	0.724399	-0.465144	4.56806	5.74652	3.22462e-08	4.46898e-07	8.38921
C2	1.46452	0.550425	3.92981	-5.74476	3.25374e-08	4.50617e-07	8.38055
BBS12	0.700119	-0.514329	2.90152	5.74433	3.26075e-08	4.51272e-07	8.37848
FGF23	1.62394	0.699497	1.02042	-5.74413	3.26419e-08	4.51432e-07	8.37746
TSHZ2	0.618188	-0.693883	3.75867	5.74374	3.2707e-08	4.52016e-07	8.37554
RDH14	0.723539	-0.466856	5.76617	5.7424	3.29308e-08	4.54791e-07	8.36897
FAM174A	0.668487	-0.581029	5.54401	5.7419	3.30149e-08	4.55633e-07	8.36651
TUT1	1.25171	0.323895	2.06792	-5.74119	3.31346e-08	4.56966e-07	8.36303
SAMD1	1.22512	0.292927	2.37949	-5.73789	3.36963e-08	4.64388e-07	8.34683
DYRK4	0.781936	-0.354878	4.63991	5.73704	3.38411e-08	4.65747e-07	8.3427
RGAG4	0.72175	-0.47043	1.7349	5.73704	3.3842e-08	4.65747e-07	8.34268
NLRP3	0.56825	-0.815402	4.14219	5.73585	3.4047e-08	4.68241e-07	8.33686
LOC553137	0.286378	-1.80401	3.37255	5.73503	3.41907e-08	4.69889e-07	8.3328
KRI1	1.47487	0.560593	5.92588	-5.73441	3.42985e-08	4.71044e-07	8.32977
MPST	1.60586	0.683344	8.33883	-5.73421	3.43338e-08	4.71201e-07	8.32878
SGK3	0.720248	-0.473435	4.24211	5.73381	3.44032e-08	4.71826e-07	8.32683
EPHA3	0.762978	-0.390286	1.64317	5.7336	3.44398e-08	4.71999e-07	8.32581
DOK6	0.69106	-0.533117	2.57338	5.73342	3.44712e-08	4.72103e-07	8.32493
ERCC8	0.70357	-0.507233	2.20848	5.73325	3.45013e-08	4.72187e-07	8.32409
KCNS1	0.721443	-0.471043	1.27125	5.73264	3.46085e-08	4.73327e-07	8.3211
SPARC	0.450295	-1.15106	10.0259	5.73245	3.46414e-08	4.73448e-07	8.32019
HIST1H2AM	1.42091	0.506813	4.50548	-5.72792	3.54489e-08	4.8415e-07	8.29799
ALDOC	1.47247	0.558238	4.26326	-5.72657	3.56942e-08	4.87163e-07	8.29134
DLG2	0.826347	-0.27518	1.67443	5.72621	3.57592e-08	4.87435e-07	8.28959
SLITRK3	0.703963	-0.506428	0.896073	5.72619	3.57635e-08	4.87435e-07	8.28948
ZNF180	0.732741	-0.448625	2.63053	5.72455	3.60619e-08	4.91164e-07	8.28147
FIG4	0.747381	-0.420085	2.26594	5.72262	3.64176e-08	4.95666e-07	8.27202
LTBP1	0.565678	-0.821946	5.22398	5.72222	3.64927e-08	4.96346e-07	8.27003
NAP1L5	0.750229	-0.414597	2.30176	5.72095	3.67285e-08	4.9921e-07	8.26383
PGR	0.807584	-0.308316	1.23859	5.71871	3.71494e-08	5.04583e-07	8.25285
C9orf46	0.710113	-0.493879	5.30957	5.71656	3.75577e-08	5.09777e-07	8.24233
CLK3	1.33651	0.418466	4.66991	-5.71623	3.76199e-08	5.10271e-07	8.24073
FLNB	1.48634	0.571764	4.13936	-5.7155	3.77596e-08	5.11814e-07	8.23716
EXOSC9	0.75405	-0.407268	5.85911	5.71426	3.79982e-08	5.14695e-07	8.23109
FAM155A	0.545438	-0.874514	4.16662	5.71303	3.82369e-08	5.17574e-07	8.22506
AZIN1	1.54793	0.63034	5.39141	-5.70892	3.90428e-08	5.27693e-07	8.20497
PACS2	0.762436	-0.391311	3.78613	5.70891	3.90438e-08	5.27693e-07	8.20495
DDX58	0.614708	-0.702028	4.99875	5.70881	3.90646e-08	5.27693e-07	8.20443
MRPS17	1.34044	0.422711	6.38664	-5.70769	3.92871e-08	5.30335e-07	8.19897
TBC1D19	0.745785	-0.423169	2.32893	5.706	3.96249e-08	5.3453e-07	8.19072
ZBTB3	0.741591	-0.431303	4.55259	5.70536	3.97539e-08	5.35904e-07	8.18759
MGC11082	1.3389	0.421045	1.24257	-5.70497	3.98315e-08	5.36585e-07	8.18571
2022-12-01	1.20705	0.271491	0.895869	-5.70421	3.99873e-08	5.38315e-07	8.18195
CKS2	1.77183	0.825242	5.58739	-5.70299	4.02351e-08	5.41283e-07	8.176
SORBS2	0.582385	-0.779956	3.65354	5.70074	4.06965e-08	5.47117e-07	8.16502
KCTD16	0.707803	-0.498581	1.54098	5.69965	4.09222e-08	5.49777e-07	8.15969
C13orf16	1.24308	0.313918	1.59756	-5.69912	4.10325e-08	5.50628e-07	8.1571
LRFN1	1.38788	0.472887	2.16926	-5.69907	4.10413e-08	5.50628e-07	8.1569
GLDC	1.73828	0.797659	2.58848	-5.69843	4.11757e-08	5.52057e-07	8.15374
PCDHB5	0.629669	-0.667335	1.89214	5.69784	4.1299e-08	5.53333e-07	8.15087
TMEM138	0.782404	-0.354015	3.56661	5.6973	4.14112e-08	5.5446e-07	8.14825
CAMTA2	1.23174	0.300697	1.716	-5.69687	4.15026e-08	5.55308e-07	8.14613
LPCAT1	1.1967	0.25906	1.99203	-5.69648	4.15852e-08	5.56036e-07	8.14422
KIAA1211	0.673326	-0.570624	2.36685	5.69378	4.21565e-08	5.63294e-07	8.13107
ZNF542	0.797202	-0.326982	2.08588	5.69322	4.22767e-08	5.64519e-07	8.12833
LOC100190939	1.33704	0.419044	4.05845	-5.69166	4.26129e-08	5.68623e-07	8.12071
CCR5	0.547035	-0.870296	4.26037	5.68985	4.30048e-08	5.73465e-07	8.11189
GRID1	0.790146	-0.33981	1.57704	5.68949	4.30827e-08	5.74117e-07	8.11015
MCART2	1.21757	0.284003	1.31624	-5.68931	4.31224e-08	5.74258e-07	8.10926
CXCL14	0.332568	-1.58828	8.82478	5.68396	4.4306e-08	5.89622e-07	8.08318
LOC641784	1.38159	0.466335	5.49082	-5.68349	4.44122e-08	5.90637e-07	8.08088
ADH5P4	0.702892	-0.508626	4.76537	5.68235	4.46682e-08	5.93643e-07	8.07534
KIAA1652	1.59357	0.67226	3.41045	-5.6822	4.47025e-08	5.93698e-07	8.07461
SRF	0.791954	-0.336512	4.12703	5.68135	4.48946e-08	5.95849e-07	8.07048
C21orf70	1.28084	0.357088	4.86916	-5.67966	4.52811e-08	6.00575e-07	8.06222
DAZAP2	0.704037	-0.506277	9.10752	5.67882	4.54738e-08	6.02726e-07	8.05813
C3orf45	1.22585	0.293781	0.985049	-5.67833	4.55855e-08	6.03802e-07	8.05577
NT5E	1.56033	0.641853	3.21098	-5.6782	4.56163e-08	6.03805e-07	8.05512
SYNGR1	0.74556	-0.423604	3.20184	5.67799	4.56637e-08	6.04027e-07	8.05412
KCNH6	0.645777	-0.630891	1.88811	5.67706	4.5879e-08	6.06469e-07	8.04959
FLRT1	1.23651	0.306277	0.874204	-5.67687	4.59233e-08	6.06648e-07	8.04866
LOC100130776	1.29965	0.378125	2.34463	-5.67447	4.64851e-08	6.1366e-07	8.03695
COL3A1	0.376896	-1.40776	6.96588	5.67247	4.6956e-08	6.19462e-07	8.02725
LOC100132832	1.25008	0.32202	1.63181	-5.67114	4.72726e-08	6.23222e-07	8.02078
CRTC2	1.29032	0.367732	5.4956	-5.6699	4.75689e-08	6.26519e-07	8.01476
ST6GAL1	1.78006	0.831928	4.09027	-5.66983	4.75861e-08	6.26519e-07	8.01442
ATPIF1	0.728307	-0.457381	9.69724	5.66966	4.76285e-08	6.26659e-07	8.01356
NDUFC1	0.720271	-0.473389	8.73006	5.66865	4.78713e-08	6.29434e-07	8.00866
HEYL	0.49918	-1.00237	6.81593	5.6665	4.83942e-08	6.35887e-07	7.9982
SMARCA1	0.675705	-0.565535	5.13487	5.66585	4.85531e-08	6.3755e-07	7.99505
NR3C2	0.596654	-0.745033	2.71499	5.66432	4.893e-08	6.42072e-07	7.9876
ICAM5	1.28949	0.366803	1.77375	-5.66371	4.90798e-08	6.4361e-07	7.98466
SLC44A3	0.573026	-0.803328	4.0946	5.66341	4.91557e-08	6.44178e-07	7.98317
PPP1R16A	1.45839	0.544372	6.38983	-5.66194	4.95215e-08	6.48541e-07	7.97603
SPOCK1	0.521271	-0.939894	3.91646	5.66105	4.97444e-08	6.51029e-07	7.97171
LOC131054	1.61564	0.692102	7.45461	-5.66022	4.9953e-08	6.53326e-07	7.96768
ZNF155	0.779502	-0.359375	2.01442	5.6597	5.00834e-08	6.54598e-07	7.96517
GPR161	0.791266	-0.337765	2.93701	5.65918	5.0215e-08	6.55883e-07	7.96265
CNIH4	1.37153	0.455787	7.70097	-5.65508	5.12639e-08	6.69141e-07	7.94274
FGL2	0.558334	-0.8408	4.39309	5.65439	5.14433e-08	6.71039e-07	7.93938
FAM73B	1.18588	0.245964	2.26764	-5.65354	5.16651e-08	6.73382e-07	7.93524
TRIM56	1.43381	0.519856	5.25126	-5.65344	5.16911e-08	6.73382e-07	7.93475
ZNF35	0.805625	-0.31182	1.73327	5.65327	5.17341e-08	6.73499e-07	7.93395
PRPF18	0.740059	-0.434287	5.6657	5.65306	5.17888e-08	6.73766e-07	7.93294
NFKBIL2	1.30285	0.381675	2.56956	-5.65254	5.19241e-08	6.75082e-07	7.93042
HMGA2	1.92606	0.945654	2.34658	-5.65148	5.22022e-08	6.7825e-07	7.92528
TJP2	1.40034	0.485781	4.4099	-5.65105	5.23159e-08	6.79281e-07	7.92319
DMRTC1	0.750788	-0.413522	2.01996	5.64949	5.27289e-08	6.84194e-07	7.91562
ZNF300	0.809903	-0.30418	1.50958	5.64928	5.27857e-08	6.84481e-07	7.91458
TRMT1	1.37262	0.456934	5.77231	-5.64499	5.39387e-08	6.98578e-07	7.89378
CADPS2	0.707729	-0.498731	2.91544	5.64482	5.39841e-08	6.98578e-07	7.89297
PCTP	1.45233	0.538374	6.43501	-5.64472	5.40114e-08	6.98578e-07	7.89248
CCDC38	1.17832	0.236727	0.807126	-5.64471	5.40143e-08	6.98578e-07	7.89243
CRHBP	1.66796	0.738085	1.22157	-5.64335	5.43869e-08	7.02937e-07	7.88582
TMEM87A	1.29445	0.372334	4.9512	-5.64303	5.44741e-08	7.03603e-07	7.88427
NFYA	1.22901	0.297496	3.05781	-5.63945	5.54654e-08	7.15939e-07	7.86691
TSHZ3	0.576766	-0.793942	4.47112	5.63783	5.59174e-08	7.21302e-07	7.8591
C15orf62	1.32156	0.40224	1.31056	-5.63739	5.60435e-08	7.22456e-07	7.85693
RNF39	1.40128	0.486741	1.66519	-5.63655	5.62806e-08	7.2504e-07	7.85287
HLA-DRB3	0.464062	-1.10761	6.05886	5.63545	5.65905e-08	7.28557e-07	7.84758
LYPLA1	1.51175	0.596218	5.33258	-5.63138	5.77622e-08	7.43157e-07	7.82786
C10orf119	0.702381	-0.509673	4.71464	5.63026	5.80871e-08	7.4685e-07	7.82246
C21orf34	0.669503	-0.578838	2.54811	5.61982	6.12162e-08	7.86571e-07	7.77196
REEP3	1.5424	0.625174	6.65526	-5.61945	6.13289e-08	7.87506e-07	7.7702
RMND5A	1.31474	0.394779	3.48873	-5.61921	6.14051e-08	7.87972e-07	7.769
DCUN1D4	0.699926	-0.514725	3.48565	5.61798	6.17861e-08	7.92347e-07	7.76305
SDHALP2	1.37441	0.458809	4.02181	-5.61751	6.19294e-08	7.93668e-07	7.76082
RAB1A	0.686835	-0.541965	5.9994	5.61734	6.19823e-08	7.93831e-07	7.76
RP9	1.23352	0.302782	4.76716	-5.61616	6.23529e-08	7.9806e-07	7.75426
LOC729806	1.55702	0.638787	1.70642	-5.61502	6.27104e-08	8.02116e-07	7.74876
MGEA5	1.59877	0.676964	7.40353	-5.61156	6.38089e-08	8.15638e-07	7.73205
VIM	0.600608	-0.735504	10.4127	5.61034	6.41992e-08	8.20097e-07	7.72618
SLC39A6	0.712286	-0.489471	3.15843	5.60918	6.45748e-08	8.24362e-07	7.72056
TMEM14A	0.67648	-0.563882	5.59022	5.60867	6.47393e-08	8.25927e-07	7.71812
LOC126536	0.631266	-0.66368	1.16056	5.60762	6.50821e-08	8.29765e-07	7.71303
FAM60A	1.41157	0.497297	4.97896	-5.6034	6.64707e-08	8.46923e-07	7.69272
RSAD2	0.602758	-0.730348	2.45715	5.60238	6.68134e-08	8.5074e-07	7.68777
FKBP7	0.623422	-0.681718	4.8068	5.60195	6.69564e-08	8.52012e-07	7.68571
COQ9	1.24245	0.313192	3.31611	-5.60182	6.70006e-08	8.52025e-07	7.68508
ZNF559	0.701558	-0.511366	2.18629	5.60097	6.72863e-08	8.54914e-07	7.68098
KIAA1755	0.777651	-0.362806	1.87029	5.60089	6.73144e-08	8.54914e-07	7.68058
MGC12982	1.18074	0.239687	1.38288	-5.59966	6.77278e-08	8.59612e-07	7.67469
ERMAP	0.812677	-0.299245	1.57291	5.59754	6.84513e-08	8.68237e-07	7.66447
CCDC9	1.19496	0.256957	2.5759	-5.59603	6.89732e-08	8.74295e-07	7.65716
PTBP2	0.631301	-0.6636	4.93583	5.59583	6.9039e-08	8.74568e-07	7.65624
DOPEY2	0.754118	-0.407137	1.8191	5.59516	6.9271e-08	8.76944e-07	7.65301
TXNDC3	0.788891	-0.342103	1.37059	5.59426	6.95843e-08	8.80346e-07	7.64867
PTPRN	0.682679	-0.55072	1.69763	5.59351	6.98455e-08	8.83085e-07	7.64507
OLAH	1.23144	0.300351	0.746325	-5.5912	7.06597e-08	8.92807e-07	7.63392
PMAIP1	1.55963	0.641206	3.42862	-5.59073	7.08248e-08	8.94322e-07	7.63167
S100A9	2.26487	1.17943	4.01057	-5.59027	7.09891e-08	8.95823e-07	7.62944
SLC35B3	0.609856	-0.71346	3.91968	5.58857	7.15957e-08	9.02901e-07	7.62125
HBM	1.63333	0.707816	3.11588	-5.58824	7.17118e-08	9.03788e-07	7.6197
SHROOM1	1.47244	0.55821	4.74436	-5.58789	7.184e-08	9.04827e-07	7.61798
HIST1H3D	1.38108	0.465795	3.21689	-5.58755	7.19627e-08	9.0556e-07	7.61634
CHORDC1	1.72443	0.786118	4.72371	-5.58747	7.19899e-08	9.0556e-07	7.61597
WDR16	1.44952	0.535572	0.972364	-5.58672	7.22597e-08	9.08375e-07	7.61237
APOC1	2.34955	1.23239	7.83354	-5.58484	7.29415e-08	9.16362e-07	7.60334
ATP9B	0.802692	-0.317082	2.43984	5.58417	7.31893e-08	9.18892e-07	7.60007
OLFM4	0.216018	-2.21078	7.04411	5.5807	7.44697e-08	9.34373e-07	7.58339
ZNF76	0.796613	-0.328049	1.50651	5.58022	7.46453e-08	9.35981e-07	7.58112
DNALI1	0.562256	-0.830701	5.67173	5.57958	7.48854e-08	9.38396e-07	7.57804
USP15	1.20591	0.27012	3.10888	-5.57889	7.51438e-08	9.41037e-07	7.57472
C14orf153	1.22735	0.295549	3.07195	-5.5768	7.59323e-08	9.50309e-07	7.56468
DNAJB5	0.60143	-0.733531	5.13371	5.57641	7.60817e-08	9.51576e-07	7.56279
RPS4X	0.802303	-0.31778	11.0628	5.57531	7.65002e-08	9.56205e-07	7.55751
RIT1	1.27066	0.345579	3.72323	-5.57511	7.65756e-08	9.56541e-07	7.55656
CCDC148	0.771993	-0.37334	1.03969	5.57474	7.67169e-08	9.57701e-07	7.55479
CHN1	0.648666	-0.624452	4.81208	5.57429	7.68903e-08	9.58839e-07	7.55262
POLR3C	0.714372	-0.485252	3.5611	5.57425	7.69052e-08	9.58839e-07	7.55243
ANTXR1	0.636241	-0.652355	3.36877	5.5736	7.71571e-08	9.61372e-07	7.54929
CDH6	0.721793	-0.470343	1.82443	5.57335	7.7254e-08	9.61974e-07	7.54808
RING1	0.821396	-0.28385	4.62809	5.57257	7.75543e-08	9.65104e-07	7.54435
ADO	0.67472	-0.56764	2.52239	5.57197	7.77879e-08	9.67401e-07	7.54145
HIST1H4F	1.44374	0.529812	3.31898	-5.57177	7.78649e-08	9.67749e-07	7.5405
OSBPL9	0.774074	-0.369456	6.4354	5.57022	7.84695e-08	9.74651e-07	7.53306
HYAL4	1.24653	0.317921	0.790155	-5.56932	7.88221e-08	9.78415e-07	7.52875
TC2N	0.606222	-0.722082	3.75605	5.56881	7.90226e-08	9.80288e-07	7.5263
TMEM86B	1.42725	0.513237	3.6585	-5.5678	7.94222e-08	9.84626e-07	7.52145
POLD4	1.37238	0.456684	7.45086	-5.56647	7.99512e-08	9.90562e-07	7.51507
FBXW5	1.31535	0.395452	6.32698	-5.56539	8.03852e-08	9.94845e-07	7.50986
UBE2B	1.30403	0.38298	3.86748	-5.56535	8.03976e-08	9.94845e-07	7.50971
HLA-DQB2	0.501315	-0.996212	4.47471	5.55858	8.31604e-08	1.02839e-06	7.47721
LOC100132640	1.37921	0.463837	1.69192	-5.55845	8.3215e-08	1.02842e-06	7.47658
AKTIP	0.680506	-0.555321	2.92308	5.55784	8.34671e-08	1.03089e-06	7.47367
LOC120376	0.604291	-0.726685	2.84288	5.55686	8.38735e-08	1.03526e-06	7.469
ZNF45	0.842875	-0.24661	1.70144	5.55609	8.41995e-08	1.03864e-06	7.46527
PRAC	1.41817	0.504033	3.36378	-5.55578	8.4326e-08	1.03955e-06	7.46382
MATN3	0.446226	-1.16415	2.40364	5.55372	8.51974e-08	1.04963e-06	7.45394
NUFIP1	0.828843	-0.27083	1.67714	5.55349	8.5295e-08	1.04987e-06	7.45284
MAP2K4	0.743522	-0.427553	5.81724	5.55342	8.5323e-08	1.04987e-06	7.45252
CCDC75	1.4496	0.535659	2.82981	-5.5526	8.56741e-08	1.05354e-06	7.44857
LOC284033	0.573922	-0.801073	1.86467	5.55198	8.59403e-08	1.05615e-06	7.44559
HLA-DPB2	0.728458	-0.457082	2.57965	5.55154	8.61285e-08	1.05781e-06	7.44348
XYLT1	0.785576	-0.348176	1.61935	5.55051	8.65691e-08	1.06256e-06	7.43857
ANGPTL6	1.52144	0.605439	2.09396	-5.54976	8.68948e-08	1.06589e-06	7.43496
ERBB3	1.29089	0.368362	2.33517	-5.54934	8.70779e-08	1.06747e-06	7.43294
NLGN1	0.632624	-0.660581	1.63914	5.54861	8.7391e-08	1.0705e-06	7.42949
EGR1	0.546281	-0.872286	7.86918	5.54848	8.74496e-08	1.0705e-06	7.42884
INPP5F	0.781578	-0.355538	3.058	5.54839	8.74877e-08	1.0705e-06	7.42842
NFAT5	1.34478	0.427374	4.14954	-5.54705	8.80722e-08	1.07699e-06	7.42202
ZXDC	1.22156	0.288726	2.31748	-5.54609	8.84939e-08	1.08148e-06	7.41743
TCEAL6	0.675723	-0.565497	6.90352	5.54508	8.89412e-08	1.08625e-06	7.41258
WDR78	0.769861	-0.377329	2.00143	5.54496	8.89946e-08	1.08625e-06	7.412
COL1A2	0.425511	-1.23273	9.14208	5.54454	8.91829e-08	1.08788e-06	7.40997
PABPC5	0.886089	-0.174477	0.551762	5.54345	8.96653e-08	1.09309e-06	7.40478
TM7SF3	0.737661	-0.438971	5.08695	5.54133	9.06156e-08	1.10399e-06	7.39464
PGLYRP2	1.41225	0.497993	1.25634	-5.54089	9.08167e-08	1.10518e-06	7.39251
FLJ22167	0.782624	-0.353608	2.41146	5.54087	9.0825e-08	1.10518e-06	7.39242
KLHL25	1.63662	0.710721	6.83059	-5.54034	9.10637e-08	1.1074e-06	7.3899
C1orf198	0.677063	-0.562638	8.13083	5.53892	9.17101e-08	1.11457e-06	7.38309
LRRC15	0.758477	-0.398823	1.07797	5.5387	9.18088e-08	1.11509e-06	7.38206
C1orf54	0.605908	-0.72283	7.72264	5.53752	9.23482e-08	1.12095e-06	7.37643
PLA2G4A	0.62617	-0.675373	3.22812	5.53548	9.32907e-08	1.13169e-06	7.36666
LOC257396	0.736209	-0.441812	2.46621	5.53277	9.45554e-08	1.14633e-06	7.35371
CDC123	0.779504	-0.359373	5.76283	5.53061	9.55744e-08	1.15797e-06	7.34341
KCNA7	1.41184	0.497575	0.865913	-5.53023	9.57575e-08	1.15948e-06	7.34157
NPY	0.442189	-1.17727	2.76646	5.52998	9.58726e-08	1.16016e-06	7.34041
MR1	0.788649	-0.342544	3.59903	5.52858	9.65433e-08	1.167e-06	7.33371
FGG	3.60499	1.85	5.12305	-5.52855	9.65554e-08	1.167e-06	7.33359
TNNT1	1.81408	0.859238	5.01926	-5.52797	9.68379e-08	1.1697e-06	7.33078
PTGDS	0.41678	-1.26264	8.42157	5.52595	9.78098e-08	1.18071e-06	7.32117
TIMM23	0.777518	-0.363052	5.73461	5.5238	9.88634e-08	1.1927e-06	7.31087
OMD	0.572265	-0.805244	1.47931	5.52347	9.90225e-08	1.19389e-06	7.30933
HISPPD1	0.635932	-0.653055	4.46041	5.52259	9.94588e-08	1.19842e-06	7.3051
ACTR10	0.682405	-0.5513	6.46912	5.5223	9.96018e-08	1.19941e-06	7.30372
SH3RF3	0.792931	-0.334733	1.43151	5.52185	9.98219e-08	1.20133e-06	7.3016
VAPB	1.31027	0.389864	5.0692	-5.52151	9.99889e-08	1.20261e-06	7.29999
TPP2	1.27199	0.347087	4.55781	-5.52108	1.00207e-07	1.20449e-06	7.2979
PIF1	1.21821	0.284759	2.52409	-5.52053	1.0048e-07	1.20705e-06	7.29527
LRRC3	1.23495	0.30445	1.42206	-5.52008	1.00705e-07	1.20901e-06	7.29313
ZNF622	0.755933	-0.403671	5.6073	5.51919	1.0115e-07	1.21308e-06	7.28889
HIST1H2AJ	1.48699	0.572399	4.60518	-5.51915	1.01166e-07	1.21308e-06	7.28873
HIST1H4H	1.41767	0.503524	3.42797	-5.51793	1.01781e-07	1.2197e-06	7.28291
RBM15	1.2536	0.326079	2.34702	-5.51648	1.02514e-07	1.22774e-06	7.27601
KHDRBS1	0.817225	-0.291194	6.80879	5.51555	1.02988e-07	1.23267e-06	7.27157
2022-09-09	1.35608	0.439439	5.98693	-5.51484	1.03353e-07	1.2363e-06	7.26817
ZNF77	0.798104	-0.325351	2.20932	5.51407	1.03746e-07	1.24025e-06	7.26452
SRPR	0.79258	-0.335371	6.08964	5.5134	1.04092e-07	1.24329e-06	7.26132
TBL2	0.780069	-0.358326	6.8296	5.51333	1.04127e-07	1.24329e-06	7.261
REEP4	1.38879	0.473827	3.63243	-5.51291	1.04345e-07	1.24514e-06	7.25899
CPZ	0.540292	-0.888189	3.24351	5.5122	1.04713e-07	1.24878e-06	7.2556
PRSS23	0.601893	-0.732422	6.31523	5.51068	1.05508e-07	1.2575e-06	7.24833
PIK3CG	0.826567	-0.274797	0.955966	5.51004	1.05839e-07	1.26069e-06	7.24532
KLHL36	1.25874	0.331986	3.8928	-5.50964	1.0605e-07	1.26243e-06	7.24341
DAGLA	0.641588	-0.640281	1.77939	5.50948	1.06134e-07	1.26267e-06	7.24265
PROM1	0.489036	-1.03199	3.94865	5.50916	1.06305e-07	1.26394e-06	7.2411
MXI1	1.40718	0.492808	4.58583	-5.50807	1.06879e-07	1.27001e-06	7.23592
IRAK2	1.21878	0.285443	1.21105	-5.5066	1.07662e-07	1.27854e-06	7.2289
TMEM128	0.682732	-0.55061	4.75429	5.50645	1.07737e-07	1.27867e-06	7.22823
RCE1	1.23099	0.299825	2.16455	-5.50622	1.07864e-07	1.2794e-06	7.2271
HSP90AB1	1.29308	0.370813	5.91747	-5.50295	1.09623e-07	1.29948e-06	7.21155
C19orf63	0.73375	-0.44664	7.08469	5.50185	1.10222e-07	1.3058e-06	7.20631
SAMD9L	0.621538	-0.686086	4.14773	5.50149	1.10419e-07	1.30736e-06	7.20459
FLJ22795	1.60371	0.681418	5.43895	-5.50123	1.10561e-07	1.30825e-06	7.20336
MIB2	1.35595	0.439308	3.97863	-5.50013	1.11162e-07	1.31457e-06	7.19815
RBP1	0.490121	-1.02879	5.56843	5.4999	1.11287e-07	1.31527e-06	7.19706
PPP1R3D	1.40222	0.487712	4.35367	-5.49825	1.12201e-07	1.32527e-06	7.1892
MDH2	1.24619	0.317524	6.09037	-5.49805	1.12313e-07	1.3258e-06	7.18825
HIST1H1T	1.19611	0.258353	0.480068	-5.49532	1.13841e-07	1.34304e-06	7.17525
DDX60	0.615782	-0.699509	3.55142	5.49411	1.14523e-07	1.35028e-06	7.16951
IFRG15	1.17079	0.227481	1.49252	-5.4936	1.14814e-07	1.3529e-06	7.16708
CSNK1E	1.28846	0.365648	5.87663	-5.49151	1.16006e-07	1.3658e-06	7.15715
STIP1	1.30708	0.386347	3.32102	-5.49143	1.16047e-07	1.3658e-06	7.1568
CYP46A1	1.16899	0.225266	0.913422	-5.4913	1.16123e-07	1.36588e-06	7.15618
NOC2L	1.20263	0.266196	3.70517	-5.49085	1.16382e-07	1.36812e-06	7.15403
MAFG	1.41147	0.4972	6.35077	-5.48977	1.17005e-07	1.37461e-06	7.14891
CKS1B	1.37904	0.463668	6.74758	-5.48924	1.17313e-07	1.37742e-06	7.14638
ZDBF2	0.669327	-0.579217	2.48516	5.48741	1.18375e-07	1.38906e-06	7.13771
ADORA1	0.687244	-0.541106	1.96012	5.48723	1.18484e-07	1.38951e-06	7.13683
SFXN1	1.20197	0.265395	2.00455	-5.48651	1.18903e-07	1.3936e-06	7.13344
RHOF	1.31852	0.398924	2.30833	-5.48601	1.19199e-07	1.39587e-06	7.13105
C14orf79	0.794682	-0.33155	1.62508	5.48594	1.19238e-07	1.39587e-06	7.13073
ZNF425	0.735364	-0.44347	2.33045	5.48451	1.20084e-07	1.40494e-06	7.12394
HSPE1	1.43118	0.517207	9.67582	-5.48425	1.20239e-07	1.40592e-06	7.1227
PDCD4	0.616561	-0.697685	5.69947	5.48285	1.21075e-07	1.41486e-06	7.11604
ZNF778	0.812171	-0.300145	2.09187	5.48175	1.21735e-07	1.42173e-06	7.11082
TMCC1	1.20123	0.264511	2.38713	-5.48125	1.22035e-07	1.42439e-06	7.10845
HS6ST3	0.767822	-0.381155	0.961092	5.48097	1.222e-07	1.42548e-06	7.10715
BMPER	1.15462	0.207413	0.833694	-5.47974	1.22946e-07	1.43333e-06	7.1013
TMEM191A	1.51849	0.602641	5.22094	-5.47889	1.23463e-07	1.4385e-06	7.09727
C4orf19	0.616627	-0.69753	2.77264	5.47783	1.24109e-07	1.44518e-06	7.09225
LOC152719	1.28622	0.363132	1.56684	-5.47669	1.24813e-07	1.45252e-06	7.08682
CSGLCA-T	0.779299	-0.359752	5.76022	5.47652	1.24915e-07	1.45285e-06	7.08603
C14orf105	0.554703	-0.850212	1.75268	5.47567	1.25443e-07	1.45813e-06	7.08198
C11orf58	0.8283	-0.271775	5.81415	5.47539	1.25612e-07	1.45924e-06	7.08069
FGF2	0.666292	-0.585773	2.9494	5.47472	1.26033e-07	1.46327e-06	7.07747
TTPA	1.2951	0.373063	0.532932	-5.47444	1.26206e-07	1.46442e-06	7.07615
SAA1	3.61174	1.85269	6.71756	-5.47304	1.27077e-07	1.47366e-06	7.06954
HLA-C	0.645738	-0.63098	11.6991	5.47279	1.27237e-07	1.47465e-06	7.06833
DCUN1D3	0.732679	-0.448747	5.2239	5.47255	1.27384e-07	1.47549e-06	7.06722
SNX4	0.689483	-0.536414	4.72231	5.47217	1.27621e-07	1.47737e-06	7.06543
LONRF3	1.26348	0.337397	2.21036	-5.47205	1.27703e-07	1.47745e-06	7.06482
LEPREL2	0.68385	-0.548247	5.01721	5.47054	1.28655e-07	1.48759e-06	7.05768
GLMN	0.779718	-0.358975	2.10079	5.46807	1.3023e-07	1.50492e-06	7.04598
DACH1	0.588446	-0.765018	2.00116	5.46737	1.3068e-07	1.50914e-06	7.04267
MUDENG	0.819707	-0.28682	2.60615	5.46726	1.30748e-07	1.50914e-06	7.04217
PTGES3	1.29642	0.374534	6.03591	-5.46656	1.31199e-07	1.51347e-06	7.03886
ASPH	1.50494	0.589706	4.99354	-5.46495	1.32248e-07	1.52467e-06	7.03121
ZNF14	0.704141	-0.506063	3.69064	5.46312	1.33445e-07	1.53758e-06	7.02255
LOC151438	1.46059	0.546556	1.21114	-5.46299	1.33531e-07	1.53767e-06	7.02193
IFI35	0.74841	-0.418099	3.98628	5.46008	1.35456e-07	1.55892e-06	7.00818
DEFA4	1.53675	0.619885	1.55417	-5.45964	1.35748e-07	1.56138e-06	7.00611
BEND5	0.664998	-0.588579	3.26408	5.45495	1.38922e-07	1.59696e-06	6.9839
GATA1	1.23379	0.303098	1.18936	-5.45107	1.41596e-07	1.62674e-06	6.96558
PDCD7	1.41843	0.504299	5.00466	-5.45074	1.41829e-07	1.62848e-06	6.964
LOC254057	1.36274	0.446514	1.49143	-5.44907	1.42993e-07	1.63994e-06	6.95614
LOC283658	0.694428	-0.526103	1.45071	5.44907	1.42993e-07	1.63994e-06	6.95614
A4GALT	1.69224	0.758932	3.82672	-5.44721	1.44305e-07	1.65402e-06	6.94737
CBLN4	0.76928	-0.378418	0.706985	5.4469	1.44532e-07	1.65567e-06	6.94586
FAM148B	0.599774	-0.737509	4.55722	5.44603	1.45146e-07	1.66174e-06	6.94178
IL17D	0.606842	-0.720608	2.99344	5.44293	1.47378e-07	1.68631e-06	6.92712
CRMP1	0.795902	-0.329337	1.80473	5.44262	1.47599e-07	1.68786e-06	6.92568
SRPK3	1.24545	0.316667	1.65648	-5.44072	1.48984e-07	1.70261e-06	6.91671
PCID2	1.15438	0.207115	3.11172	-5.44061	1.49061e-07	1.70261e-06	6.91621
IPMK	1.21282	0.278364	0.844835	-5.43914	1.50147e-07	1.71402e-06	6.90924
MTMR2	0.810328	-0.303422	4.24748	5.43815	1.50874e-07	1.72133e-06	6.9046
MRPL12	1.34721	0.429976	4.33141	-5.43728	1.51519e-07	1.72768e-06	6.9005
GPX7	0.672526	-0.572339	4.13868	5.43713	1.51632e-07	1.72797e-06	6.89979
NFKBIB	1.22987	0.298508	2.87066	-5.43648	1.52117e-07	1.7325e-06	6.89672
CHRNA4	1.3693	0.453444	2.32432	-5.43622	1.5231e-07	1.7337e-06	6.8955
RB1	0.727006	-0.459961	5.6354	5.43506	1.53181e-07	1.74261e-06	6.89002
LOC100130600	1.2757	0.351284	1.43966	-5.43397	1.54004e-07	1.75096e-06	6.88488
PALB2	0.765697	-0.385154	1.92722	5.43313	1.54641e-07	1.75719e-06	6.88091
VWA3B	1.11153	0.152547	0.691641	-5.43278	1.54901e-07	1.75914e-06	6.87929
CMTM7	1.47934	0.564958	5.50942	-5.43181	1.55642e-07	1.76575e-06	6.87471
CACNA1D	0.764124	-0.388121	1.41147	5.43178	1.55662e-07	1.76575e-06	6.87458
MBOAT4	0.698569	-0.517525	1.31975	5.43095	1.56299e-07	1.77195e-06	6.87067
HLA-B	0.590148	-0.760851	9.08993	5.4303	1.56801e-07	1.77663e-06	6.86758
HNRPDL	0.752722	-0.409811	6.98334	5.42954	1.57388e-07	1.78156e-06	6.86399
OSBP2	1.18213	0.241388	1.49319	-5.4295	1.57417e-07	1.78156e-06	6.86382
CCL11	0.549317	-0.86429	2.43123	5.42914	1.57698e-07	1.78372e-06	6.86211
ATP8B1	0.785585	-0.34816	1.45423	5.42811	1.58493e-07	1.79169e-06	6.85727
ZNF267	0.718933	-0.476071	3.95061	5.42745	1.59008e-07	1.79571e-06	6.85416
C20orf94	1.48468	0.570151	4.1835	-5.42742	1.59031e-07	1.79571e-06	6.85402
ZNF48	0.821812	-0.283119	4.04945	5.42634	1.59876e-07	1.80423e-06	6.84892
RAC3	1.39409	0.479326	2.06345	-5.42453	1.61302e-07	1.81928e-06	6.84039
SLC28A1	1.46958	0.5554	1.60033	-5.4244	1.61401e-07	1.81936e-06	6.83981
PFKFB3	1.46436	0.55027	3.48825	-5.42363	1.62013e-07	1.82521e-06	6.83617
AHCYL2	0.671909	-0.573663	3.78527	5.4228	1.62675e-07	1.83163e-06	6.83225
WASF2	1.35681	0.440217	5.11542	-5.42264	1.62802e-07	1.83201e-06	6.83151
SLC35E3	0.773563	-0.37041	2.68405	5.42128	1.63888e-07	1.8426e-06	6.82512
PAK7	0.652913	-0.615038	0.991374	5.42115	1.63989e-07	1.8426e-06	6.82453
ZFP37	0.786876	-0.345791	1.02663	5.4211	1.64035e-07	1.8426e-06	6.82426
HOXC13	1.31946	0.399952	1.189	-5.42099	1.64117e-07	1.8426e-06	6.82378
HSPA1L	1.40819	0.493839	1.7439	-5.4207	1.64351e-07	1.84419e-06	6.82241
CPN2	1.46725	0.553112	1.70664	-5.41896	1.65762e-07	1.85891e-06	6.8142
CIAO1	1.17524	0.23296	5.55399	-5.41885	1.65851e-07	1.85891e-06	6.81368
TPD52L2	1.36169	0.445398	2.74839	-5.41762	1.6685e-07	1.86904e-06	6.80792
WNT4	0.552336	-0.856381	3.33009	5.41469	1.69261e-07	1.89498e-06	6.79413
MED4	0.800226	-0.32152	7.54703	5.41454	1.6939e-07	1.89534e-06	6.7934
SH3BP5L	1.30908	0.388558	5.28624	-5.41378	1.70014e-07	1.90124e-06	6.78987
PPP2CA	0.712138	-0.489771	5.78558	5.41348	1.7027e-07	1.90304e-06	6.78842
DDX5	0.657921	-0.604014	9.21202	5.41234	1.71221e-07	1.91258e-06	6.78308
CAND2	0.573681	-0.80168	3.81596	5.41064	1.72647e-07	1.92743e-06	6.77511
YPEL3	1.36487	0.448767	3.33735	-5.41012	1.73092e-07	1.93062e-06	6.77264
UPRT	0.758489	-0.3988	3.30323	5.41007	1.73129e-07	1.93062e-06	6.77243
RPP21	1.29367	0.371472	6.63446	-5.40896	1.74071e-07	1.94003e-06	6.76722
APPL2	0.764305	-0.38778	2.61464	5.40871	1.74291e-07	1.94138e-06	6.76601
LOC401397	0.770885	-0.375412	5.88995	5.40672	1.75992e-07	1.95922e-06	6.75668
MRPS2	1.26485	0.338962	6.55421	-5.40642	1.76247e-07	1.96096e-06	6.75529
FLJ12616	1.31985	0.40037	1.56591	-5.40515	1.77346e-07	1.97156e-06	6.74932
CNN3	0.607595	-0.718819	6.3908	5.40509	1.774e-07	1.97156e-06	6.74903
GNG2	0.758518	-0.398745	2.09454	5.40218	1.79938e-07	1.99865e-06	6.73538
ARID3A	1.25416	0.326718	3.28668	-5.40159	1.80461e-07	2.00333e-06	6.7326
MRVI1	0.512221	-0.965162	4.35969	5.39904	1.82722e-07	2.0273e-06	6.72064
MOCS3	0.840408	-0.250837	1.92015	5.39772	1.839e-07	2.03922e-06	6.71447
ALDH6A1	1.60543	0.682955	4.27161	-5.39682	1.84717e-07	2.04713e-06	6.71021
ASTE1	0.784823	-0.349561	2.16477	5.39596	1.85487e-07	2.05451e-06	6.70622
DPT	0.451934	-1.14581	4.29621	5.39582	1.85621e-07	2.05483e-06	6.70553
ANKRD13B	1.19689	0.25929	1.63949	-5.39479	1.86552e-07	2.06399e-06	6.70072
PEX7	0.72713	-0.459716	4.56255	5.39466	1.8667e-07	2.06414e-06	6.70011
HLA-DRB5	0.497724	-1.00658	7.84063	5.39297	1.88223e-07	2.08015e-06	6.69215
DDX6	1.3033	0.382171	3.49503	-5.39177	1.89327e-07	2.09117e-06	6.68654
C19orf6	1.27447	0.349892	5.11247	-5.39146	1.89615e-07	2.09318e-06	6.68508
SLC46A3	0.779203	-0.359929	1.60645	5.3908	1.90225e-07	2.09874e-06	6.682
OSR1	0.710495	-0.493103	1.27135	5.3902	1.90778e-07	2.10367e-06	6.67921
IGSF21	0.618875	-0.69228	4.6163	5.38846	1.92402e-07	2.12023e-06	6.67107
FSTL1	0.549069	-0.864941	8.26241	5.38837	1.92494e-07	2.12023e-06	6.67061
C9orf140	1.50307	0.587912	3.73067	-5.38813	1.92721e-07	2.12048e-06	6.66948
C1orf2	1.26129	0.334895	5.59244	-5.38811	1.92732e-07	2.12048e-06	6.66942
ZSCAN16	0.751014	-0.413088	2.9466	5.38771	1.93112e-07	2.12322e-06	6.66753
CCL15	1.69207	0.758787	3.23743	-5.38762	1.93196e-07	2.12322e-06	6.66712
UBE2O	1.32804	0.409304	3.94342	-5.38677	1.94e-07	2.13088e-06	6.66313
ZFP82	0.750776	-0.413546	1.67517	5.38407	1.96574e-07	2.15795e-06	6.65047
CHSY1	0.638354	-0.647572	6.99834	5.3836	1.97017e-07	2.1616e-06	6.64831
MAT1A	2.85904	1.51553	3.55015	-5.38276	1.97826e-07	2.16928e-06	6.64437
HIST1H2BO	1.53655	0.619693	6.05774	-5.37802	2.02455e-07	2.2188e-06	6.62217
SLC38A11	0.706128	-0.501998	1.71532	5.37753	2.0294e-07	2.22289e-06	6.61987
MRPS25	1.30666	0.385887	7.36736	-5.37378	2.06672e-07	2.26251e-06	6.60238
PNMT	1.79103	0.840786	2.40079	-5.37335	2.07114e-07	2.26609e-06	6.60032
ZNF613	0.836076	-0.258295	2.28217	5.3723	2.08173e-07	2.27641e-06	6.59543
ST3GAL1	1.50665	0.591342	6.04162	-5.372	2.08476e-07	2.27847e-06	6.59403
KREMEN2	1.78672	0.837315	2.94087	-5.37085	2.09649e-07	2.29003e-06	6.58864
DHRS12	0.676048	-0.564802	4.94272	5.37042	2.1008e-07	2.29346e-06	6.58667
ZNF565	0.793282	-0.334094	3.29379	5.37001	2.10499e-07	2.29676e-06	6.58476
ETAA1	0.773842	-0.369888	3.86593	5.36952	2.11005e-07	2.30101e-06	6.58245
HNRPLL	0.725019	-0.463909	3.80811	5.36934	2.11195e-07	2.30182e-06	6.58159
SPR	1.49926	0.584253	5.93113	-5.36874	2.11803e-07	2.30717e-06	6.57883
CD63	0.715895	-0.48218	11.487	5.36857	2.11983e-07	2.30786e-06	6.57801
C7orf54	1.35546	0.438783	2.57434	-5.36843	2.1213e-07	2.30818e-06	6.57735
C14orf50	0.668563	-0.580866	1.8648	5.36665	2.13968e-07	2.3269e-06	6.56907
ATP5C1	0.734558	-0.445052	5.70907	5.36649	2.14137e-07	2.32746e-06	6.56831
SLFNL1	1.1554	0.208395	1.13854	-5.3654	2.1528e-07	2.33859e-06	6.5632
ARPC1A	1.43075	0.51677	7.27824	-5.36445	2.16275e-07	2.34735e-06	6.55877
ARMC8	0.800056	-0.321827	3.58658	5.3644	2.16324e-07	2.34735e-06	6.55855
ARL5A	0.781369	-0.355924	4.46092	5.36344	2.17343e-07	2.35712e-06	6.55404
NLRX1	0.762803	-0.390618	6.03249	5.36221	2.18643e-07	2.36991e-06	6.54832
PCDH7	0.711549	-0.490965	1.86337	5.3604	2.20576e-07	2.38892e-06	6.53987
MXD3	1.18814	0.248703	2.14294	-5.36034	2.20638e-07	2.38892e-06	6.5396
ANXA5	0.724148	-0.465644	8.46674	5.35893	2.22158e-07	2.40405e-06	6.53301
LOC100190986	1.27555	0.351125	1.7845	-5.35799	2.23171e-07	2.4136e-06	6.52864
C20orf144	1.36137	0.445059	2.62758	-5.35789	2.23284e-07	2.4136e-06	6.52815
BNC2	0.689476	-0.536427	2.48171	5.35734	2.23874e-07	2.41865e-06	6.52562
NTRK2	0.765689	-0.38517	1.98126	5.35647	2.2483e-07	2.42764e-06	6.52153
SUPT5H	1.37602	0.4605	5.43053	-5.35495	2.26495e-07	2.44429e-06	6.51445
LOC100134282	1.58118	0.661	3.638	-5.35379	2.2777e-07	2.45671e-06	6.50906
FZD1	0.726208	-0.461545	3.86474	5.35351	2.2808e-07	2.45871e-06	6.50775
ZMYM6	0.85872	-0.219741	2.92052	5.35085	2.31051e-07	2.48937e-06	6.49533
EDNRA	0.65102	-0.619226	3.21517	5.34931	2.32778e-07	2.50661e-06	6.48819
TCTA	0.822962	-0.281102	2.71444	5.3471	2.3529e-07	2.53228e-06	6.47788
LOC100216479	0.672936	-0.57146	1.35986	5.34645	2.36037e-07	2.53895e-06	6.47484
LOC90826	0.785189	-0.348888	3.10907	5.34631	2.36191e-07	2.53921e-06	6.47421
LPPR2	1.37559	0.460053	2.29121	-5.34549	2.37139e-07	2.54802e-06	6.47037
LOC100127998	0.567445	-0.817448	1.85952	5.34467	2.38078e-07	2.55672e-06	6.46658
GALNT1	0.657045	-0.605935	4.18166	5.34386	2.39022e-07	2.56546e-06	6.46278
VSNL1	0.617337	-0.69587	1.85711	5.34338	2.39576e-07	2.56868e-06	6.46056
LIMD1	1.22693	0.295048	0.813796	-5.34337	2.39582e-07	2.56868e-06	6.46053
MTR	0.783941	-0.351184	4.13008	5.34261	2.40465e-07	2.57675e-06	6.457
POLR3H	0.808819	-0.306112	4.36489	5.34245	2.40659e-07	2.57742e-06	6.45623
C4orf41	0.768603	-0.37969	3.83386	5.34177	2.41457e-07	2.58458e-06	6.45305
TCF7L2	1.49275	0.577969	2.21298	-5.34153	2.41735e-07	2.58614e-06	6.45195
TARBP2	1.24786	0.319453	3.86004	-5.3414	2.41883e-07	2.58633e-06	6.45136
SFTPB	2.15766	1.10946	1.54595	-5.33988	2.43673e-07	2.60405e-06	6.44428
ANKRA2	0.759789	-0.39633	4.32915	5.33847	2.4535e-07	2.62056e-06	6.4377
ZBTB9	0.82093	-0.284669	1.65498	5.33805	2.45843e-07	2.62441e-06	6.43577
WDR7	0.717914	-0.478116	4.20672	5.33701	2.47089e-07	2.6359e-06	6.43092
UNQ9368	1.59383	0.6725	1.16983	-5.33693	2.47187e-07	2.6359e-06	6.43054
SRP14	0.773405	-0.370704	10.6674	5.33627	2.47972e-07	2.64285e-06	6.4275
FLJ34690	1.18799	0.248517	0.50068	-5.33579	2.4855e-07	2.64758e-06	6.42526
SFRS2	0.697531	-0.519672	6.53477	5.33383	2.5092e-07	2.67139e-06	6.41615
ZNF323	0.798984	-0.323762	1.41622	5.33197	2.53195e-07	2.69415e-06	6.40749
TEP1	1.40214	0.487629	3.79486	-5.32876	2.57157e-07	2.73484e-06	6.39259
DKFZp781M2440	0.754051	-0.407267	1.03816	5.32795	2.58163e-07	2.74406e-06	6.38885
C7orf53	1.70495	0.769729	2.67997	-5.32676	2.59661e-07	2.75849e-06	6.3833
HOXA6	1.16907	0.225365	1.05684	-5.32639	2.60127e-07	2.76196e-06	6.38158
NEFM	0.669426	-0.579004	3.09135	5.32429	2.62787e-07	2.78871e-06	6.37181
SGCB	0.658593	-0.602541	5.0571	5.32387	2.63317e-07	2.79283e-06	6.36988
LHFPL4	0.544027	-0.87825	3.46035	5.32286	2.64602e-07	2.80496e-06	6.3652
ALOX12P2	1.24893	0.32069	1.56553	-5.32099	2.67009e-07	2.82895e-06	6.35652
SF3B3	1.15534	0.208317	3.17398	-5.32005	2.68222e-07	2.84027e-06	6.35217
JMJD2D	0.83963	-0.252174	1.01193	5.31994	2.68365e-07	2.84027e-06	6.35166
KCNJ9	1.12046	0.164091	0.479549	-5.31983	2.68517e-07	2.84035e-06	6.35111
CP	2.4822	1.31162	4.59903	-5.31947	2.68977e-07	2.84369e-06	6.34947
ABTB2	1.48665	0.572063	4.68138	-5.31846	2.703e-07	2.85615e-06	6.34476
LOC201229	0.732326	-0.449443	3.44078	5.31657	2.7278e-07	2.88082e-06	6.336
ASNS	1.33787	0.419934	4.50569	-5.31607	2.73429e-07	2.88609e-06	6.33372
LOC116349	0.811428	-0.301465	1.83031	5.31597	2.73571e-07	2.88609e-06	6.33322
HNRNPK	0.826213	-0.275414	7.30607	5.31396	2.76233e-07	2.91261e-06	6.32393
FBXL12	0.833904	-0.262047	3.63376	5.3136	2.76718e-07	2.91617e-06	6.32225
GHRLOS	1.40046	0.485903	2.28385	-5.31347	2.76894e-07	2.91647e-06	6.32164
C3orf71	0.805408	-0.312209	1.69879	5.31279	2.77805e-07	2.92451e-06	6.31848
TTC30A	0.822829	-0.281336	1.75026	5.31207	2.78773e-07	2.93313e-06	6.31515
ATF4	1.32603	0.407113	8.65919	-5.31148	2.79562e-07	2.93986e-06	6.31244
PCGF6	0.748439	-0.418044	3.12837	5.31114	2.80025e-07	2.94317e-06	6.31085
LOC646719	0.812958	-0.298748	1.90161	5.30969	2.81986e-07	2.9622e-06	6.30415
SCRG1	0.370511	-1.43241	3.60571	5.30866	2.83392e-07	2.97539e-06	6.29938
GLT1D1	1.66649	0.736811	2.49322	-5.30821	2.84012e-07	2.98032e-06	6.29728
PPM1B	0.705859	-0.502549	4.41401	5.30806	2.84213e-07	2.98085e-06	6.2966
APOB	2.2978	1.20025	3.09701	-5.30783	2.84542e-07	2.98271e-06	6.29549
JMJD4	0.798821	-0.324055	3.19883	5.30749	2.85001e-07	2.98468e-06	6.29395
ING5	1.24644	0.317811	2.4365	-5.30747	2.85033e-07	2.98468e-06	6.29384
LRRK1	0.810398	-0.303297	2.63144	5.30711	2.85524e-07	2.98824e-06	6.29219
IFT52	0.807293	-0.308835	2.01599	5.30692	2.85786e-07	2.9894e-06	6.29131
CPSF4	1.33983	0.422052	5.42099	-5.30646	2.86422e-07	2.99447e-06	6.28918
RNF216	1.1881	0.248653	2.96862	-5.30634	2.8659e-07	2.99464e-06	6.28861
NUDT16L1	1.19681	0.259199	4.79685	-5.30595	2.87128e-07	2.99868e-06	6.28681
HIST1H2AA	1.34378	0.426297	1.38446	-5.30523	2.88127e-07	3.00752e-06	6.28348
FAM105A	0.702517	-0.509395	1.97006	5.30457	2.89044e-07	3.01549e-06	6.28044
CITED2	1.5045	0.589284	4.85592	-5.304	2.89845e-07	3.02226e-06	6.27778
ADARB2	0.596467	-0.745485	1.84724	5.30115	2.93857e-07	3.06247e-06	6.26459
AFAP1L1	1.26554	0.339757	2.42315	-5.30012	2.95313e-07	3.07602e-06	6.25985
NUAK2	0.700099	-0.51437	3.08468	5.29713	2.99606e-07	3.11909e-06	6.24601
ERP27	0.283667	-1.81773	3.74321	5.29669	3.00241e-07	3.12241e-06	6.24397
LOC100131360	1.31638	0.396575	3.24487	-5.29669	3.00241e-07	3.12241e-06	6.24397
LOC595101	1.36099	0.444652	3.87787	-5.29406	3.04076e-07	3.16063e-06	6.2318
HIST1H2BN	1.27848	0.354429	2.58049	-5.29361	3.04735e-07	3.16581e-06	6.22972
ZC3H3	1.20122	0.264503	1.60103	-5.29222	3.06779e-07	3.18538e-06	6.22331
LCAT	1.29501	0.372962	2.35502	-5.29157	3.07734e-07	3.19361e-06	6.22033
SIDT1	0.723202	-0.46753	2.18053	5.28905	3.11493e-07	3.23093e-06	6.20868
SEMA6D	0.822388	-0.282109	1.59662	5.28851	3.12305e-07	3.23765e-06	6.20618
C18orf19	1.35489	0.438173	3.31436	-5.28706	3.14504e-07	3.25873e-06	6.19945
MIPEP	0.766119	-0.384359	2.70589	5.28632	3.15616e-07	3.26854e-06	6.19607
LOC400027	0.741466	-0.431548	2.84322	5.28603	3.16057e-07	3.27118e-06	6.19473
RCBTB2	0.694454	-0.526048	3.61128	5.28594	3.16202e-07	3.27118e-06	6.19429
CCDC103	0.674231	-0.568685	2.92406	5.28529	3.17182e-07	3.2796e-06	6.19132
ENTPD1	0.64249	-0.638255	2.50039	5.2847	3.18093e-07	3.28729e-06	6.18857
TULP3	1.34708	0.429836	2.33163	-5.28457	3.18281e-07	3.28752e-06	6.188
C11orf88	1.50456	0.589339	0.869223	-5.28269	3.21179e-07	3.31572e-06	6.17931
ALG9	0.843451	-0.245625	3.68543	5.28141	3.23167e-07	3.33446e-06	6.17339
GADD45A	0.641026	-0.641545	6.6307	5.2813	3.23332e-07	3.33446e-06	6.1729
HS1BP3	1.17292	0.230102	2.71933	-5.28037	3.24791e-07	3.34775e-06	6.16858
LONRF1	0.796762	-0.32778	2.73006	5.27978	3.257e-07	3.35537e-06	6.1659
RNF170	0.807254	-0.308905	2.48099	5.27744	3.29388e-07	3.3916e-06	6.1551
LGALS9	0.740454	-0.433519	2.61431	5.27625	3.31286e-07	3.40936e-06	6.14959
CHADL	0.637202	-0.650177	5.2938	5.27526	3.32856e-07	3.42258e-06	6.14506
MRPS10	1.2665	0.340848	4.4753	-5.27523	3.32917e-07	3.42258e-06	6.14488
DCP1B	0.756018	-0.403507	6.19735	5.27492	3.33413e-07	3.42589e-06	6.14346
BCAP31	1.2833	0.35986	7.94473	-5.27381	3.35191e-07	3.44237e-06	6.13835
KIAA1279	0.713145	-0.487734	4.08329	5.2712	3.39421e-07	3.484e-06	6.12633
TCL1B	1.43829	0.524353	2.56775	-5.27001	3.4136e-07	3.50209e-06	6.12086
ASPG	1.98107	0.986283	2.60956	-5.26982	3.4167e-07	3.50344e-06	6.11999
KCNAB3	1.20547	0.2696	0.969364	-5.26866	3.43591e-07	3.52132e-06	6.11462
CA1	1.42062	0.506521	1.81419	-5.2681	3.44518e-07	3.52899e-06	6.11203
APOM	1.76221	0.817383	3.55946	-5.26791	3.44829e-07	3.53034e-06	6.11117
DLX4	1.36538	0.449299	1.62137	-5.2673	3.45834e-07	3.53879e-06	6.10838
HNRNPR	0.701232	-0.512036	6.72345	5.26638	3.47373e-07	3.5527e-06	6.10412
PHC1	0.802072	-0.318196	1.77669	5.26581	3.48312e-07	3.56046e-06	6.10153
KIF5C	0.575087	-0.798149	3.17908	5.26537	3.49047e-07	3.56613e-06	6.09951
SACM1L	0.674415	-0.568292	3.99026	5.26411	3.51178e-07	3.58604e-06	6.09367
TXNDC12	0.716031	-0.481906	4.79119	5.26356	3.52097e-07	3.59357e-06	6.09117
IGF2BP3	2.34589	1.23013	4.79515	-5.2632	3.52704e-07	3.5979e-06	6.08951
ZNF382	0.834049	-0.261796	1.02939	5.26279	3.53406e-07	3.60321e-06	6.08761
RBM18	1.2235	0.291015	4.70913	-5.26268	3.53589e-07	3.60322e-06	6.08711
FAM20C	0.718079	-0.477786	7.19717	5.26197	3.5479e-07	3.61358e-06	6.08386
ZNF512	0.777349	-0.363366	2.3495	5.26106	3.56341e-07	3.62752e-06	6.07967
GLI2	0.676547	-0.563738	2.86607	5.25966	3.58755e-07	3.6502e-06	6.0732
PLA2G2F	1.144	0.194086	0.661927	-5.25871	3.60384e-07	3.66489e-06	6.06886
PFKFB1	1.38064	0.465336	1.11862	-5.25833	3.6104e-07	3.66968e-06	6.06711
KCNK10	0.813723	-0.29739	1.074	5.25762	3.62269e-07	3.68e-06	6.06386
NAE1	0.773967	-0.369656	5.79741	5.25753	3.62429e-07	3.68e-06	6.06343
SLC30A2	0.566804	-0.819078	2.64552	5.2566	3.64055e-07	3.69441e-06	6.05914
FMO9P	1.19724	0.259714	0.995864	-5.25643	3.64351e-07	3.69441e-06	6.05836
EMP1	0.59116	-0.75838	6.39755	5.2564	3.64409e-07	3.69441e-06	6.05821
C5orf39	1.69018	0.757178	4.35959	-5.25515	3.66596e-07	3.71467e-06	6.05247
WNT2	0.543181	-0.880495	2.01234	5.2514	3.73242e-07	3.77943e-06	6.03524
EBF3	0.620514	-0.688464	2.08489	5.25133	3.7337e-07	3.77943e-06	6.03491
KLK15	1.3623	0.446041	1.18991	-5.25121	3.73581e-07	3.77963e-06	6.03437
GRM2	1.43487	0.520922	1.64236	-5.24808	3.79225e-07	3.83478e-06	6.01999
BCAS2	0.738605	-0.437124	5.65068	5.24748	3.80305e-07	3.84372e-06	6.01727
PKNOX2	0.733886	-0.446373	2.12393	5.24698	3.81226e-07	3.85102e-06	6.01495
CPA3	0.522137	-0.937499	3.55848	5.24687	3.81416e-07	3.85102e-06	6.01447
ZMYM1	0.85443	-0.226965	2.23602	5.24665	3.81831e-07	3.8522e-06	6.01343
ZIK1	0.812903	-0.298845	1.95868	5.2466	3.81923e-07	3.8522e-06	6.0132
C16orf74	1.71478	0.778026	3.68305	-5.24497	3.84904e-07	3.87853e-06	6.00574
FAM86C	1.30347	0.382355	2.70354	-5.24496	3.84927e-07	3.87853e-06	6.00569
MIXL1	1.21072	0.275864	1.33979	-5.24396	3.86776e-07	3.89517e-06	6.00109
B3GNT2	0.648139	-0.625624	3.24104	5.24323	3.88127e-07	3.90679e-06	5.99775
CYP2B6	1.66422	0.734849	3.19701	-5.24259	3.8931e-07	3.91472e-06	5.99483
ZNF433	0.74635	-0.422076	2.64335	5.24259	3.89311e-07	3.91472e-06	5.99483
HYAL3	1.29637	0.374481	3.02731	-5.24185	3.90706e-07	3.92675e-06	5.9914
ZDHHC15	0.853854	-0.22794	0.945607	5.24145	3.91457e-07	3.93229e-06	5.98956
SLC22A1	1.58841	0.667581	1.8912	-5.24123	3.91871e-07	3.93444e-06	5.98855
SFRS7	0.792452	-0.335605	5.40419	5.2399	3.94363e-07	3.95745e-06	5.98247
GTF2I	0.822586	-0.281761	4.79831	5.23957	3.94984e-07	3.96167e-06	5.98096
FLJ11710	1.46475	0.550659	3.27033	-5.23906	3.95955e-07	3.9694e-06	5.9786
AFG3L2	0.746296	-0.42218	3.28851	5.23892	3.96207e-07	3.96991e-06	5.97799
KCNAB2	1.24801	0.319634	2.75297	-5.23836	3.97276e-07	3.97842e-06	5.97541
SOCS2	0.701416	-0.511659	3.65308	5.23814	3.97692e-07	3.97842e-06	5.97441
C6orf155	0.813492	-0.2978	0.834617	5.23808	3.97812e-07	3.97842e-06	5.97412
CCDC5	0.738442	-0.437443	5.06533	5.23805	3.97862e-07	3.97842e-06	5.974
LTK	1.45973	0.545699	2.12351	-5.23753	3.98865e-07	3.98643e-06	5.97158
TMEM66	0.626973	-0.673526	5.93312	5.23704	3.99793e-07	3.99312e-06	5.96936
ZNF33B	0.697298	-0.520153	2.12108	5.23696	3.99938e-07	3.99312e-06	5.96901
ERGIC1	1.20984	0.274821	4.29769	-5.23668	4.0048e-07	3.99502e-06	5.96771
GPR116	1.23902	0.309205	1.48213	-5.23665	4.00534e-07	3.99502e-06	5.96758
LOC100132831	1.37362	0.457987	4.00816	-5.23524	4.03241e-07	4.01999e-06	5.96113
BRWD2	0.673042	-0.571231	3.88915	5.23443	4.04821e-07	4.03371e-06	5.95737
UNC5CL	0.463653	-1.10888	4.083	5.23231	4.08926e-07	4.07256e-06	5.9477
ORAI3	1.21505	0.281019	3.10136	-5.23131	4.10885e-07	4.09e-06	5.94312
ITFG1	0.76488	-0.386695	5.22763	5.23012	4.13236e-07	4.11133e-06	5.93765
TMEM132C	0.668662	-0.580651	1.38383	5.22999	4.13486e-07	4.11175e-06	5.93707
KIAA0907	1.38908	0.474128	3.12486	-5.22912	4.15211e-07	4.12683e-06	5.93308
IER2	0.664493	-0.589674	10.3452	5.22876	4.15921e-07	4.1318e-06	5.93145
C5orf43	0.732822	-0.448466	6.11047	5.22856	4.16322e-07	4.13206e-06	5.93052
CTPS2	0.783324	-0.352318	2.36907	5.22854	4.16365e-07	4.13206e-06	5.93042
NBLA00301	0.673873	-0.569452	1.94689	5.22827	4.16901e-07	4.1353e-06	5.92919
POU4F3	1.13539	0.183184	0.763699	-5.22777	4.17909e-07	4.14322e-06	5.92687
PCYT2	1.28625	0.363168	2.89678	-5.22765	4.18151e-07	4.14353e-06	5.92632
KIF13A	0.79785	-0.32581	1.96605	5.22608	4.21281e-07	4.17245e-06	5.91917
SCPEP1	0.636547	-0.651662	6.52522	5.22484	4.23782e-07	4.19512e-06	5.9135
C4orf8	1.24952	0.321377	2.23664	-5.22416	4.25165e-07	4.20477e-06	5.91037
TSNAX	0.705819	-0.50263	4.12756	5.22415	4.25183e-07	4.20477e-06	5.91033
GALNT12	0.628997	-0.668875	3.35747	5.22398	4.25522e-07	4.20603e-06	5.90957
[truncated: 17,751 more rows]
