# Supplementary material for: CD73, a Promising Therapeutic Target of Diclofenac, Promotes Metastasis of Pancreatic Cancer through a Nucleotidase Independent Mechanism
Source: Adv Sci (Weinh). 2022 Dec 23;10(6):2206335. doi: 10.1002/advs.202206335 (PMC9951332; doi:10.1002/advs.202206335)
Supplement: Supplementary file 2 — Supporting Information xlsx [file ADVS-10-2206335-s002.zip › Data file S4.xlsx]

## Sheet: Data file S4
The results of quantitative proteomic analysis using an LC-MS method in PANC-1-control cells and PANC-1-shCD73 cells
GeneSymbol	Accession	sh_vs_neg Ratio	sh_vs_neg Pvalue	logFC	P.Value	adj.P.Val	B
AAAS	Q9NRG9	0.91	0.37	-0.11133	0.50073	0.795255	-5.25654
AADAT	Q8N5Z0	0.64	0.39	-0.829275	0.146414	0.668034	-4.45932
AAK1	Q2M2I8	1.05	0.43	0.0271229	0.825622	0.935211	-5.45688
AAMP	Q13685	0.84	0	0.151215	0.342537	0.713571	-5.03748
AARS1	P49588	1.05	0.11	-0.0466749	0.649168	0.857012	-5.37825
AARS2	Q5JTZ9	0.83	0.01	0.189937	0.268849	0.681832	-4.88163
AATF	Q9NY61	0.89	0.23	0.259693	0.0984103	0.668034	-4.16972
ABCA8	O94911	1.05	0.55	-0.0299183	0.836653	0.939274	-5.45988
ABCB4	P21439	0.94	0.54	0.212396	0.15566	0.668034	-4.50326
ABCB7	O75027	0.99	0.83	0.152272	0.202552	0.668034	-4.68916
ABCC1	P33527	0.87	0.14	0.265068	0.0852535	0.668034	-4.06375
ABCD1	P33897	1	0.96	0.117097	0.254164	0.678944	-4.84421
ABCD3	P28288	0.93	0.6	0.250142	0.183084	0.668034	-4.61847
ABCE1	P61221	0.95	0.1	0.108945	0.295201	0.690623	-4.94293
ABCF1	Q8NE71	1	0.83	0.0540784	0.570925	0.826969	-5.32176
ABCF2	Q9UG63	0.82	0.08	0.422633	0.00754709	0.668034	-2.2944
ABHD12	Q8N2K0	1.01	0.95	0.0568643	0.788608	0.922863	-5.44527
ABHD14B	Q96IU4	0.84	0.13	0.286726	0.146363	0.668034	-4.45907
ABHD16A	O95870	0.93	0.42	-0.0149101	0.919335	0.97145	-5.47593
ABHD3	Q8WU67	0.84	0.11	0.305797	0.0804172	0.668034	-4.02049
ABI1	Q8IZP0	0.93	0.09	0.064002	0.582227	0.827089	-5.3309
ABI2	Q9NYB9	0.91	0	0.0513614	0.656378	0.860025	-5.38271
ABI3BP	Q7Z7G0	1.11	0.23	-0.115732	0.446899	0.765329	-5.19504
ABLIM1	O14639	1.03	0.6	-0.0328599	0.779754	0.919312	-5.44213
ABLIM2	Q6H8Q1	0.94	0.2	0.0409536	0.722978	0.891056	-5.41856
ABR	Q12979	1.08	0.12	-0.0402126	0.732911	0.896899	-5.42313
ABRAXAS2	Q15018	1	0.96	0.179314	0.113441	0.668034	-4.27408
ABT1	Q9ULW3	0.77	0	0.274274	0.181636	0.668034	-4.61288
ACAA1	P09110	0.87	0.29	0.271057	0.174592	0.668034	-4.58495
ACAA2	P42765	1.03	0.62	0.0878758	0.484013	0.787541	-5.23862
ACACA	Q13085	1.08	0.33	-0.0116004	0.937945	0.976395	-5.47802
ACAD8	Q9UKU7	0.88	0.01	0.0470343	0.73404	0.897125	-5.42364
ACAD9	Q9H845	1.01	0.73	0.0940606	0.362859	0.724425	-5.07301
ACADL	P28330	1.15	0.41	-0.000920095	0.99677	0.998819	-5.48103
ACADM	P11310	0.98	0.68	0.0186555	0.873759	0.956978	-5.46847
ACADS	P16219	0.89	0.03	0.194771	0.103566	0.668034	-4.20729
ACADSB	P45954	1.09	0.09	-0.177456	0.127927	0.668034	-4.36172
ACADVL	P49748	0.72	0.28	-0.396815	0.303361	0.697996	-4.96055
ACAP2	Q15057	0.98	0.69	0.0667058	0.547508	0.816318	-5.30168
ACAT1	P24752	1.05	0.2	-0.089962	0.397274	0.739337	-5.12741
ACAT2	Q9BWD1	0.96	0.69	0.135578	0.442576	0.762429	-5.1896
ACHE	P22303	0.81	0.18	0.131952	0.626525	0.845512	-5.36346
ACIN1	Q9UKV3	0.97	0.08	0.027531	0.779214	0.919312	-5.44194
ACLY	P53396	1.02	0.3	-0.0263647	0.784088	0.920656	-5.44369
ACO1	P21399	1.06	0.24	0.0483974	0.681963	0.873509	-5.39759
ACO2	Q99798	1.03	0.26	-0.0631532	0.517788	0.802634	-5.27382
ACOT1	Q86TX2	0.77	0.03	0.235276	0.305341	0.697996	-4.96473
ACOT11	Q8WXI4	1.15	0.1	-0.0887696	0.580122	0.827089	-5.32922
ACOT7	O00154	0.95	0.6	0.122402	0.473009	0.781244	-5.22626
ACOT9	Q9Y305	0.99	0.73	0.0359829	0.729012	0.894677	-5.42136
ACOX1	Q15067	0.99	0.92	0.109638	0.603181	0.834389	-5.34693
ACOX3	O15254	1.14	0.07	-0.0624135	0.670503	0.866544	-5.3911
ACP1	P24666	1.02	0.65	0.0255765	0.815902	0.932883	-5.45406
ACP6	Q9NPH0	0.96	0.15	0.0123044	0.906374	0.96639	-5.47415
ACSBG1	Q96GR2	1.31	0.28	-0.613827	0.0488075	0.668034	-3.64908
ACSF2	Q96CM8	1.06	0.38	0.0858021	0.499863	0.795255	-5.25563
ACSF3	Q4G176	0.8	0.04	0.341439	0.0656415	0.668034	-3.8697
ACSL1	P33121	0.97	0.49	-0.0535669	0.620327	0.842582	-5.3592
ACSL3	O95573	1.02	0.79	0.158907	0.231512	0.671546	-4.78114
ACSL6	Q9UKU0	1.01	0.88	0.082335	0.571833	0.826969	-5.32251
ACSS1	Q9NUB1	1.02	0.47	-0.000956397	0.992667	0.997342	-5.48099
ACSS2	Q9NR19	1.03	0.27	0.0095065	0.926458	0.973635	-5.47679
ACTA1	P68133	0.99	0.78	-0.105827	0.305875	0.697996	-4.96586
ACTA2	P62736	1.04	0.42	-0.115835	0.300699	0.694602	-4.95487
ACTB	P60709	1.06	0.23	-0.151123	0.161863	0.668034	-4.53117
ACTBL2	Q562R1	1.05	0.39	-0.153958	0.191857	0.668034	-4.65132
ACTL6A	O96019	0.81	0.01	0.312711	0.0526124	0.668034	-3.70498
ACTN1	P12814	1.13	0.18	-0.223131	0.133988	0.668034	-4.3953
ACTN3	Q08043	1.28	0.22	-0.336591	0.223648	0.668034	-4.75753
ACTN4	O43707	1.07	0.11	-0.176055	0.09782	0.668034	-4.16529
ACTR10	Q9NZ32	0.86	0.54	0.766696	0.00115797	0.475356	-1.08231
ACTR1A	P61163	1.02	0.67	-0.0256089	0.812044	0.931758	-5.4529
ACTR1B	P42025	0.92	0.19	0.166433	0.197246	0.668034	-4.67067
ACTR2	P61160	0.96	0.36	0.11701	0.274346	0.68414	-4.895
ACTR3	P61158	1.05	0.12	-0.0579066	0.572769	0.826969	-5.32327
ACTR5	Q9H9F9	0.81	0.03	0.267537	0.152143	0.668034	-4.48689
ACY1	Q03154	0.96	0.84	0.352524	0.18327	0.668034	-4.61918
ACYP1	P07311	0.92	0.51	0.217622	0.246652	0.676156	-4.82405
ADA	P00813	0.93	0.27	0.222219	0.0705061	0.668034	-3.92286
ADAM10	O14672	1.01	0.71	0.0502509	0.602225	0.834389	-5.34622
ADAM17	P78536	0.94	0.05	0.0671055	0.525078	0.804314	-5.28092
ADAM9	Q13443	0.9	0.16	0.248457	0.0571587	0.668034	-3.7667
ADAMTSL1	Q8N6G6	1.27	0.22	0.0288392	0.916917	0.971351	-5.47562
ADAMTSL4	Q6UY14	1.35	0.12	-0.260283	0.347046	0.716956	-5.0456
ADAR	P55265	0.82	0.01	0.256188	0.120341	0.668034	-4.31722
ADCY5	O95622	1.04	0.32	-0.0589538	0.589754	0.830915	-5.33679
ADD1	P35611	1.05	0.13	-0.035541	0.734435	0.897249	-5.42381
ADD2	P35612	1	0.97	0.0297491	0.807633	0.930204	-5.45154
ADD3	Q9UEY8	1	0.95	0.0423007	0.671471	0.866932	-5.39166
ADH1C	P00326	1.05	0.72	-0.347499	0.04057	0.668034	-3.51153
ADH5	P11766	0.93	0.07	0.10203	0.349191	0.718017	-5.04942
ADH7	P40394	1.07	0.35	-0.09047	0.505054	0.795633	-5.26101
ADIPOQ	Q15848	0.88	0.28	0.137117	0.48788	0.790322	-5.24285
ADK	P55263	1.25	0.14	-0.188419	0.419335	0.752533	-5.15892
ADNP	Q9H2P0	0.9	0.05	0.192649	0.101943	0.668034	-4.19568
ADO	Q96SZ5	0.85	0.02	0.277579	0.0550336	0.668034	-3.73849
ADSS2	P30520	1.02	0.35	0.0304484	0.761503	0.913216	-5.43522
AEBP1	Q8IUX7	0.99	0.94	-0.199016	0.132668	0.668034	-4.38812
AFAP1	Q8N556	0.99	0.9	0.0258564	0.854117	0.947068	-5.46421
AFDN	P55196	0.92	0.07	0.167191	0.133572	0.668034	-4.39304
AFF4	Q9UHB7	0.74	0	0.300792	0.212757	0.668034	-4.7232
AFG3L2	Q9Y4W6	0.99	0.83	0.042829	0.668272	0.865842	-5.3898
AFM	P43652	1.13	0.33	-0.336109	0.0633883	0.668034	-3.84371
AFTPH	Q6ULP2	0.82	0	0.194062	0.248794	0.676156	-4.82987
AGA	P20933	0.89	0.22	0.263122	0.0823703	0.668034	-4.03827
AGFG1	P52594	1	0.96	-0.0112744	0.936549	0.976393	-5.47788
AGK	Q53H12	1.03	0.64	0.0966201	0.401775	0.73959	-5.13404
AGL	P35573	0.99	0.81	-0.122292	0.259806	0.681832	-4.85888
AGO1	Q9UL18	1.04	0.47	0.0625375	0.601567	0.834389	-5.34573
AGO2	Q9UKV8	0.99	0.78	-0.0129215	0.900304	0.964279	-5.47322
AGPAT4	Q9NRZ5	0.94	0.33	-0.0642584	0.624525	0.845181	-5.3621
AGPAT5	Q9NUQ2	0.76	0.25	-0.373412	0.239467	0.675441	-4.80408
AGPS	O00116	0.92	0.33	0.146858	0.315601	0.702204	-4.98589
AGRN	O00468	1.06	0.47	0.0018809	0.989564	0.99671	-5.48095
AHCTF1	Q8WYP5	0.82	0.03	0.292566	0.0858972	0.668034	-4.06931
AHCY	P23526	0.92	0.21	0.14277	0.277817	0.684739	-4.90328
AHCYL1	O43865	1	0.93	-0.0103413	0.921486	0.971818	-5.4762
AHCYL2	Q96HN2	0.96	0.58	0.20734	0.0920975	0.668034	-4.12083
AHNAK	Q09666	1.02	0.51	-0.0991203	0.322064	0.705714	-4.99878
AHNAK2	Q8IVF2	0.99	0.67	-0.00903192	0.930586	0.97544	-5.47726
AHSA1	O95433	0.86	0.02	0.224944	0.104093	0.668034	-4.21102
AHSG	P02765	1.15	0.22	-0.140636	0.473488	0.781244	-5.22681
AIF1	P55008	1.12	0.26	-0.16801	0.292856	0.690114	-4.93775
AIF1L	Q9BQI0	0.99	0.85	-0.0107979	0.936025	0.976393	-5.47783
AIFM1	O95831	0.93	0.13	0.0810591	0.503636	0.795255	-5.25955
AIMP1	Q12904	0.9	0.06	0.0323115	0.81052	0.931546	-5.45243
AIMP2	Q13155	1.03	0.64	0.00151177	0.990033	0.996874	-5.48096
AIP	O00170	0.92	0.26	0.23461	0.0546753	0.668034	-3.73362
AK1	P00568	0.97	0.74	0.255677	0.0577878	0.668034	-3.77485
AK2	P54819	1.01	0.94	0.15436	0.220963	0.668034	-4.74925
AK3	Q9UIJ7	0.93	0.09	0.107866	0.328889	0.706961	-5.01203
AK4	P27144	0.91	0.42	0.231854	0.220218	0.668034	-4.74693
AKAP12	Q02952	0.76	0	0.227366	0.278304	0.684739	-4.90444
AKAP13	Q12802	0.79	0.01	0.256127	0.186148	0.668034	-4.63014
AKAP2	Q9Y2D5	1.01	0.55	-0.0201582	0.835807	0.939274	-5.45966
AKAP8	O43823	0.93	0.18	0.130947	0.286061	0.686376	-4.92245
AKAP8L	Q9ULX6	0.87	0.03	0.11539	0.445871	0.764811	-5.19375
AKAP9	Q99996	0.88	0.11	0.155008	0.329255	0.706961	-5.01273
AKR1A1	P14550	0.97	0.62	0.133917	0.293164	0.690114	-4.93843
AKR1B1	P15121	0.95	0.36	0.0551886	0.660089	0.861969	-5.38495
AKR1B10	O60218	1.12	0.43	0.00273314	0.989151	0.99671	-5.48094
AKR1B15	C9JRZ8	1.05	0.63	0.0285349	0.851882	0.946429	-5.46368
AKR1C2	P52895	1.02	0.72	0.148496	0.240621	0.675441	-4.80734
AKR1C4	P17516	0.9	0.29	0.232485	0.134559	0.668034	-4.39837
AKR7A2	O43488	0.89	0.08	0.210487	0.110161	0.668034	-4.2526
AKT1S1	Q96B36	0.96	0.37	0.0581773	0.61787	0.841428	-5.35749
ALAD	P13716	0.83	0.02	0.211914	0.210626	0.668034	-4.71625
ALB	P02768	1.06	0.58	-0.0365044	0.834083	0.939218	-5.4592
ALCAM	Q13740	0.98	0.71	-0.0562957	0.647331	0.855145	-5.37709
ALDH18A1	P54886	0.93	0.25	0.174392	0.139162	0.668034	-4.4227
ALDH1A1	P00352	1.12	0.72	0.183312	0.618526	0.841506	-5.35795
ALDH1A2	O94788	0.99	0.85	0.0183872	0.886838	0.960806	-5.47095
ALDH1A3	P47895	0.77	0.02	0.286186	0.183525	0.668034	-4.62016
ALDH1B1	P30837	0.92	0.43	0.00953666	0.955644	0.982214	-5.4795
ALDH1L2	Q3SY69	0.98	0.66	-0.12341	0.268974	0.681832	-4.88193
ALDH2	P05091	1.07	0.5	0.0368594	0.822994	0.934411	-5.45613
ALDH3A1	P30838	0.98	0.8	-0.0222611	0.86933	0.95467	-5.46756
ALDH3A2	P51648	0.93	0.32	0.207097	0.0963043	0.668034	-4.15378
ALDH3B1	P43353	0.97	0.66	-0.0391882	0.767002	0.916799	-5.43737
ALDH4A1	P30038	1.06	0.6	0.150179	0.405786	0.741774	-5.13986
ALDH5A1	P51649	1.02	0.72	0.101086	0.386025	0.736196	-5.11037
ALDH6A1	Q02252	0.98	0.4	0.0627439	0.514158	0.802071	-5.27023
ALDH7A1	P49419	0.91	0.18	0.165323	0.21476	0.668034	-4.72966
ALDH9A1	P49189	1	1	-0.0510741	0.653354	0.858484	-5.38085
ALDOA	P04075	1.03	0.16	-0.0458676	0.639286	0.853211	-5.37194
ALDOC	P09972	0.99	0.8	-0.0527043	0.613462	0.839197	-5.35438
ALG5	Q9Y673	1.09	0.31	-0.0797742	0.586645	0.830003	-5.33437
ALKBH1	Q13686	0.82	0.04	0.334121	0.0529203	0.668034	-3.70933
ALPL	P05186	0.96	0.68	0.254021	0.0620357	0.668034	-3.82766
ALYREF	Q86V81	1.19	0.34	-0.401028	0.113199	0.668034	-4.27252
AMD1	P17707	0.74	0.04	0.474348	0.0549204	0.668034	-3.73696
AMFR	Q9UKV5	0.82	0.1	0.368579	0.0596471	0.668034	-3.79843
AMPD2	Q01433	0.88	0.19	0.175083	0.286241	0.686376	-4.92287
ANAPC1	Q9H1A4	1.08	0.14	-0.113111	0.341602	0.712934	-5.03578
ANAPC10	Q9UM13	0.79	0.02	0.360356	0.0537277	0.668034	-3.7206
ANAPC7	Q9UJX3	0.71	0.02	0.485654	0.062781	0.668034	-3.83655
ANGPTL2	Q9UKU9	1.04	0.54	0.0662723	0.60384	0.834389	-5.34741
ANK1	P16157	0.93	0.35	-0.104789	0.441958	0.762429	-5.18881
ANK2	Q01484	1.1	0	-0.0719443	0.53549	0.809015	-5.29075
ANK3	Q12955	1.06	0.26	-0.119964	0.295962	0.691177	-4.9446
ANKFY1	Q9P2R3	1.15	0.04	0.00938683	0.951036	0.979666	-5.47916
ANKH	Q9HCJ1	0.96	0.46	0.16786	0.112992	0.668034	-4.27118
ANKHD1	Q8IWZ3	0.82	0.04	0.237433	0.206292	0.668034	-4.70186
ANKMY2	Q8IV38	0.98	0.66	0.0589064	0.595447	0.832199	-5.34114
ANKRD28	O15084	0.82	0.02	0.190566	0.292353	0.690114	-4.93663
ANKZF1	Q9H8Y5	0.8	0.02	0.333494	0.0616108	0.668034	-3.82255
ANLN	Q9NQW6	0.9	0.12	0.100082	0.483572	0.787142	-5.23813
ANO10	Q9NW15	1.01	0.95	0.0419127	0.789396	0.922863	-5.44554
ANP32B	Q92688	0.89	0.01	0.148671	0.228506	0.668034	-4.77223
ANP32E	Q9BTT0	0.94	0.18	0.11615	0.312461	0.700613	-4.97951
ANPEP	P15144	1.11	0.34	-0.0959416	0.579494	0.827089	-5.32872
ANXA1	P04083	1.05	0.28	-0.174747	0.10006	0.668034	-4.18196
ANXA11	P50995	0.93	0.07	0.0655557	0.557947	0.820705	-5.31083
ANXA2	P07355	0.98	0.63	0.0381316	0.719726	0.890678	-5.41702
ANXA3	P12429	0.92	0.11	0.0880097	0.466186	0.778135	-5.21837
ANXA4	P09525	0.93	0.41	0.213741	0.144182	0.668034	-4.44826
ANXA5	P08758	0.96	0.66	0.0315768	0.830535	0.938924	-5.45824
ANXA6	P08133	1.07	0.33	-0.0663132	0.614676	0.840272	-5.35524
ANXA7	P20073	0.99	0.87	0.132813	0.298656	0.692963	-4.95046
ANXA8L1	Q5VT79	1.09	0.75	0.416791	0.20785	0.668034	-4.70707
AOC3	Q16853	1.07	0.48	-0.117751	0.474272	0.781255	-5.2277
AP1B1	Q10567	1.07	0.34	0.0653512	0.632078	0.849703	-5.3672
AP1G1	O43747	1	0.99	0.0630237	0.576041	0.827089	-5.32594
AP1M1	Q9BXS5	1.01	0.84	0.045978	0.68273	0.873938	-5.39802
AP1S2	P56377	0.99	0.9	0.0823743	0.455441	0.769853	-5.20556
AP2A1	O95782	1.06	0.07	-0.0426757	0.692137	0.878613	-5.40312
AP2A2	O94973	1.02	0.51	-0.035971	0.715345	0.888962	-5.41492
AP2B1	P63010	1.07	0.05	-0.0760863	0.491768	0.792024	-5.24706
AP2M1	Q96CW1	1.13	0.05	-0.0393758	0.773821	0.917776	-5.43995
AP2S1	P53680	1.07	0.36	-0.12452	0.360477	0.723997	-5.06899
AP3B1	O00203	1.04	0.14	-0.00990527	0.921605	0.971818	-5.47621
AP3D1	O14617	0.97	0.5	0.166262	0.113652	0.668034	-4.27544
AP3M1	Q9Y2T2	0.91	0.15	-0.0467064	0.722174	0.890811	-5.41818
AP3M2	P53677	1.25	0.05	-0.146287	0.487182	0.790035	-5.24209
AP3S1	Q92572	1	0.98	0.160352	0.284467	0.686167	-4.9188
AP3S2	P59780	0.95	0.04	0.0421817	0.68142	0.873366	-5.39729
APBB1	O00213	1.07	0.17	-0.119736	0.311795	0.699713	-4.97815
APC	P25054	0.73	0.05	0.536613	0.0221692	0.668034	-3.06505
APEH	P13798	1.09	0.1	-0.116339	0.352444	0.718255	-5.05514
APEX1	P27695	0.86	0.18	0.30234	0.0837354	0.668034	-4.05045
API5	Q9BZZ5	1.01	0.39	0.00275999	0.976923	0.992878	-5.48062
APLP2	Q06481	0.96	0.47	0.0811777	0.497213	0.795255	-5.25285
APMAP	Q9HDC9	0.94	0.08	0.093449	0.390338	0.738461	-5.11698
APOA4	P06727	0.73	0.06	0.477977	0.0726511	0.668034	-3.94513
APOBEC3B	Q9UH17	0.79	0.06	0.427716	0.0230606	0.668034	-3.09395
APOC1	P02654	0.74	0.12	0.0903893	0.763115	0.914065	-5.43585
APOE	P02649	1.04	0.46	0.0843823	0.482688	0.786611	-5.23715
APOH	P02749	1	1	0.052045	0.766399	0.916642	-5.43713
APP	P05067	1	0.97	0.0473669	0.735207	0.897606	-5.42416
APPL1	Q9UKG1	1.04	0.07	-0.0613697	0.539568	0.81101	-5.29451
APRT	P07741	0.9	0.26	0.158409	0.332921	0.707957	-5.01969
AQP1	P29972	0.94	0.34	0.111662	0.391294	0.738461	-5.11844
AQP3	Q92482	1.02	0.83	-0.231244	0.103906	0.668034	-4.2097
ARAF	P10398	0.98	0.44	0.0833862	0.38968	0.738461	-5.11598
ARAP1	Q96P48	1.02	0.78	-0.0209587	0.859474	0.949731	-5.46543
ARCN1	P48444	0.98	0.28	0.037686	0.698747	0.882282	-5.40659
ARF3	P61204	0.95	0.35	0.0703647	0.574378	0.827089	-5.32459
ARF4	P18085	1.2	0.05	-0.409048	0.00858777	0.668034	-2.38447
ARF5	P84085	0.99	0.92	-0.00799358	0.958325	0.983115	-5.47968
ARF6	P62330	1.09	0.17	0.0447089	0.734113	0.897125	-5.42367
ARFGAP1	Q8N6T3	0.93	0.46	0.195505	0.224927	0.668034	-4.76143
ARFGAP2	Q8N6H7	0.87	0.21	0.197661	0.29191	0.690114	-4.93565
ARFGAP3	Q9NP61	0.89	0.03	0.159902	0.227797	0.668034	-4.7701
ARFGEF1	Q9Y6D6	0.86	0.03	0.145878	0.333964	0.708754	-5.02165
ARFRP1	Q13795	0.83	0.05	0.144396	0.458757	0.77159	-5.20956
ARGLU1	Q9NWB6	1.13	0.35	0.148768	0.461857	0.774228	-5.21326
ARHGAP1	Q07960	0.93	0.21	0.148599	0.225557	0.668034	-4.76335
ARHGAP10	A1A4S6	1.21	0.07	-0.0909928	0.638691	0.852924	-5.37156
ARHGAP17	Q68EM7	0.99	0.84	0.0190709	0.852605	0.946429	-5.46385
ARHGAP29	Q52LW3	0.79	0.02	0.315591	0.106066	0.668034	-4.22481
ARHGAP35	Q9NRY4	1.03	0.49	-0.0571782	0.603975	0.834389	-5.34751
ARHGAP5	Q13017	1.12	0.02	-0.134976	0.278431	0.684739	-4.90474
ARHGAP6	O43182	0.9	0.31	-0.0380456	0.823089	0.934411	-5.45616
ARHGDIA	P52565	0.92	0.32	0.144118	0.336043	0.710557	-5.02554
ARHGDIB	P52566	0.89	0.3	0.0542104	0.778084	0.919312	-5.44153
ARHGEF1	Q92888	0.85	0.05	0.246353	0.125527	0.668034	-4.34795
ARHGEF12	Q9NZN5	1.06	0.17	0.0222866	0.840607	0.942277	-5.4609
ARHGEF16	Q5VV41	0.81	0.04	0.292299	0.115884	0.668034	-4.28966
ARHGEF17	Q96PE2	1.16	0.02	-0.123517	0.402281	0.739985	-5.13478
ARHGEF2	Q92974	1.12	0.11	-0.138879	0.311887	0.699713	-4.97833
ARHGEF25	Q86VW2	1.01	0.86	0.111174	0.439774	0.762255	-5.18603
ARHGEF5	Q12774	0.87	0.11	0.16658	0.328415	0.706961	-5.01112
ARHGEF7	Q14155	0.95	0.08	0.0517601	0.619584	0.842143	-5.35869
ARID1A	O14497	0.81	0	0.214924	0.202794	0.668034	-4.68999
ARID1B	Q8NFD5	1	0.97	0.0590487	0.627972	0.845869	-5.36445
ARID4B	Q4LE39	0.81	0	0.232693	0.176709	0.668034	-4.59347
ARIH1	Q9Y4X5	0.94	0.34	0.230817	0.0500296	0.668034	-3.6675
ARL15	Q9NXU5	0.93	0.02	0.119767	0.262993	0.681832	-4.86701
ARL2	P36404	0.78	0.03	0.310238	0.137826	0.668034	-4.41573
ARL3	P36405	0.98	0.74	0.10282	0.351704	0.718255	-5.05385
ARL6IP1	Q15041	0.94	0.34	0.182715	0.121623	0.668034	-4.32494
ARL6IP5	O75915	0.88	0.06	0.164725	0.235561	0.674341	-4.79293
ARL8A	Q96BM9	1.02	0.67	0.0208094	0.852162	0.946429	-5.46375
ARL8B	Q9NVJ2	0.97	0.49	0.00360171	0.974196	0.990604	-5.48051
ARMC1	Q9NVT9	1.1	0.03	-0.0146689	0.903099	0.96539	-5.47366
ARMC8	Q8IUR7	0.76	0	0.282089	0.195553	0.668034	-4.66466
ARMCX3	Q9UH62	0.92	0.34	-0.0769037	0.613103	0.839197	-5.35412
ARMT1	Q9H993	0.77	0.09	0.453054	0.0507442	0.668034	-3.67806
ARPC1A	Q92747	0.94	0.25	0.133279	0.242514	0.676156	-4.81264
ARPC1B	O15143	1.06	0.44	0.0183646	0.894767	0.962172	-5.47233
ARPC2	O15144	0.95	0.48	0.175992	0.157223	0.668034	-4.51041
ARPC3	O15145	1.01	0.81	0.0223328	0.830603	0.938924	-5.45826
ARPC4	P59998	0.96	0.55	0.199346	0.125595	0.668034	-4.34834
ARPC5	O15511	0.93	0.28	0.105988	0.421407	0.752723	-5.16176
ARPC5L	Q9BPX5	0.93	0.17	0.15752	0.166087	0.668034	-4.54952
ARPP19	P56211	1.01	0.9	-0.0942612	0.437861	0.761398	-5.18357
ARRB1	P49407	0.99	0.56	0.0365495	0.70618	0.885736	-5.41039
ASAH1	Q13510	0.9	0.3	0.328937	0.0149093	0.668034	-2.77661
ASB17	Q8WXJ9	0.78	0.06	0.461274	0.0146166	0.668034	-2.76233
ASCC3	Q8N3C0	0.75	0	0.298574	0.169578	0.668034	-4.5643
ASDURF	L0R819	0.77	0.31	0.821078	0.00107285	0.475356	-1.03716
ASH2L	Q9UBL3	0.96	0.55	0.159629	0.194214	0.668034	-4.65986
ASL	P04424	0.88	0.01	0.163019	0.206699	0.668034	-4.70322
ASMTL	O95671	0.72	0.01	0.440104	0.0681549	0.668034	-3.89765
ASNA1	O43681	0.92	0.11	0.0927436	0.452361	0.767804	-5.2018
ASPH	Q12797	0.92	0.01	0.0781763	0.492069	0.792024	-5.24738
ASPM	Q8IZT6	0.77	0.07	0.146993	0.579007	0.827089	-5.32833
ASPN	Q9BXN1	0.89	0.2	0.0670741	0.696613	0.881114	-5.40548
ASRGL1	Q7L266	0.82	0.05	0.306477	0.0881601	0.668034	-4.08855
ATAD1	Q8NBU5	1	0.94	-0.0679219	0.583346	0.827089	-5.33178
ATAD2	Q6PL18	0.78	0	0.208857	0.316579	0.702832	-4.98786
ATAD3A	Q9NVI7	0.85	0.01	0.221103	0.13038	0.668034	-4.37551
ATE1	O95260	1.13	0.05	0.0419702	0.775145	0.918626	-5.44045
ATF7IP	Q6VMQ6	0.77	0.01	0.329792	0.108524	0.668034	-4.24162
ATG16L1	Q676U5	0.74	0.02	0.395744	0.0958372	0.668034	-4.1502
ATG2A	Q2TAZ0	0.83	0.01	0.0520916	0.758998	0.912376	-5.43422
ATG3	Q9NT62	0.92	0.17	0.150637	0.213858	0.668034	-4.72676
ATG5	Q9H1Y0	1.02	0.76	0.0467592	0.696154	0.881114	-5.40524
ATG7	O95352	0.81	0.01	0.244692	0.171926	0.668034	-4.57406
ATIC	P31939	1.02	0.4	-0.0145903	0.880752	0.958999	-5.46983
ATL2	Q8NHH9	0.96	0.57	-0.0469879	0.733392	0.896899	-5.42335
ATL3	Q6DD88	0.99	0.81	0.0356165	0.769185	0.917148	-5.4382
ATP11C	Q8NB49	1.04	0.56	0.0665585	0.617472	0.841428	-5.35721
ATP13A1	Q9HD20	0.99	0.87	-0.0336942	0.793221	0.924396	-5.44685
ATP1A1	P05023	1.1	0.03	-0.0347406	0.772245	0.917776	-5.43936
ATP1A2	P50993	0.85	0.48	-0.263028	0.353668	0.718255	-5.05728
ATP1B1	P05026	1.05	0.68	0.0150385	0.928312	0.974766	-5.47701
ATP1B2	P14415	0.97	0.7	0.203689	0.122528	0.668034	-4.33035
ATP1B3	P54709	0.91	0	0.0682718	0.546904	0.815718	-5.30114
ATP2A2	P16615	1.09	0.13	-0.00536163	0.9664	0.987142	-5.48015
ATP2A3	Q93084	1.03	0.61	-0.0482326	0.698846	0.882282	-5.40664
ATP2B1	P20020	1.12	0	-0.0431012	0.727167	0.893497	-5.42051
ATP2B2	Q01814	1.11	0.15	-0.015526	0.913456	0.970484	-5.47515
ATP2B4	P23634	1.2	0.13	-0.202933	0.293935	0.690114	-4.94014
ATP2C1	P98194	0.94	0.41	0.246757	0.0313288	0.668034	-3.31977
ATP4A	P20648	1.25	0.04	-0.104129	0.616176	0.840985	-5.3563
ATP5F1A	P25705	0.93	0.09	0.0849901	0.471455	0.780408	-5.22448
ATP5F1B	P06576	0.89	0.1	0.193982	0.179287	0.668034	-4.6037
ATP5F1C	P36542	0.92	0.12	0.0246045	0.843748	0.943283	-5.4617
ATP5F1D	P30049	0.92	0.12	0.0930477	0.444362	0.76357	-5.19186
ATP5F1EP2	Q5VTU8	1.05	0.11	-0.0629967	0.537795	0.810556	-5.29288
ATP5IF1	Q9UII2	1	0.97	0.0775976	0.528727	0.805537	-5.2844
ATP5MC1	P05496	0.98	0.87	0.110485	0.499352	0.795255	-5.2551
ATP5MD	Q96IX5	1.01	0.92	0.0356616	0.802584	0.929903	-5.44994
ATP5ME	P56385	1.09	0.12	-0.0528959	0.671138	0.866932	-5.39147
ATP5MG	O75964	0.84	0.07	0.263822	0.12401	0.668034	-4.3391
ATP5MPL	P56378	1.05	0.42	-0.0635998	0.598672	0.833894	-5.34357
ATP5PB	P24539	0.91	0.08	0.0695843	0.578612	0.827089	-5.32801
ATP5PD	O75947	0.88	0.01	0.138685	0.276861	0.684739	-4.90102
ATP5PO	P48047	0.88	0.1	0.0952105	0.54426	0.814405	-5.29877
ATP6V0A1	Q93050	1.2	0.17	-0.257506	0.190515	0.668034	-4.64641
ATP6V0D1	P61421	0.96	0.32	-0.0146641	0.895271	0.962172	-5.47241
ATP6V1A	P38606	0.96	0.49	0.129321	0.272663	0.68242	-4.89094
ATP6V1B2	P21281	0.89	0.4	0.458137	0.00449027	0.668034	-1.94007
ATP6V1C1	P21283	0.97	0.51	0.112442	0.315984	0.702375	-4.98667
ATP6V1D	Q9Y5K8	0.95	0.56	0.0771281	0.62529	0.845512	-5.36262
ATP6V1E1	P36543	0.93	0.19	0.143237	0.240092	0.675441	-4.80585
ATP6V1F	Q16864	1.02	0.85	0.154563	0.254874	0.678944	-4.84607
ATP6V1G1	O75348	0.9	0.18	0.0936713	0.530305	0.806614	-5.28589
ATP6V1H	Q9UI12	0.82	0	0.174838	0.315102	0.702204	-4.98488
ATP8B1	O43520	1.04	0.19	0.0310742	0.767437	0.916799	-5.43753
ATRIP	Q8WXE1	0.93	0.01	0.114948	0.279099	0.684739	-4.90631
ATRX	P46100	0.83	0.08	0.389971	0.0101966	0.668034	-2.50527
ATXN10	Q9UBB4	0.89	0.14	0.204838	0.159175	0.668034	-4.51923
ATXN1L	P0C7T5	0.37	0.12	0.988379	0.198479	0.668034	-4.67502
ATXN2	Q99700	0.98	0.59	0.120163	0.228628	0.668034	-4.77259
ATXN2L	Q8WWM7	0.88	0.11	0.259835	0.0678091	0.668034	-3.89387
AUH	Q13825	0.9	0.27	0.33993	0.011116	0.668034	-2.56646
AURKA	O14965	0.89	0.13	-0.0838976	0.567435	0.826969	-5.31887
AURKB	Q96GD4	0.82	0.02	0.3072	0.0680536	0.668034	-3.89654
B2M	P61769	0.92	0.69	0.248073	0.375371	0.728908	-5.09358
BABAM2	Q9NXR7	0.8	0.02	0.34818	0.059467	0.668034	-3.79618
BAG2	O95816	0.93	0.34	-0.0893535	0.529832	0.806598	-5.28545
BAG3	O95817	0.94	0.08	-0.00175394	0.987123	0.995739	-5.48091
BAG6	P46379	1.01	0.86	0.0797086	0.466389	0.778135	-5.2186
BAIAP2	Q9UQB8	0.81	0.09	0.381368	0.054612	0.668034	-3.73276
BANF1	O75531	0.99	0.81	0.0327143	0.767347	0.916799	-5.4375
BAP1	Q92560	0.84	0	0.160346	0.314881	0.702204	-4.98444
BASP1	P80723	1.13	0.49	0.0335658	0.890591	0.9619	-5.47162
BAX	Q07812	0.77	0.35	-0.38395	0.262242	0.681832	-4.8651
BAZ1A	Q9NRL2	0.67	0.02	0.467188	0.142833	0.668034	-4.44149
BAZ1B	Q9UIG0	0.98	0.86	0.0574511	0.738066	0.898708	-5.42542
BCAM	P50895	0.89	0.15	0.219637	0.137989	0.668034	-4.41658
BCAP31	P51572	1.03	0.59	0.0634714	0.607014	0.837153	-5.34974
BCAS2	O75934	0.83	0.07	0.299011	0.0811325	0.668034	-4.02705
BCAT2	O15382	0.86	0.19	0.158235	0.426143	0.75603	-5.16816
BCHE	P06276	0.88	0.13	0.315115	0.0203961	0.668034	-3.00406
BCKDHA	P12694	0.89	0.05	0.0953142	0.498392	0.795255	-5.25409
BCKDHB	P21953	0.83	0.07	0.144705	0.441038	0.762429	-5.18764
BCL2L1	Q07817	0.93	0.23	0.201878	0.0906638	0.668034	-4.10924
BCL9L	Q86UU0	0.86	0.1	0.335643	0.0204397	0.668034	-3.00562
BCLAF1	Q9NYF8	0.87	0.05	0.127825	0.397256	0.739337	-5.12738
BDH1	Q02338	0.91	0.43	0.220619	0.226046	0.668034	-4.76483
BGN	P21810	0.95	0.66	-0.180797	0.297288	0.692303	-4.94749
BHLHE22	Q8NFJ8	0.75	0.02	0.463554	0.023785	0.668034	-3.11665
BICD2	Q8TD16	0.9	0.13	0.14207	0.296505	0.69131	-4.94578
BIN1	O00499	0.95	0.1	0.0151163	0.884621	0.960238	-5.47055
BLMH	Q13867	0.87	0.07	0.123229	0.435728	0.759748	-5.18081
BLOC1S1	P78537	1.08	0.48	-0.112154	0.496316	0.794773	-5.2519
BLVRA	P53004	0.87	0.14	0.214401	0.195592	0.668034	-4.6648
BLVRB	P30043	0.92	0.19	0.0608393	0.646942	0.855145	-5.37685
BMP7	P18075	1.04	0.66	0.118252	0.430343	0.756789	-5.17376
BMS1	Q14692	0.86	0.15	0.193222	0.280662	0.684739	-4.90998
BNIP1	Q12981	0.97	0.5	0.0978432	0.393644	0.738461	-5.12199
BOK	Q9UMX3	1.07	0.34	0.0369558	0.786632	0.92123	-5.44458
BOLA2	Q9H3K6	0.92	0.41	0.127159	0.457003	0.770693	-5.20745
BORCS7	Q96B45	0.75	0.01	0.405393	0.0575469	0.668034	-3.77174
BPGM	P07738	0.9	0.34	-0.157919	0.351956	0.718255	-5.05429
BPNT1	O95861	0.98	0.25	0.0521404	0.592643	0.831893	-5.33901
BPTF	Q12830	0.97	0.66	0.129638	0.319034	0.704007	-4.99278
BRAF	P15056	1.03	0.55	0.0370804	0.759701	0.912642	-5.4345
BRAT1	Q6PJG6	0.72	0.01	0.418431	0.0717313	0.668034	-3.93566
BRCC3	P46736	0.99	0.89	0.127889	0.245002	0.676156	-4.81953
BRD2	P25440	0.78	0	0.218789	0.276571	0.684739	-4.90033
BRD4	O60885	1.14	0.14	-0.0180055	0.913092	0.970484	-5.47511
BRIX1	Q8TDN6	1	0.98	0.0582739	0.705686	0.885513	-5.41014
BRK1	Q8WUW1	1.03	0.49	0.0312138	0.780633	0.919312	-5.44245
BTAF1	O14981	0.79	0.01	0.321001	0.0941391	0.668034	-4.13701
BTBD10	Q9BSF8	0.84	0.1	0.346346	0.0331203	0.668034	-3.36094
BTF3	P20290	0.94	0.52	0.161381	0.317444	0.703595	-4.9896
BTG3	Q14201	0.81	0	0.240976	0.145902	0.668034	-4.4568
BTN2A1	Q7KYR7	0.74	0.02	0.448469	0.0486638	0.668034	-3.64689
BUB3	O43684	1.01	0.74	0.0280059	0.796932	0.926753	-5.44809
BUD23	O43709	0.83	0.04	0.296714	0.0669142	0.668034	-3.88399
BYSL	Q13895	0.82	0.03	0.275309	0.127479	0.668034	-4.35917
BZW1	Q7L1Q6	0.95	0.05	-0.00810707	0.938257	0.976395	-5.47805
BZW2	Q9Y6E2	1	0.92	-0.00436033	0.963217	0.986383	-5.47998
C11orf68	Q9H3H3	0.77	0.02	0.402661	0.0345779	0.668034	-3.39287
C11orf98	E9PRG8	0.9	0.39	0.108808	0.592991	0.831893	-5.33927
C12orf10	Q9HB07	0.79	0.02	0.372818	0.047247	0.668034	-3.62489
C16orf58	Q96GQ5	0.8	0.04	0.331058	0.0820805	0.668034	-4.03566
C19orf47	Q8N9M1	0.74	0.04	0.53548	0.0167336	0.668034	-2.86005
C1orf198	Q9H425	0.76	0.01	0.418495	0.0355114	0.668034	-3.41262
C20orf27	Q9GZN8	0.85	0.1	0.224024	0.199199	0.668034	-4.67754
C2CD4B	A6NLJ0	0.92	0.37	0.203963	0.205427	0.668034	-4.69894
C2CD5	Q86YS7	1.06	0.52	-0.188299	0.219715	0.668034	-4.74536
C3	P01024	1.14	0.53	-0.453514	0.0910747	0.668034	-4.11258
C4A	P0C0L4	1.17	0.43	-0.3121	0.248726	0.676156	-4.82969
C4BPB	P20851	1.09	0.06	-0.138399	0.232674	0.67226	-4.78454
C5orf51	A6NDU8	1.15	0.21	-0.0297891	0.873375	0.956978	-5.46839
C7	P10643	1.26	0.12	-0.385645	0.0797495	0.668034	-4.01431
C8A	P07357	0.98	0.81	-0.0523445	0.692431	0.878613	-5.40327
C8B	P07358	0.99	0.85	-0.170402	0.13886	0.668034	-4.42113
C8G	P07360	0.95	0.39	-0.0464953	0.716196	0.889199	-5.41533
C9	P02748	1.23	0.1	-0.261556	0.212689	0.668034	-4.72298
C9orf64	Q5T6V5	1.07	0.46	-0.0364574	0.806163	0.929903	-5.45108
CA2	P00918	0.93	0.67	-0.336485	0.117668	0.668034	-4.30082
CA3	P07451	0.92	0.33	-0.0849733	0.564754	0.824704	-5.31662
CAB39	Q9Y376	0.94	0.22	0.092436	0.449254	0.766776	-5.19797
CAB39L	Q9H9S4	1.02	0.67	-0.136029	0.245233	0.676156	-4.82016
CACNA2D1	P54289	1.16	0.2	-0.121663	0.515703	0.802634	-5.27176
CACNB2	Q08289	0.92	0.08	0.0823052	0.485981	0.789476	-5.24078
CACYBP	Q9HB71	0.89	0.21	0.164515	0.327079	0.706961	-5.00855
CAD	P27708	0.99	0.73	0.0970796	0.354291	0.718255	-5.05836
CADM2	Q8N3J6	0.85	0.12	0.374354	0.00759507	0.668034	-2.2988
CADM3	Q8N126	0.66	0.03	0.455351	0.162762	0.668034	-4.53512
CADM4	Q8NFZ8	0.86	0	0.121443	0.38251	0.732254	-5.1049
CALCOCO1	Q9P1Z2	0.97	0.72	-0.156297	0.265327	0.681832	-4.87288
CALD1	Q05682	0.94	0.64	-0.0871927	0.646747	0.855145	-5.37672
CALHM2	Q9HA72	1	0.93	0.0792881	0.447129	0.765399	-5.19533
CALM3	P0DP25	0.96	0.64	0.00465965	0.976007	0.992196	-5.48059
CALR	P27797	0.91	0.09	0.0818863	0.53561	0.809015	-5.29086
CALR3	Q96L12	0.93	0.36	0.0962912	0.524776	0.804314	-5.28062
CALU	O43852	0.94	0.23	0.0193449	0.876748	0.958155	-5.46906
CAMK1	Q14012	1.01	0.9	-0.109498	0.465545	0.777832	-5.21761
CAMK2D	Q13557	1.06	0.15	-0.0251105	0.821019	0.934411	-5.45557
CAMK2G	Q13555	1.12	0.08	-0.123186	0.365958	0.726157	-5.07819
CAMK4	Q16566	0.82	0.01	0.200868	0.254487	0.678944	-4.84506
CAMSAP2	Q08AD1	1.02	0.6	-0.0382412	0.71817	0.890011	-5.41628
CAMSAP3	Q9P1Y5	0.84	0.09	0.297552	0.0955151	0.668034	-4.14772
CAND1	Q86VP6	1.09	0.06	-0.032121	0.789161	0.922863	-5.44546
CANT1	Q8WVQ1	0.82	0.02	0.153698	0.396135	0.739337	-5.12571
CANX	P27824	0.88	0.01	0.165784	0.192241	0.668034	-4.65272
CAP1	Q01518	0.97	0.19	0.0160246	0.874561	0.957143	-5.46863
CAP2	P40123	0.95	0.25	-0.0209845	0.849638	0.945471	-5.46315
CAPG	P40121	0.9	0.63	0.471435	0.0948605	0.668034	-4.14264
CAPN1	P07384	1.02	0.69	0.045836	0.678099	0.871873	-5.39543
CAPN2	P17655	1.06	0.16	-0.0552677	0.623683	0.845158	-5.36152
CAPN5	O15484	1.12	0.11	-0.014826	0.917801	0.971351	-5.47573
CAPN7	Q9Y6W3	0.96	0.54	-0.0142728	0.907965	0.967269	-5.47438
CAPNS1	P04632	0.98	0.62	0.0785523	0.491974	0.792024	-5.24728
CAPNS2	Q96L46	1.16	0.03	-0.0472148	0.756969	0.911137	-5.4334
CAPRIN1	Q14444	1.06	0.13	-0.0116661	0.915839	0.971351	-5.47548
CAPZA1	P52907	0.92	0.29	0.05851	0.679636	0.872547	-5.3963
CAPZA2	P47755	0.92	0.06	0.0712985	0.561112	0.821861	-5.31354
CAPZB	P47756	1.08	0.04	-0.138101	0.207628	0.668034	-4.70633
CARD19	Q96LW7	0.97	0.41	0.0334571	0.754527	0.909976	-5.43241
CARHSP1	Q9Y2V2	1.01	0.93	-0.0486158	0.811354	0.931546	-5.45269
CARM1	Q86X55	0.84	0.15	0.399637	0.021475	0.668034	-3.04175
CARMIL1	Q5VZK9	0.75	0.03	0.407309	0.0744541	0.668034	-3.96333
CARS1	P49589	0.84	0.08	0.24942	0.152297	0.668034	-4.48761
CASK	O14936	0.99	0.85	0.0940059	0.364272	0.724425	-5.07538
CASP8	Q14790	0.9	0.12	0.169273	0.208085	0.668034	-4.70785
CAST	P20810	0.9	0.28	0.268944	0.0867294	0.668034	-4.07645
CAT	P04040	0.97	0.35	0.00961187	0.928498	0.974766	-5.47703
CAV1	Q03135	1.05	0.67	-0.128939	0.430719	0.756845	-5.17425
CAVIN1	Q6NZI2	0.91	0.26	0.0136153	0.92789	0.974766	-5.47696
CAVIN2	O95810	0.92	0.11	0.116609	0.34873	0.718017	-5.0486
CAVIN3	Q969G5	0.92	0.15	0.0772135	0.558078	0.820705	-5.31094
CBL	P22681	0.96	0.33	0.145832	0.159502	0.668034	-4.52069
CBLL1	Q75N03	0.79	0.01	0.147139	0.462722	0.775036	-5.21429
CBLN1	P23435	1	0.98	-0.110652	0.603665	0.834389	-5.34728
CBR1	P16152	0.92	0.22	0.148043	0.282421	0.684739	-4.91407
CBR3	O75828	0.94	0.22	0.0597229	0.626033	0.845512	-5.36313
CBSL	P0DN79	0.73	0.01	0.305073	0.214309	0.668034	-4.72821
CBX1	P83916	1.18	0.26	-0.194083	0.405631	0.741774	-5.13963
CBX3	Q13185	1.07	0.11	-0.0355006	0.754094	0.909726	-5.43223
CC2D1B	Q5T0F9	0.9	0.1	0.0496127	0.717037	0.889835	-5.41574
CCAR1	Q8IX12	1	0.94	0.0354794	0.736194	0.898044	-5.4246
CCAR2	Q8N163	1.02	0.57	0.0557907	0.573051	0.826969	-5.32351
CCDC102A	Q96A19	1.07	0.27	-0.131455	0.30439	0.697996	-4.96273
CCDC115	Q96NT0	0.92	0.35	0.194715	0.190163	0.668034	-4.64511
CCDC134	Q9H6E4	0.74	0	0.348199	0.114558	0.668034	-4.28125
CCDC22	O60826	0.86	0.02	0.210141	0.144137	0.668034	-4.44804
CCDC43	Q96MW1	1.04	0.15	-0.0285068	0.778401	0.919312	-5.44164
CCDC47	Q96A33	0.93	0.17	0.0317228	0.805132	0.929903	-5.45075
CCDC50	Q8IVM0	1.06	0.22	-0.0100781	0.931624	0.976022	-5.47737
CCDC58	Q4VC31	0.9	0.07	0.047559	0.71757	0.88988	-5.41599
CCDC6	Q16204	1	0.95	0.0270011	0.820197	0.934411	-5.45533
CCDC88A	Q3V6T2	0.88	0.21	0.200212	0.246882	0.676156	-4.82468
CCDC91	Q7Z6B0	0.91	0.21	-0.0776162	0.575984	0.827089	-5.32589
CCDC93	Q567U6	1.07	0.14	0.0037979	0.974175	0.990604	-5.48051
CCDC9B	Q6ZUT6	0.98	0.54	0.0871088	0.407902	0.743227	-5.14289
CCK	P06307	1	0.99	0.151206	0.60319	0.834389	-5.34693
CCNK	O75909	0.94	0.4	0.166885	0.210183	0.668034	-4.71479
CCS	O14618	0.96	0.51	0.089421	0.476118	0.782248	-5.2298
CCT2	P78371	1	0.87	-0.0212515	0.82388	0.934411	-5.45639
CCT3	P49368	1.06	0.04	-0.109448	0.281895	0.684739	-4.91285
CCT4	P50991	1.03	0.5	0.042408	0.696584	0.881114	-5.40546
CCT5	P48643	0.97	0.42	0.00698316	0.947954	0.978707	-5.47891
CCT6A	P40227	0.91	0.13	0.154038	0.233781	0.67424	-4.78777
CCT7	Q99832	1.02	0.38	-0.0623445	0.526486	0.804314	-5.28227
CCT8	P50990	0.99	0.63	-0.00997877	0.921564	0.971818	-5.47621
CCZ1B	P86790	1.01	0.87	-0.00121895	0.991867	0.997291	-5.48098
CD151	P48509	1.14	0.26	-0.0468099	0.804465	0.929903	-5.45054
CD248	Q9HCU0	1.05	0.32	-0.0933195	0.412283	0.747506	-5.14911
CD2AP	Q9Y5K6	0.93	0.21	0.121605	0.333239	0.707957	-5.02029
CD2BP2	O95400	0.99	0.93	0.0335934	0.791741	0.923952	-5.44635
CD34	P28906	0.86	0.08	0.0386291	0.825046	0.934838	-5.45672
CD36	P16671	0.8	0.09	0.1164	0.609691	0.838558	-5.35168
CD44	P16070	0.95	0.11	0.00579995	0.956374	0.982214	-5.47955
CD46	P15529	0.98	0.83	0.0930524	0.589679	0.830915	-5.33673
CD59	P13987	0.92	0.37	0.0433436	0.778338	0.919312	-5.44162
CD74	P04233	0.92	0.45	0.325411	0.0383103	0.668034	-3.46894
CD81	P60033	1.15	0.29	0.183392	0.378376	0.729342	-5.09838
CDC34	P49427	0.86	0.08	0.108316	0.534134	0.807993	-5.28949
CDC37	Q16543	1.03	0.71	-0.276023	0.0311368	0.668034	-3.31522
CDC40	O60508	0.81	0.06	0.312486	0.118734	0.668034	-4.30741
CDC42	P60953	1.11	0.04	-0.0880094	0.481289	0.785919	-5.2356
CDC42BPA	Q5VT25	1.13	0.25	-0.142618	0.417102	0.750858	-5.15584
CDC42BPB	Q9Y5S2	1.08	0.21	0.0355588	0.782382	0.919959	-5.44308
CDC42EP2	O14613	0.78	0.07	0.402152	0.0662992	0.668034	-3.87712
CDC42SE2	Q9NRR3	0.81	0.11	0.369455	0.0707435	0.668034	-3.92536
CDC5L	Q99459	0.94	0	0.0446809	0.665666	0.864281	-5.38828
CDCA5	Q96FF9	0.75	0	0.367563	0.0825452	0.668034	-4.03984
CDCA8	Q53HL2	0.85	0.06	0.213882	0.199666	0.668034	-4.67917
CDCP1	Q9H5V8	0.91	0.24	0.151191	0.309357	0.697996	-4.97312
CDH11	P55287	0.98	0.75	0.0211139	0.87377	0.956978	-5.46847
CDH13	P55290	0.98	0.78	0.00838378	0.949114	0.97913	-5.47901
CDH2	P19022	0.92	0.08	0.124449	0.285194	0.686351	-4.92047
CDIPT	O14735	1.03	0.45	-0.000328498	0.997624	0.999106	-5.48103
CDK1	P06493	0.88	0.07	0.0596628	0.691802	0.878599	-5.40294
CDK10	Q15131	0.82	0.05	0.342123	0.0517546	0.668034	-3.69274
CDK11A	Q9UQ88	0.89	0.04	0.158287	0.23616	0.674455	-4.79465
CDK16	Q00536	0.98	0.8	-0.010931	0.941919	0.977288	-5.47839
CDK2	P24941	0.7	0.05	0.326992	0.323132	0.70627	-5.00087
CDK2AP2	O75956	0.96	0.58	0.0847776	0.53063	0.806614	-5.2862
CDK4	P11802	0.95	0.49	0.250344	0.0353314	0.668034	-3.40886
CDK5	Q00535	0.88	0.07	0.208079	0.123304	0.668034	-4.33494
CDK5RAP1	Q96SZ6	0.8	0.08	0.408049	0.0324307	0.668034	-3.34536
CDK9	P50750	1.25	0.21	-0.0368761	0.893089	0.96208	-5.47204
CDKN2C	P42773	1	0.98	0.0862817	0.4414	0.762429	-5.1881
CDO1	Q16878	1.11	0.25	-0.151857	0.319892	0.704007	-4.99448
CDS2	O95674	0.97	0.72	0.20031	0.175737	0.668034	-4.58957
CDV3	Q9UKY7	0.87	0.07	0.0183547	0.905212	0.96639	-5.47398
CELF1	Q92879	0.87	0.05	0.168316	0.247718	0.676156	-4.82696
CELF2	O95319	1.04	0.16	-0.0631473	0.528263	0.805537	-5.28396
CENPE	Q02224	0.79	0.05	0.346476	0.114814	0.668034	-4.28288
CENPF	P49454	0.82	0.12	0.0749857	0.7422	0.901045	-5.42723
CENPH	Q9H3R5	0.76	0.06	0.413751	0.0787887	0.668034	-4.00532
CENPV	Q7Z7K6	0.88	0.2	0.334339	0.0198289	0.668034	-2.98348
CEP131	Q9UPN4	0.84	0.22	0.424873	0.026845	0.668034	-3.20569
CEP170	Q5SW79	0.88	0.06	0.149929	0.281779	0.684739	-4.91258
CEP290	O15078	0.76	0.01	0.360435	0.0855678	0.668034	-4.06647
CEP55	Q53EZ4	0.8	0.03	0.233518	0.237256	0.674455	-4.79779
CERT1	Q9Y5P4	0.95	0.74	0.248345	0.267468	0.681832	-4.87821
CETN3	O15182	1.05	0.32	-0.0156328	0.893819	0.96208	-5.47217
CFAP20	Q9Y6A4	1.05	0.45	0.067914	0.601122	0.834389	-5.3454
CFB	P00751	1.02	0.72	-0.0393183	0.737067	0.898103	-5.42498
CFL1	P23528	0.98	0.51	-0.0552297	0.580423	0.827089	-5.32946
CFL2	Q9Y281	1.01	0.8	-0.168779	0.116893	0.668034	-4.296
CGGBP1	Q9UFW8	0.88	0.41	0.0967211	0.68096	0.873236	-5.39703
CGN	Q9P2M7	0.95	0.4	0.219928	0.0553565	0.668034	-3.74285
CHCHD1	Q96BP2	0.84	0.04	0.225057	0.171677	0.668034	-4.57303
CHCHD3	Q9NX63	0.96	0.44	0.0298946	0.806215	0.929903	-5.45109
CHCHD6	Q9BRQ6	0.78	0.01	0.291925	0.142571	0.668034	-4.44016
CHD3	Q12873	0.83	0.05	0.279144	0.104694	0.668034	-4.21525
CHD4	Q14839	0.97	0.39	0.0713438	0.508787	0.798621	-5.26483
CHD9	Q3L8U1	0.8	0.06	0.41338	0.0215564	0.668034	-3.04452
CHERP	Q8IWX8	1.02	0.72	-0.0884664	0.478021	0.783148	-5.23194
CHID1	Q9BWS9	0.83	0.12	0.24802	0.241121	0.675783	-4.80874
CHL1	O00533	1.03	0.64	-0.0983865	0.433421	0.757585	-5.17781
CHMP1A	Q9HD42	0.84	0.19	0.0494778	0.811562	0.931546	-5.45275
CHMP1B	Q7LBR1	0.84	0.04	0.243014	0.137468	0.668034	-4.41385
CHMP2A	O43633	0.91	0.22	0.159579	0.28181	0.684739	-4.91266
CHMP2B	Q9UQN3	0.88	0.15	0.271352	0.0696799	0.668034	-3.9141
CHMP3	Q9Y3E7	0.87	0.08	0.144299	0.370231	0.727856	-5.08524
CHMP4A	Q9BY43	0.74	0	0.208596	0.363497	0.724425	-5.07408
CHMP4B	Q9H444	0.95	0.35	0.0936632	0.439147	0.762054	-5.18522
CHMP5	Q9NZZ3	0.86	0.01	0.181225	0.196375	0.668034	-4.66759
CHMP6	Q96FZ7	0.88	0.08	0.213637	0.120537	0.668034	-4.3184
CHORDC1	Q9UHD1	0.91	0.15	0.0615205	0.657278	0.860535	-5.38325
CHP1	Q99653	0.83	0.05	0.274204	0.108149	0.668034	-4.23908
CHTF18	Q8WVB6	0.82	0.07	0.285061	0.137364	0.668034	-4.4133
CHTOP	Q9Y3Y2	0.89	0.14	0.136752	0.362974	0.724425	-5.0732
CIAO2B	Q9Y3D0	0.96	0.48	0.120216	0.303658	0.697996	-4.96118
CIAO3	Q9H6Q4	0.94	0.3	-0.0253107	0.84726	0.94521	-5.46257
CIP2A	Q8TCG1	0.9	0.35	0.158333	0.387167	0.736985	-5.11213
CIRBP	Q14011	0.95	0.12	0.0991047	0.348941	0.718017	-5.04898
CISD1	Q9NZ45	0.99	0.87	-0.128249	0.334392	0.709289	-5.02245
CISD2	Q8N5K1	0.88	0.08	0.223558	0.0988002	0.668034	-4.17263
CIT	O14578	0.8	0.04	0.333107	0.0898888	0.668034	-4.1029
CKAP2	Q8WWK9	0.93	0.31	0.200275	0.113418	0.668034	-4.27393
CKAP2L	Q8IYA6	0.84	0.02	0.237422	0.125105	0.668034	-4.3455
CKAP4	Q07065	0.93	0.17	-0.0275543	0.817956	0.934041	-5.45467
CKAP5	Q14008	0.98	0.45	0.0880179	0.369028	0.727799	-5.08327
CKB	P12277	0.99	0.53	0.0675315	0.486727	0.789736	-5.2416
CKM	P06732	0.96	0.17	0.02027	0.843706	0.943283	-5.46169
CLASP1	Q7Z460	0.95	0.45	0.00486552	0.96927	0.988969	-5.4803
CLASP2	O75122	1.02	0.64	0.0635524	0.55437	0.818972	-5.30773
CLCC1	Q96S66	1.03	0.78	0.0580076	0.705324	0.885498	-5.40996
CLCN5	P51795	0.78	0.05	0.108049	0.655666	0.85942	-5.38227
CLCN7	P51798	0.8	0.02	0.265529	0.178661	0.668034	-4.60123
CLIC1	O00299	1	0.97	0.1352	0.322089	0.705714	-4.99883
CLIC4	Q9Y696	0.94	0.42	0.100841	0.497982	0.795255	-5.25366
CLIC5	Q9NZA1	0.79	0.02	0.33928	0.0796856	0.668034	-4.01372
CLINT1	Q14677	0.92	0.21	0.114529	0.383057	0.732954	-5.10576
CLIP1	P30622	0.93	0.06	0.107339	0.330324	0.707077	-5.01477
CLIP2	Q9UDT6	0.74	0.01	0.398936	0.0754033	0.668034	-3.97274
CLP1	Q92989	0.87	0.14	0.190766	0.272924	0.68242	-4.89157
CLPP	Q16740	0.97	0.6	0.105074	0.375505	0.728908	-5.0938
CLPTM1	O96005	0.96	0.51	0.117432	0.359877	0.723972	-5.06797
CLPX	O76031	0.93	0.49	0.235501	0.161432	0.668034	-4.52927
CLTA	P09496	0.89	0.12	0.176726	0.215332	0.668034	-4.7315
CLTB	P09497	0.93	0.19	0.0537176	0.677164	0.871501	-5.39491
CLTC	Q00610	1.17	0.02	-0.0978467	0.517227	0.802634	-5.27327
CLTCL1	P53675	1.21	0	-0.15688	0.329137	0.706961	-5.0125
CLUH	O75153	0.87	0.06	0.194824	0.183642	0.668034	-4.62061
CMA1	P23946	0.9	0.29	0.152684	0.371573	0.727856	-5.08744
CMAS	Q8NFW8	0.91	0.16	0.196632	0.130877	0.668034	-4.37827
CMPK1	P30085	0.96	0.61	0.154467	0.243685	0.676156	-4.81589
CMSS1	Q9BQ75	0.93	0.48	0.157004	0.318097	0.704007	-4.99091
CNBP	P62633	0.99	0.94	0.143007	0.276926	0.684739	-4.90117
CNDP2	Q96KP4	0.85	0	0.126262	0.391035	0.738461	-5.11804
CNN1	P51911	1.01	0.85	-0.0889484	0.385731	0.736196	-5.10991
CNN2	Q99439	0.77	0	0.205874	0.30994	0.697996	-4.97433
CNN3	Q15417	0.95	0.06	0.036085	0.726594	0.893064	-5.42025
CNOT1	A5YKK6	0.84	0.05	0.210498	0.228774	0.668034	-4.77302
CNOT2	Q9NZN8	1.12	0.09	-0.0994742	0.479694	0.784937	-5.23382
CNOT3	O75175	0.84	0.01	0.169159	0.285039	0.686351	-4.92011
CNOT4	O95628	0.77	0.01	0.271328	0.202446	0.668034	-4.68879
CNP	P09543	1.09	0.11	-0.0348984	0.776883	0.919312	-5.44109
CNPY2	Q9Y2B0	0.9	0.15	0.236317	0.0669326	0.668034	-3.88419
CNTFR	P26992	1	1	0.0093292	0.937377	0.976393	-5.47796
COA3	Q9Y2R0	0.77	0.04	0.371951	0.0994656	0.668034	-4.17758
COBLL1	Q53SF7	1.55	0.12	-0.578166	0.135317	0.668034	-4.40244
COG4	Q9H9E3	0.97	0.74	0.134257	0.331283	0.70745	-5.01659
COG5	Q9UP83	0.79	0.08	0.422747	0.0456005	0.668034	-3.59848
COG6	Q9Y2V7	1.07	0.13	0.0151219	0.895569	0.962172	-5.47246
COG7	P83436	1.09	0.05	-0.146229	0.192751	0.668034	-4.65457
COL11A2	P13942	0.85	0.16	0.0996608	0.595603	0.832199	-5.34126
COL12A1	Q99715	1.09	0.43	-0.074221	0.672481	0.867406	-5.39224
COL14A1	Q05707	1.26	0.05	-0.281888	0.167767	0.668034	-4.55668
COL15A1	P39059	0.93	0.12	0.0429672	0.714649	0.888872	-5.41458
COL16A1	Q07092	1.44	0.23	-0.196131	0.612979	0.839197	-5.35403
COL18A1	P39060	1.1	0.23	-0.117577	0.403861	0.741207	-5.13708
COL1A1	P02452	1.32	0.12	-0.446942	0.0804617	0.668034	-4.0209
COL1A2	P08123	1.18	0.13	-0.243923	0.16312	0.668034	-4.53669
COL28A1	Q2UY09	1.05	0.64	-0.0266824	0.878287	0.958543	-5.46936
COL3A1	P02461	1.62	0.2	-0.444022	0.315558	0.702204	-4.98581
COL4A2	P08572	1.29	0.22	-0.185431	0.506514	0.796753	-5.26251
COL4A5	P29400	1.39	0.19	-0.100978	0.766813	0.916799	-5.43729
COL4A6	Q14031	1.13	0.24	-0.244244	0.134067	0.668034	-4.39572
COL5A1	P20908	0.96	0.58	-0.0761338	0.552821	0.818806	-5.30638
COL5A2	P05997	0.93	0.39	-0.0608128	0.695978	0.881114	-5.40515
COL6A1	P12109	1.42	0.17	-0.216018	0.531296	0.807015	-5.28683
COL6A2	P12110	1.47	0.2	-0.238687	0.531761	0.807119	-5.28727
COL6A3	P12111	1.37	0.12	-0.129272	0.67001	0.866544	-5.39082
COL6A5	A8TX70	1.07	0.71	0.260052	0.324801	0.70627	-5.00413
COL6A6	A6NMZ7	0.92	0.51	0.386672	0.0143012	0.668034	-2.74662
COL7A1	Q02388	0.95	0.57	0.116568	0.420245	0.752616	-5.16017
COLEC12	Q5KU26	0.96	0.63	-0.0369573	0.79828	0.927619	-5.44854
COMMD2	Q86X83	1.07	0.02	-0.0767824	0.464447	0.77696	-5.21632
COMMD6	Q7Z4G1	0.82	0.04	0.25505	0.16016	0.668034	-4.52363
COMMD7	Q86VX2	0.99	0.85	-0.189567	0.109349	0.668034	-4.24717
COMMD9	Q9P000	1.04	0.43	0.00496513	0.966642	0.987142	-5.48016
COMT	P21964	0.86	0.24	0.326899	0.0925552	0.668034	-4.12449
COPA	P53621	1.09	0.04	-0.0776354	0.51102	0.799643	-5.26708
COPB1	P53618	1.03	0.36	-0.0927816	0.359117	0.723972	-5.06667
COPB2	P35606	1.04	0.15	-0.021842	0.834168	0.939218	-5.45922
COPE	O14579	0.95	0.55	0.125393	0.413024	0.748288	-5.15015
COPG1	Q9Y678	1.08	0.02	-0.0659999	0.55474	0.818972	-5.30805
COPG2	Q9UBF2	1.02	0.68	0.0557151	0.594304	0.832103	-5.34028
COPS2	P61201	1.04	0.15	0.00579524	0.955427	0.982214	-5.47948
COPS3	Q9UNS2	0.92	0.05	0.051808	0.664691	0.863598	-5.3877
COPS4	Q9BT78	0.95	0.23	0.091334	0.409725	0.744871	-5.14549
COPS5	Q92905	0.92	0.18	0.0774553	0.549126	0.81635	-5.30312
COPS6	Q7L5N1	1.08	0.38	-0.104149	0.488271	0.790322	-5.24328
COPS7A	Q9UBW8	1.07	0.44	0.0435086	0.775325	0.918626	-5.44051
COPS7B	Q9H9Q2	0.98	0.88	0.263807	0.103057	0.668034	-4.20367
COPS8	Q99627	0.93	0.18	0.0715417	0.575139	0.827089	-5.32521
COPZ1	P61923	1	0.96	-0.000787439	0.994658	0.997342	-5.48101
COQ3	Q9NZJ6	1.05	0.49	0.0401147	0.761255	0.91319	-5.43512
COQ6	Q9Y2Z9	0.85	0.12	0.24511	0.16438	0.668034	-4.54217
COQ8A	Q8NI60	0.76	0	0.257812	0.208235	0.668034	-4.70835
COQ9	O75208	0.98	0.87	0.0698314	0.700288	0.883	-5.40739
CORO1A	P31146	0.91	0.04	0.154608	0.19736	0.668034	-4.67108
CORO1B	Q9BR76	1.05	0.3	-0.0388866	0.730525	0.895718	-5.42205
CORO1C	Q9ULV4	1.06	0.29	-0.08029	0.515838	0.802634	-5.2719
CORO2B	Q9UQ03	1.03	0.51	-0.130931	0.242827	0.676156	-4.81351
CORO7	P57737	0.92	0.33	0.0508487	0.742666	0.901045	-5.42743
COTL1	Q14019	0.91	0.2	0.158233	0.2558	0.678944	-4.8485
COX11	Q9Y6N1	0.8	0.01	0.330595	0.060978	0.668034	-3.81486
COX19	Q49B96	0.85	0.24	0.432519	0.0164652	0.668034	-2.84834
COX5A	P20674	0.87	0.07	0.0710313	0.642712	0.854625	-5.37416
COX6B1	P14854	0.96	0.67	0.153562	0.307096	0.697996	-4.96842
COX6C	P09669	0.96	0.61	0.135724	0.310137	0.697996	-4.97473
COX7C	P15954	1	1	0.0720876	0.53686	0.810537	-5.29202
CP	P00450	0.98	0.86	-0.138634	0.486224	0.789552	-5.24105
CPA3	P15088	0.95	0.65	0.17738	0.298679	0.692963	-4.95051
CPB2	Q96IY4	0.86	0.19	0.121939	0.526231	0.804314	-5.28202
CPD	O75976	1.05	0.47	-0.0835035	0.50166	0.795255	-5.25751
CPLX2	Q6PUV4	1.13	0.04	-0.0405192	0.768569	0.917148	-5.43797
CPM	P14384	1.02	0.71	-0.0488167	0.701237	0.883646	-5.40788
CPNE1	Q99829	0.8	0.02	-0.000211478	0.999147	0.999411	-5.48103
CPNE3	O75131	0.98	0.29	0.0299344	0.754089	0.909726	-5.43223
CPNE8	Q86YQ8	0.98	0.65	0.120324	0.282007	0.684739	-4.91311
CPQ	Q9Y646	0.86	0.03	0.018154	0.906087	0.96639	-5.47411
CPSF1	Q10570	0.85	0	0.136745	0.362075	0.724425	-5.07169
CPSF2	Q9P2I0	0.75	0	0.259589	0.238549	0.674455	-4.80148
CPSF3	Q9UKF6	0.79	0.01	0.30714	0.0916718	0.668034	-4.11741
CPSF4	O95639	1	0.99	-0.127466	0.330598	0.707176	-5.01529
CPSF6	Q16630	0.93	0.2	0.185911	0.092313	0.668034	-4.12256
CPSF7	Q8N684	1.02	0.65	0.0659404	0.524469	0.804314	-5.28033
CPT1A	P50416	1	0.96	0.0203086	0.893341	0.96208	-5.47209
CPT2	P23786	1	0.98	0.190536	0.21209	0.668034	-4.72103
CPXM1	Q96SM3	1.22	0.13	-0.121638	0.572689	0.826969	-5.32321
CRABP2	P29373	0.99	0.96	0.26204	0.353606	0.718255	-5.05717
CRAT	P43155	0.81	0.03	0.324576	0.0599682	0.668034	-3.80243
CRBN	Q96SW2	1.08	0.18	-0.087776	0.481969	0.786114	-5.23636
CREB1	P16220	0.95	0.34	-0.0821538	0.505336	0.795674	-5.2613
CRELD1	Q96HD1	1.08	0.24	0.0820392	0.55327	0.818972	-5.30677
CRELD2	Q6UXH1	1.05	0.5	-0.146994	0.25746	0.681565	-4.85283
CRIP1	P50238	1.17	0.18	-0.165842	0.380505	0.73049	-5.10175
CRIP2	P52943	1.08	0.08	-0.133379	0.237933	0.674455	-4.79973
CRIPT	Q9P021	0.96	0.86	0.357418	0.222632	0.668034	-4.75441
CRK	P46108	0.88	0.19	0.336651	0.0119405	0.668034	-2.61739
CRKL	P46109	1	0.93	0.0454949	0.654899	0.858693	-5.3818
CROCC	Q5TZA2	0.69	0	0.403202	0.149628	0.668034	-4.47493
CRTAP	O75718	0.85	0.01	0.210335	0.144133	0.668034	-4.44802
CRTC1	Q6UUV9	0.9	0.13	0.0872594	0.522935	0.804314	-5.27885
CRTC2	Q53ET0	0.86	0	0.111701	0.427508	0.756642	-5.16999
CRYAA	P02489	1.04	0.58	-0.188849	0.121046	0.668034	-4.32147
CRYAB	P02511	1.01	0.88	0.0462033	0.726334	0.893064	-5.42013
CRYL1	Q9Y2S2	1.03	0.39	-0.00442104	0.967346	0.987394	-5.4802
CS	O75390	1	0.81	-0.0389533	0.686665	0.874738	-5.40017
CSDE1	O75534	0.97	0.14	0.0427334	0.664585	0.863598	-5.38764
CSE1L	P55060	0.99	0.9	0.177975	0.187876	0.668034	-4.63662
CSK	P41240	0.99	0.75	0.0878257	0.387694	0.737294	-5.11294
CSNK1A1	P48729	0.91	0.19	0.194462	0.1451	0.668034	-4.45283
CSNK1D	P48730	0.96	0.16	0.0534322	0.59894	0.83398	-5.34377
CSNK1E	P49674	0.77	0.07	0.323657	0.207346	0.668034	-4.70539
CSNK2A1	P68400	0.87	0.06	0.205243	0.165621	0.668034	-4.54752
CSNK2A2	P19784	0.95	0.46	0.150779	0.243469	0.676156	-4.81529
CSNK2B	P67870	1.03	0.25	-0.0151098	0.878543	0.958543	-5.46941
CSPG4	Q6UVK1	1.02	0.78	-0.146733	0.279228	0.684739	-4.90661
CSRNP1	Q96S65	0.97	0.69	0.10358	0.413772	0.749198	-5.1512
CSRP1	P21291	1	1	-0.0164582	0.889663	0.961188	-5.47145
CSRP2	Q16527	0.94	0.36	-0.0241165	0.862242	0.951382	-5.46605
CSTF2	P33240	0.87	0.03	0.170419	0.247272	0.676156	-4.82574
CTAGE8	P0CG41	1.07	0.65	-0.0485254	0.818604	0.934326	-5.45486
CTBP1	Q13363	0.96	0.52	0.140633	0.2385	0.674455	-4.80134
CTBP2	P56545	0.98	0.62	0.102635	0.339232	0.711417	-5.03144
CTCF	P49711	0.83	0.03	0.287007	0.0821805	0.668034	-4.03656
CTIF	O43310	0.96	0.25	0.0333212	0.756509	0.911009	-5.43322
CTNNA1	P35221	0.99	0.89	0.042752	0.685729	0.874571	-5.39966
CTNNAL1	Q9UBT7	1.12	0	-0.132834	0.268607	0.681832	-4.88103
CTNNB1	P35222	0.97	0.56	0.0987754	0.369803	0.727856	-5.08454
CTNNBL1	Q8WYA6	0.88	0.19	0.185275	0.262356	0.681832	-4.86539
CTNND1	O60716	1.02	0.74	0.0316264	0.78929	0.922863	-5.44551
CTPS1	P17812	0.89	0.24	0.212791	0.206641	0.668034	-4.70303
CTPS2	Q9NRF8	1.09	0.24	-0.124522	0.371389	0.727856	-5.08714
CTSB	P07858	0.7	0	0.425619	0.0895897	0.668034	-4.10044
CTSD	P07339	0.84	0.03	0.216368	0.176484	0.668034	-4.59257
CTSF	Q9UBX1	1.34	0.36	-0.370322	0.330377	0.707077	-5.01487
CTSL	P07711	0.77	0	0.269215	0.202051	0.668034	-4.68743
CTSZ	Q9UBR2	0.81	0.07	0.232938	0.280914	0.684739	-4.91057
CTTN	Q14247	0.99	0.8	0.038863	0.741445	0.900914	-5.4269
CTTNBP2NL	Q9P2B4	1.01	0.91	0.0197108	0.864263	0.95202	-5.46649
CUEDC1	Q9NWM3	0.76	0.03	0.39706	0.069371	0.668034	-3.9108
CUL1	Q13616	1.08	0.04	-0.0276902	0.806617	0.929903	-5.45122
CUL2	Q13617	0.79	0	0.24303	0.183575	0.668034	-4.62035
CUL3	Q13618	1.07	0.1	0.0201505	0.863632	0.951619	-5.46635
CUL4B	Q13620	0.96	0.57	0.139619	0.268687	0.681832	-4.88123
CUL5	Q93034	0.93	0.09	-0.0404574	0.73184	0.896515	-5.42265
CUX1	Q13948	0.74	0.02	0.449911	0.0444942	0.668034	-3.58021
CWC15	Q9P013	0.87	0.33	0.174493	0.439005	0.762054	-5.18504
CWF19L1	Q69YN2	0.73	0.01	0.390858	0.0999924	0.668034	-4.18146
CXADR	P78310	1.09	0.42	-0.0237537	0.89296	0.96208	-5.47202
CXCL14	O95715	1.14	0.04	-0.0826393	0.581933	0.827089	-5.33066
CXXC1	Q9P0U4	1.09	0.2	-0.0861342	0.517782	0.802634	-5.27382
CYB5A	P00167	1.02	0.85	0.166758	0.27566	0.684739	-4.89815
CYB5R1	Q9UHQ9	1.04	0.69	-0.0692432	0.658881	0.861679	-5.38423
CYB5R3	P00387	0.72	0.03	0.204093	0.49836	0.795255	-5.25406
CYBB	P04839	0.96	0.36	0.168317	0.110178	0.668034	-4.25271
CYC1	P08574	1.04	0.21	0.019455	0.852555	0.946429	-5.46384
CYCS	P99999	1.05	0.13	-0.0292872	0.780494	0.919312	-5.4424
CYFIP1	Q7L576	1.05	0.23	-0.0518734	0.63761	0.852888	-5.37085
CYGB	Q8WWM9	0.99	0.9	0.0985437	0.531402	0.807015	-5.28693
CYLD	Q9NQC7	0.56	0	0.519283	0.208601	0.668034	-4.70957
CYP51A1	Q16850	1.01	0.91	0.0662712	0.576813	0.827089	-5.32656
CZIB	Q9NWV4	0.95	0.32	0.0168917	0.883374	0.96013	-5.47032
DAAM1	Q9Y4D1	0.84	0.15	0.074389	0.704545	0.885221	-5.40956
DAB2	P98082	1.06	0.05	-0.0321483	0.765611	0.916242	-5.43683
DAD1	P61803	1.03	0.43	0.0116222	0.913738	0.970484	-5.47519
DAG1	Q14118	0.93	0.13	0.0596281	0.617702	0.841428	-5.35737
DAGLB	Q8NCG7	0.96	0.66	0.183867	0.253226	0.678944	-4.84173
DAP3	P51398	0.83	0.02	0.209872	0.201814	0.668034	-4.68662
DARS1	P14868	0.91	0.35	0.216325	0.164557	0.668034	-4.54294
DARS2	Q6PI48	0.94	0.43	0.242976	0.0534436	0.668034	-3.71666
DAZAP1	Q96EP5	0.97	0.53	0.130025	0.258176	0.681565	-4.85468
DBI	P07108	0.95	0.68	0.172905	0.382478	0.732254	-5.10485
DBN1	Q16643	1.05	0.39	0.0513401	0.662646	0.861998	-5.38649
DBNL	Q9UJU6	0.97	0.25	0.0208336	0.83543	0.939274	-5.45956
DBT	P11182	0.89	0.02	0.167506	0.172188	0.668034	-4.57513
DCAF1	Q9Y4B6	0.78	0.06	0.442505	0.0231907	0.668034	-3.09807
DCAF7	P61962	0.92	0	0.0783869	0.477805	0.783112	-5.2317
DCAF8	Q5TAQ9	0.92	0.03	0.0865558	0.457702	0.770776	-5.20829
DCHS1	Q96JQ0	0.91	0.32	0.144637	0.398023	0.739337	-5.12852
DCLK1	O15075	0.95	0.2	0.123176	0.243711	0.676156	-4.81596
DCN	P07585	0.95	0.52	-0.0478306	0.741854	0.901045	-5.42708
DCP1A	Q9NPI6	0.86	0.11	0.303721	0.0405151	0.668034	-3.51052
DCPS	Q96C86	0.79	0.18	0.566028	0.00845644	0.668034	-2.37368
DCTN1	Q14203	1.05	0.38	-0.103914	0.364216	0.724425	-5.07529
DCTN2	Q13561	0.87	0.1	0.0448655	0.790751	0.923385	-5.44601
DCTN3	O75935	0.94	0.31	0.0160328	0.902321	0.965324	-5.47354
DCTN4	Q9UJW0	1.03	0.45	-0.080571	0.429803	0.756789	-5.17304
DCTN5	Q9BTE1	1.04	0.76	0.298277	0.0663147	0.668034	-3.87729
DCTN6	O00399	1.16	0.17	-0.429289	0.00654974	0.668034	-2.19643
DCUN1D1	Q96GG9	0.96	0.61	0.190534	0.151745	0.668034	-4.48501
DCXR	Q7Z4W1	0.91	0.2	0.213257	0.105913	0.668034	-4.22375
DDAH1	O94760	1.37	0.5	0.282464	0.588761	0.830915	-5.33602
DDAH2	O95865	0.98	0.43	0.101648	0.304532	0.697996	-4.96303
DDB1	Q16531	1.01	0.69	0.0587053	0.571802	0.826969	-5.32248
DDC	P20711	0.8	0.16	-0.0418899	0.86257	0.951485	-5.46612
DDHD2	O94830	0.77	0.05	0.129414	0.581135	0.827089	-5.33003
DDI2	Q5TDH0	0.89	0.17	0.236026	0.123492	0.668034	-4.33605
DDOST	P39656	1	0.98	0.108348	0.41668	0.750687	-5.15525
DDR2	Q16832	1.06	0.26	-0.00942633	0.938019	0.976395	-5.47802
DDX1	Q92499	0.97	0.2	-0.0322956	0.744779	0.902494	-5.42834
DDX17	Q92841	1	0.97	0.0685651	0.495241	0.794217	-5.25076
DDX19B	Q9UMR2	0.96	0.55	0.13595	0.289411	0.690103	-4.93005
DDX20	Q9UHI6	0.84	0.14	0.116531	0.593051	0.831893	-5.33932
DDX21	Q9NR30	0.88	0.14	0.234279	0.123249	0.668034	-4.33462
DDX23	Q9BUQ8	0.82	0.02	0.2754	0.100922	0.668034	-4.18828
DDX27	Q96GQ7	0.94	0.66	0.197805	0.354235	0.718255	-5.05827
DDX28	Q9NUL7	0.76	0	0.291972	0.166169	0.668034	-4.54987
DDX39B	Q13838	0.9	0.08	0.202882	0.101466	0.668034	-4.19222
DDX3X	O00571	0.96	0.17	0.0557446	0.57999	0.827089	-5.32912
DDX41	Q9UJV9	0.83	0.02	0.257169	0.119766	0.668034	-4.31372
DDX42	Q86XP3	0.85	0.02	0.153501	0.308857	0.697996	-4.97209
DDX46	Q7L014	0.97	0.57	0.172955	0.134951	0.668034	-4.40048
DDX47	Q9H0S4	0.87	0.19	0.385898	0.00752799	0.668034	-2.29264
DDX5	P17844	0.98	0.49	0.0879345	0.392131	0.738461	-5.1197
DDX50	Q9BQ39	1	0.94	-0.118362	0.326047	0.706785	-5.00655
DDX51	Q8N8A6	0.83	0.15	0.234375	0.275933	0.684739	-4.8988
DDX54	Q8TDD1	0.79	0.02	0.268223	0.181497	0.668034	-4.61234
DDX55	Q8NHQ9	0.75	0.02	0.33724	0.131198	0.668034	-4.38004
DDX58	O95786	0.84	0.12	0.161184	0.453976	0.767804	-5.20378
DDX6	P26196	0.95	0.3	0.150944	0.157495	0.668034	-4.51164
DECR1	Q16698	1.17	0.12	-0.228015	0.173116	0.668034	-4.57894
DECR2	Q9NUI1	1.04	0.68	-0.194719	0.177167	0.668034	-4.5953
DEF8	Q6ZN54	0.76	0.01	0.271084	0.219032	0.668034	-4.74322
DEK	P35659	0.96	0.36	0.070503	0.542251	0.812674	-5.29695
DENND2B	P78524	0.91	0.22	0.189807	0.161959	0.668034	-4.5316
DENR	O43583	0.98	0.71	0.0373293	0.739382	0.89963	-5.426
DEPTOR	Q8TB45	1.03	0.56	0.0115238	0.91664	0.971351	-5.47558
DERL1	Q9BUN8	1.01	0.93	-0.0618796	0.654207	0.85862	-5.38138
DERPC	P0CG12	0.73	0.02	0.527177	0.0182865	0.668034	-2.92448
DES	P17661	0.98	0.72	-0.0490233	0.703744	0.884996	-5.40916
DGKA	P23743	0.96	0.48	0.0622329	0.603011	0.834389	-5.3468
DGKE	P52429	0.77	0.01	0.3244	0.120474	0.668034	-4.31802
DGKZ	Q13574	1.09	0.12	-0.161724	0.180472	0.668034	-4.60835
DHFR	P00374	0.89	0.18	0.212008	0.178387	0.668034	-4.60015
DHPS	P49366	0.82	0.12	0.252432	0.242145	0.676156	-4.81161
DHRS9	Q9BPW9	1	0.94	0.0379682	0.687136	0.874871	-5.40043
DHTKD1	Q96HY7	0.72	0.02	0.39849	0.126967	0.668034	-4.35624
DHX15	O43143	0.92	0.05	0.127397	0.267089	0.681832	-4.87727
DHX16	O60231	0.89	0.12	0.167825	0.255523	0.678944	-4.84778
DHX30	Q7L2E3	0.85	0.32	0.563239	0.000581471	0.475356	-0.688118
DHX37	Q8IY37	0.76	0.01	0.307558	0.161268	0.668034	-4.52855
DHX38	Q92620	0.77	0.02	0.282567	0.176166	0.668034	-4.5913
DHX57	Q6P158	0.79	0.01	0.211644	0.309941	0.697996	-4.97433
DHX9	Q08211	0.94	0.04	0.0970788	0.342617	0.713571	-5.03763
DIABLO	Q9NR28	0.9	0.25	0.132277	0.400995	0.739337	-5.1329
DIAPH1	O60610	1.03	0.43	-0.00721194	0.944106	0.977288	-5.47859
DIAPH3	Q9NSV4	0.86	0.03	0.187023	0.197485	0.668034	-4.67152
DIDO1	Q9BTC0	0.76	0.02	0.340522	0.123792	0.668034	-4.33782
DIMT1	Q9UNQ2	1	0.93	0.0522381	0.641792	0.854244	-5.37356
DIP2A	Q14689	1.04	0.57	-0.119511	0.340104	0.711417	-5.03304
DIP2B	Q9P265	0.92	0.13	0.047165	0.722367	0.890811	-5.41827
DIP2C	Q9Y2E4	1.06	0.22	-0.0205447	0.862166	0.951382	-5.46603
DIS3	Q9Y2L1	0.81	0.06	0.270692	0.169547	0.668034	-4.56417
DIS3L2	Q8IYB7	0.91	0.51	-0.159828	0.427688	0.756642	-5.17023
DKC1	O60832	0.94	0.12	0.115911	0.29149	0.690114	-4.93471
DLAT	P10515	0.99	0.78	0.00711943	0.945418	0.977552	-5.4787
DLD	P09622	1.04	0.27	-0.0836183	0.431539	0.757428	-5.17533
DLG1	Q12959	0.99	0.89	-0.0136421	0.899205	0.963774	-5.47305
DLGAP5	Q15398	0.75	0.04	0.465323	0.0449963	0.668034	-3.58856
DLST	P36957	0.89	0.05	0.0945974	0.500705	0.795255	-5.25651
DMAC2	Q9NW81	0.75	0.05	0.51875	0.0155364	0.668034	-2.80634
DMAP1	Q9NPF5	0.78	0.09	0.456479	0.0386394	0.668034	-3.4753
DMD	P11532	1.14	0.08	-0.11375	0.448642	0.766776	-5.19721
DMPK	Q09013	0.99	0.89	-0.0168306	0.883462	0.96013	-5.47034
DNAAF5	Q86Y56	0.88	0.2	0.310719	0.0408116	0.668034	-3.51595
DNAJA1	P31689	0.9	0.12	0.174302	0.209697	0.668034	-4.71319
DNAJA2	O60884	1.06	0.39	0.0992531	0.442486	0.762429	-5.18948
DNAJA3	Q96EY1	0.99	0.88	0.0851045	0.512937	0.801403	-5.26901
DNAJB1	P25685	0.94	0.41	0.15111	0.282459	0.684739	-4.91416
DNAJB11	Q9UBS4	0.9	0.17	0.152494	0.314673	0.702204	-4.98402
DNAJB12	Q9NXW2	0.92	0.35	0.184155	0.197744	0.668034	-4.67243
DNAJB2	P25686	0.86	0.1	0.259241	0.106265	0.668034	-4.22619
DNAJB4	Q9UDY4	0.94	0.41	-0.103613	0.442151	0.762429	-5.18906
DNAJB5	O75953	0.98	0.75	-0.102776	0.433417	0.757585	-5.1778
DNAJB6	O75190	0.96	0.75	0.122213	0.5497	0.81635	-5.30363
DNAJC11	Q9NVH1	0.94	0.11	0.143325	0.181009	0.668034	-4.61044
DNAJC13	O75165	0.86	0.03	0.204739	0.172408	0.668034	-4.57604
DNAJC2	Q99543	0.84	0.01	0.0833743	0.596296	0.832879	-5.34179
DNAJC3	Q13217	0.85	0	0.161362	0.265326	0.681832	-4.87288
DNAJC5	Q9H3Z4	0.93	0.01	0.0823662	0.445034	0.764076	-5.1927
DNAJC7	Q99615	0.86	0.08	0.296919	0.0477017	0.668034	-3.63202
DNAJC8	O75937	0.89	0.12	0.136684	0.363627	0.724425	-5.0743
DNAJC9	Q8WXX5	0.87	0.09	0.228752	0.128686	0.668034	-4.36602
DNAL4	O96015	0.92	0.17	0.214484	0.0563004	0.668034	-3.75544
DNLZ	Q5SXM8	0.77	0	0.277282	0.16357	0.668034	-4.53865
DNM1	Q05193	1.21	0.02	-0.18275	0.278821	0.684739	-4.90566
DNM1L	O00429	1.04	0.33	-0.00823171	0.941374	0.977171	-5.47834
DNM2	P50570	1.01	0.75	0.0577818	0.572389	0.826969	-5.32296
DNMT1	P26358	0.89	0.29	0.2281	0.17441	0.668034	-4.58421
DNPEP	Q9ULA0	0.97	0.86	-0.195691	0.342942	0.713581	-5.03822
DNTTIP2	Q5QJE6	0.77	0.02	0.253326	0.270446	0.682105	-4.88555
DOCK1	Q14185	1	0.91	-0.0149217	0.887089	0.960806	-5.471
DOCK7	Q96N67	1.19	0.04	-0.117534	0.477381	0.783052	-5.23122
DOCK9	Q9BZ29	0.79	0.01	0.184333	0.371151	0.727856	-5.08675
DOHH	Q9BU89	0.9	0.15	0.188227	0.190717	0.668034	-4.64715
DPF2	Q92785	0.77	0.02	0.144297	0.52424	0.804314	-5.28011
DPH2	Q9BQC3	0.66	0.01	0.396767	0.183638	0.668034	-4.6206
DPP3	Q9NY33	0.93	0.49	0.235361	0.127933	0.668034	-4.36175
DPP4	P27487	1.26	0.07	0.10602	0.6523	0.858417	-5.3802
DPP7	Q9UHL4	0.8	0.05	0.325314	0.104803	0.668034	-4.21601
DPP8	Q6V1X1	0.95	0.36	0.0043276	0.971513	0.989866	-5.4804
DPT	Q07507	0.8	0.01	0.0556512	0.778636	0.919312	-5.44173
DPYSL2	Q16555	1.01	0.87	-0.134306	0.215341	0.668034	-4.73153
DPYSL3	Q14195	1	0.73	-0.030293	0.747846	0.904887	-5.42964
DPYSL4	O14531	0.96	0.66	-0.0337729	0.832177	0.939218	-5.45869
DPYSL5	Q9BPU6	1.01	0.85	0.0599128	0.579502	0.827089	-5.32873
DRAP1	Q14919	0.93	0.08	0.0526526	0.64558	0.854724	-5.37598
DRG1	Q9Y295	0.92	0.2	0.156071	0.243614	0.676156	-4.81569
DRG2	P55039	0.95	0.27	-0.0611194	0.59821	0.833825	-5.34323
DSC2	Q02487	1.03	0.75	0.162238	0.244812	0.676156	-4.819
DSG2	Q14126	0.83	0.01	0.168909	0.29652	0.69131	-4.94581
DSP	P15924	0.89	0.27	0.156243	0.387494	0.737259	-5.11263
DST	Q03001	0.93	0.12	0.157049	0.158712	0.668034	-4.51714
DSTN	P60981	1.01	0.84	-0.123282	0.223707	0.668034	-4.75771
DTD1	Q8TEA8	0.87	0.13	0.228481	0.180682	0.668034	-4.60917
DTNA	Q9Y4J8	1	0.88	0.0284917	0.77981	0.919312	-5.44215
DTYMK	P23919	0.84	0.06	0.169211	0.354477	0.718255	-5.05869
DUS2	Q9NX74	0.78	0.03	0.430107	0.0214335	0.668034	-3.04034
DUSP12	Q9UNI6	1.02	0.91	0.231802	0.2772	0.684739	-4.90182
DUSP3	P51452	0.85	0.01	0.135165	0.369318	0.727856	-5.08375
DUT	P33316	0.89	0.1	0.153503	0.291489	0.690114	-4.93471
DVL2	O14641	0.94	0.29	0.164518	0.166721	0.668034	-4.55223
DYNC1H1	Q14204	1.13	0.08	-0.0970813	0.49979	0.795255	-5.25556
DYNC1I2	Q13409	1.09	0.1	-0.147083	0.216345	0.668034	-4.73473
DYNC1LI1	Q9Y6G9	1.12	0.04	-0.127828	0.319425	0.704007	-4.99356
DYNC1LI2	O43237	0.85	0.04	0.163492	0.324068	0.70627	-5.0027
DYNC2H1	Q8NCM8	0.85	0.03	0.245531	0.104624	0.668034	-4.21476
DYNLL1	P63167	1.01	0.85	0.00696329	0.9568	0.982214	-5.47957
DYNLL2	Q96FJ2	1.07	0	-0.0522916	0.616411	0.840985	-5.35647
DYSF	O75923	1.15	0.08	-0.127816	0.406246	0.74188	-5.14052
EBNA1BP2	Q99848	0.81	0.03	0.256059	0.179023	0.668034	-4.60266
ECE1	P42892	1.02	0.83	-0.021444	0.884183	0.960238	-5.47047
ECH1	Q13011	0.79	0.02	0.303479	0.128379	0.668034	-4.36428
ECHDC1	Q9NTX5	0.98	0.91	0.0336449	0.884164	0.960238	-5.47047
ECHDC2	Q86YB7	1.11	0.09	-0.126901	0.320519	0.705002	-4.99573
ECHS1	P30084	0.81	0.09	0.458203	0.00834265	0.668034	-2.36421
ECI1	P42126	0.91	0.45	0.35294	0.0461817	0.668034	-3.60791
ECI2	O75521	1.08	0.24	-0.0109188	0.934107	0.976217	-5.47763
ECPAS	Q5VYK3	0.8	0.04	0.289891	0.16438	0.668034	-4.54217
ECSIT	Q9BQ95	1.07	0.59	0.217831	0.242996	0.676156	-4.81398
EDC3	Q96F86	1.06	0.18	0.0493961	0.667589	0.865375	-5.38941
EDC4	Q6P2E9	0.89	0.15	0.164102	0.287042	0.687032	-4.92469
EDF1	O60869	0.97	0.69	0.121535	0.332793	0.707957	-5.01945
EEA1	Q15075	0.98	0.32	-0.034561	0.722559	0.890811	-5.41836
EEF1A1	P68104	1.03	0.61	-0.100882	0.371369	0.727856	-5.0871
EEF1A2	Q05639	0.96	0.45	-0.059522	0.638472	0.852924	-5.37141
EEF1AKNMT	Q8N6R0	0.92	0.23	0.147463	0.272542	0.68242	-4.89065
EEF1B2	P24534	1.02	0.78	-0.147122	0.211516	0.668034	-4.71916
EEF1D	P29692	0.94	0.31	0.163499	0.18585	0.668034	-4.62901
EEF1G	P26641	1.1	0.07	-0.170637	0.152595	0.668034	-4.48901
EEF2	P13639	1.05	0.43	-0.0577476	0.628517	0.846322	-5.36481
EEF2K	O00418	1.01	0.83	-0.0685706	0.501956	0.795255	-5.25781
EEFSEC	P57772	1.13	0.05	-0.122103	0.373809	0.728001	-5.09106
EFEMP1	Q12805	1.01	0.85	-0.107431	0.360032	0.723972	-5.06823
EFEMP2	O95967	1.06	0.11	-0.098391	0.360278	0.723972	-5.06865
EFHD2	Q96C19	0.9	0.15	0.253281	0.0416607	0.668034	-3.53126
EFL1	Q7Z2Z2	1.15	0.1	-0.122728	0.44875	0.766776	-5.19734
EFNB1	P98172	0.74	0.04	0.193659	0.500159	0.795255	-5.25594
EFR3A	Q14156	1.05	0.29	-0.143766	0.179103	0.668034	-4.60298
EFTUD2	Q15029	0.91	0.02	0.0876532	0.47085	0.780408	-5.22378
EGFR	P00533	0.84	0.04	0.219903	0.186289	0.668034	-4.63067
EHD1	Q9H4M9	0.89	0.01	0.114171	0.358005	0.723134	-5.06477
EHD2	Q9NZN4	0.99	0.64	-0.00975705	0.921277	0.971818	-5.47617
EHD4	Q9H223	1.02	0.4	0.0151459	0.879805	0.958731	-5.46965
EI24	O14681	0.94	0.39	0.238204	0.0476837	0.668034	-3.63174
EIF1	P41567	0.91	0.12	0.102371	0.443321	0.762429	-5.19054
EIF1AX	P47813	0.93	0.46	0.140704	0.393021	0.738461	-5.12105
EIF2A	Q9BY44	0.82	0.02	0.229282	0.186148	0.668034	-4.63014
EIF2AK2	P19525	0.78	0.01	0.235183	0.247331	0.676156	-4.8259
EIF2B1	Q14232	1.05	0.49	-0.102758	0.42346	0.753915	-5.16454
EIF2B2	P49770	0.75	0.03	0.470867	0.0262237	0.668034	-3.18844
EIF2B3	Q9NR50	0.88	0.04	0.170506	0.204774	0.668034	-4.69673
EIF2B4	Q9UI10	1	0.99	-0.10452	0.343284	0.713925	-5.03884
EIF2S1	P05198	0.96	0.18	0.0512589	0.621316	0.842797	-5.35989
EIF2S2	P20042	0.93	0.13	0.0713897	0.543615	0.813812	-5.29819
EIF2S3	P41091	1.03	0.36	-0.0106423	0.920504	0.971818	-5.47608
EIF3A	Q14152	0.97	0.33	0.108179	0.272463	0.68242	-4.89046
EIF3B	P55884	0.98	0.67	0.0760132	0.473575	0.781244	-5.22691
EIF3C	Q99613	0.95	0.17	0.134783	0.202963	0.668034	-4.69057
EIF3D	O15371	0.97	0.61	0.0310521	0.797525	0.927008	-5.44829
EIF3E	P60228	0.97	0.35	0.0986905	0.329172	0.706961	-5.01257
EIF3F	O00303	0.93	0.29	0.148627	0.261638	0.681832	-4.86357
EIF3G	O75821	0.96	0.56	0.214946	0.0882373	0.668034	-4.0892
EIF3H	O15372	1	0.99	0.104352	0.33947	0.711417	-5.03188
EIF3I	Q13347	0.9	0.02	0.113043	0.352308	0.718255	-5.05491
EIF3J	O75822	0.87	0.34	0.203662	0.365919	0.726157	-5.07813
EIF3K	Q9UBQ5	0.94	0.07	0.0847579	0.42793	0.756642	-5.17055
EIF3L	Q9Y262	0.93	0.38	0.153216	0.274502	0.68414	-4.89538
EIF3M	Q7L2H7	1.02	0.45	0.0210367	0.836871	0.939274	-5.45994
EIF4A1	P60842	0.99	0.82	-0.00339026	0.973094	0.99005	-5.48047
EIF4A2	Q14240	0.91	0.04	0.111217	0.365722	0.726157	-5.0778
EIF4A3	P38919	0.93	0.02	0.0848247	0.421826	0.752723	-5.16233
EIF4B	P23588	0.89	0.22	0.244438	0.133767	0.668034	-4.3941
EIF4E	P06730	0.88	0.1	0.134839	0.398265	0.739337	-5.12888
EIF4G1	Q04637	1.03	0.41	0.0308825	0.769296	0.917148	-5.43825
EIF4G2	P78344	1.03	0.54	0.0821501	0.457081	0.770693	-5.20754
EIF4H	Q15056	0.95	0.33	0.0709908	0.537832	0.810556	-5.29292
EIF5	P55010	0.97	0.44	0.0559454	0.590839	0.831239	-5.33762
EIF5A	P63241	0.98	0.52	-0.0474298	0.652903	0.858484	-5.38057
EIF5B	O60841	0.99	0.51	0.048135	0.616558	0.840985	-5.35657
EIF6	P56537	0.87	0.02	0.158484	0.253824	0.678944	-4.84331
EIPR1	Q53HC9	0.98	0.71	0.0458568	0.689806	0.876615	-5.40187
ELAC2	Q9BQ52	0.77	0.05	0.417164	0.0541568	0.668034	-3.72653
ELAVL1	Q15717	0.91	0.09	0.128899	0.316929	0.703223	-4.98857
ELK1	P19419	0.72	0	0.414773	0.0813121	0.668034	-4.02869
ELL	P55199	0.81	0.01	0.266689	0.147305	0.668034	-4.46368
ELMO2	Q96JJ3	1	0.97	0.0244454	0.829469	0.938781	-5.45795
ELOA	Q14241	0.98	0.86	0.317358	0.0547923	0.668034	-3.73522
ELOB	Q15370	0.95	0.37	-0.0755586	0.529969	0.806598	-5.28558
ELOC	Q15369	0.99	0.93	0.0122785	0.932708	0.976217	-5.47749
ELP1	O95163	0.81	0.03	0.237008	0.200542	0.668034	-4.68222
ELP2	Q6IA86	0.9	0.09	0.0995934	0.476589	0.782655	-5.23033
ELP3	Q9H9T3	0.89	0.06	0.186374	0.145067	0.668034	-4.45267
ELP6	Q0PNE2	0.82	0.07	0.392506	0.0225473	0.668034	-3.07744
EMC1	Q8N766	0.87	0.01	0.144368	0.303002	0.697576	-4.95978
EMC2	Q15006	1	0.93	0.0308368	0.773243	0.917776	-5.43974
EMC3	Q9P0I2	0.89	0.15	0.244234	0.0711825	0.668034	-3.92995
EMC4	Q5J8M3	0.93	0.26	0.0207261	0.873938	0.956978	-5.4685
EMC7	Q9NPA0	0.84	0.28	0.519004	0.00381805	0.662033	-1.83211
EMC8	O43402	0.95	0.11	0.100375	0.319515	0.704007	-4.99374
EMC9	Q9Y3B6	0.81	0.17	0.251492	0.309094	0.697996	-4.97258
EMD	P50402	0.9	0.01	0.0756186	0.546748	0.815718	-5.301
EMILIN1	Q9Y6C2	1.13	0.04	-0.0286942	0.838347	0.940669	-5.46032
EML1	O00423	1.02	0.72	-0.136481	0.213226	0.668034	-4.72472
EML2	O95834	1	0.97	-0.0266508	0.832439	0.939218	-5.45876
EML4	Q9HC35	0.81	0.07	0.383811	0.0337366	0.668034	-3.3746
ENAH	Q8N8S7	1.01	0.8	-0.105018	0.344972	0.715962	-5.04189
ENG	P17813	0.76	0.01	0.328526	0.125574	0.668034	-4.34822
ENO1	P06733	0.96	0.46	0.0587025	0.618226	0.841428	-5.35774
ENO2	P09104	0.99	0.84	0.119168	0.326981	0.706961	-5.00836
ENO3	P13929	1.04	0.7	0.150029	0.308376	0.697996	-4.97109
ENOPH1	Q9UHY7	1.05	0.72	0.0691482	0.717148	0.889835	-5.41579
ENPEP	Q07075	1.01	0.88	0.0207315	0.863479	0.951619	-5.46632
ENPP3	O14638	1.03	0.64	-0.208757	0.0728455	0.668034	-3.94711
ENPP5	Q9UJA9	0.89	0.4	0.304854	0.12591	0.668034	-4.35017
ENSA	O43768	0.85	0.05	0.1826	0.264433	0.681832	-4.87064
EOGT	Q5NDL2	0.75	0	0.305333	0.166922	0.668034	-4.55309
EP400	Q96L91	0.75	0	0.247218	0.264506	0.681832	-4.87082
EPB41L1	Q9H4G0	1.06	0.24	-0.144589	0.189795	0.668034	-4.64375
EPB41L2	O43491	0.91	0.11	0.181098	0.133032	0.668034	-4.39011
EPB41L3	Q9Y2J2	0.89	0.28	0.365667	0.00514198	0.668034	-2.03131
EPHB2	P29323	0.99	0.94	0.0826058	0.599339	0.834007	-5.34407
EPHB3	P54753	0.86	0.06	0.232764	0.133822	0.668034	-4.3944
EPHX1	P07099	0.99	0.89	0.233653	0.120798	0.668034	-4.31998
EPN1	Q9Y6I3	0.93	0.15	0.172963	0.128788	0.668034	-4.36659
EPN2	O95208	0.99	0.9	-0.0441266	0.689682	0.876615	-5.4018
EPPK1	P58107	1.32	0.01	-0.229297	0.293341	0.690114	-4.93882
EPRS1	P07814	0.97	0.41	0.0643576	0.55563	0.819011	-5.30883
EPS15	P42566	0.81	0.03	0.293764	0.106521	0.668034	-4.22795
EPS15L1	Q9UBC2	1.01	0.48	-0.00827304	0.931871	0.976028	-5.4774
EPS8	Q12929	0.87	0.06	0.181679	0.229068	0.668034	-4.7739
EPS8L2	Q9H6S3	0.75	0.02	0.3503	0.142138	0.668034	-4.43797
EPX	P11678	1.18	0.23	-0.161115	0.426995	0.756642	-5.1693
ERAP1	Q9NZ08	0.8	0.04	0.212599	0.299972	0.694555	-4.9533
ERBIN	Q96RT1	1.06	0.32	-0.021951	0.862867	0.951539	-5.46619
ERC1	Q8IUD2	0.95	0.02	0.00256933	0.979987	0.993994	-5.48072
ERCC2	P18074	0.87	0.18	0.348301	0.0182328	0.668034	-2.92234
ERGIC1	Q969X5	0.98	0.7	0.124048	0.259035	0.681565	-4.8569
ERGIC3	Q9Y282	1.05	0.11	0.00731841	0.945116	0.977552	-5.47868
ERH	P84090	1.11	0.18	-0.136838	0.322229	0.705714	-4.9991
ERI3	O43414	0.99	0.77	-0.0744048	0.465962	0.778135	-5.2181
ERLEC1	Q96DZ1	0.99	0.81	0.00126958	0.991533	0.997271	-5.48098
ERLIN2	O94905	0.96	0.54	0.161869	0.211268	0.668034	-4.71835
ERMP1	Q7Z2K6	1	0.98	0.174149	0.227599	0.668034	-4.76951
ERO1A	Q96HE7	1	0.94	-0.060006	0.604184	0.834389	-5.34767
ERP29	P30040	0.88	0.1	0.0854608	0.580808	0.827089	-5.32977
ERP44	Q9BS26	0.98	0.59	-0.00217795	0.983697	0.995421	-5.48083
ERVK-5	Q9HDB9	0.95	0.55	-0.0442313	0.75879	0.912376	-5.43414
ESAM	Q96AP7	0.8	0.24	0.566797	0.0232432	0.668034	-3.09974
ESD	P10768	1.02	0.8	0.12212	0.316154	0.702375	-4.98701
ESF1	Q9H501	0.81	0.01	0.192832	0.281379	0.684739	-4.91165
ESS2	Q96DF8	0.6	0.02	0.614502	0.0982289	0.668034	-4.16836
ESYT1	Q9BSJ8	1.01	0.68	-0.0377105	0.719121	0.89063	-5.41674
ESYT2	A0FGR8	1.01	0.85	-0.142696	0.217208	0.668034	-4.73747
ETF1	P62495	0.95	0.41	0.0551925	0.660575	0.861969	-5.38525
ETFA	P13804	0.91	0.17	0.154687	0.232015	0.671546	-4.78262
ETFB	P38117	0.9	0.02	0.100064	0.416821	0.750687	-5.15545
ETFDH	Q16134	1.15	0.06	-0.183537	0.209142	0.668034	-4.71136
ETHE1	O95571	1.06	0.6	0.0123067	0.94029	0.977171	-5.47824
EVPL	Q92817	1.02	0.84	0.100936	0.538902	0.810758	-5.2939
EWSR1	Q01844	1.08	0.34	0.152945	0.301023	0.694602	-4.95556
EXD2	Q9NVH0	0.76	0.01	0.348898	0.0882237	0.668034	-4.08908
EXOC2	Q96KP1	1.06	0.36	-0.0541514	0.660115	0.861969	-5.38497
EXOC3	O60645	0.83	0.06	0.357966	0.0284794	0.668034	-3.24929
EXOC4	Q96A65	1	0.98	0.0549063	0.57465	0.827089	-5.32481
EXOC6	Q8TAG9	0.81	0.06	0.340116	0.0659055	0.668034	-3.87269
EXOC6B	Q9Y2D4	1.06	0.27	-0.0245574	0.835284	0.939274	-5.45952
EXOC7	Q9UPT5	0.9	0.1	0.189728	0.142069	0.668034	-4.43762
EXOC8	Q8IYI6	1.19	0.04	-0.114491	0.504884	0.795633	-5.26084
EXOSC10	Q01780	0.89	0.14	0.180278	0.211115	0.668034	-4.71785
EXOSC3	Q9NQT5	0.99	0.9	0.0534248	0.708438	0.887074	-5.41152
EXOSC4	Q9NPD3	1.04	0.3	0.0763046	0.475852	0.782248	-5.2295
EXOSC7	Q15024	0.82	0.07	0.328149	0.089289	0.668034	-4.09795
EXOSC8	Q96B26	1	0.96	0.162247	0.158968	0.668034	-4.51829
EZR	P15311	0.9	0.44	0.299082	0.121806	0.668034	-4.32604
F13A1	P00488	1.05	0.48	-0.0483338	0.711382	0.887855	-5.41298
F13B	P05160	0.96	0.53	-0.1358	0.262496	0.681832	-4.86575
F2	P00734	1.06	0.58	-0.202944	0.199708	0.668034	-4.67932
F8A1	P23610	0.9	0.35	0.182756	0.325781	0.706587	-5.00604
F9	P00740	0.97	0.8	-0.0407219	0.821255	0.934411	-5.45563
FABP3	P05413	0.93	0.69	0.174557	0.533585	0.807993	-5.28898
FABP4	P15090	0.98	0.96	-0.00231491	0.996969	0.998819	-5.48103
FABP5	Q01469	0.97	0.71	0.0569314	0.661798	0.861969	-5.38598
FADS1	O60427	1.02	0.83	-0.0460482	0.757678	0.911331	-5.43369
FAF1	Q9UNN5	0.98	0.7	0.0720051	0.509416	0.798628	-5.26546
FAF2	Q96CS3	0.89	0.34	0.115665	0.549025	0.81635	-5.30303
FAH	P16930	0.89	0.25	0.26274	0.111758	0.668034	-4.26314
FAHD2A	Q96GK7	0.94	0.25	-0.0491245	0.690505	0.877228	-5.40225
FAM111B	Q6SJ93	0.84	0.16	0.372894	0.0516021	0.668034	-3.69054
FAM114A1	Q8IWE2	0.89	0.22	-0.0863026	0.608688	0.838453	-5.35095
FAM114A2	Q9NRY5	0.87	0.07	0.0565565	0.72463	0.892358	-5.41933
FAM120A	Q9NZB2	1	0.95	0.0505598	0.651432	0.858417	-5.37966
FAM120C	Q9NX05	0.96	0.62	-0.0996425	0.475503	0.782191	-5.2291
FAM126A	Q9BYI3	0.93	0.31	0.0992148	0.481333	0.785919	-5.23565
FAM136A	Q96C01	1.02	0.79	0.0884525	0.47595	0.782248	-5.22961
FAM160B1	Q5W0V3	0.79	0.03	0.34725	0.0748181	0.668034	-3.96695
FAM177A1	Q8N128	0.93	0.46	0.0632344	0.711942	0.888106	-5.41326
FAM184B	Q9ULE4	1.21	0.25	0.0400767	0.869469	0.95467	-5.46759
FAM25G	B3EWG6	0.92	0.38	-0.0603613	0.705333	0.885498	-5.40996
FAM3C	Q92520	0.91	0.24	0.133377	0.375062	0.728908	-5.09308
FAM49B	Q9NUQ9	1.04	0.4	0.0109901	0.920998	0.971818	-5.47614
FAM50A	Q14320	0.8	0.01	0.236473	0.208966	0.668034	-4.71078
FAM83H	Q6ZRV2	0.79	0	0.185401	0.332278	0.707957	-5.01847
FAM91A1	Q658Y4	0.83	0.11	0.421268	0.00656279	0.668034	-2.1978
FAM98A	Q8NCA5	1.11	0.01	-0.131084	0.26579	0.681832	-4.87404
FAM98B	Q52LJ0	0.95	0.33	0.0680456	0.570049	0.826969	-5.32104
FANCG	O15287	0.84	0.01	0.237701	0.119724	0.668034	-4.31347
FARP1	Q9Y4F1	0.98	0.63	0.0436069	0.68534	0.874571	-5.39945
FARSA	Q9Y285	0.76	0.03	0.374172	0.106893	0.668034	-4.23051
FARSB	Q9NSD9	0.9	0.14	0.0496073	0.726058	0.893064	-5.42
FASN	P49327	0.82	0.06	0.27318	0.145349	0.668034	-4.45407
FASTKD1	Q53R41	0.85	0.13	0.247594	0.167278	0.668034	-4.5546
FASTKD3	Q14CZ7	0.76	0.04	0.409101	0.0714251	0.668034	-3.93248
FAT4	Q6V0I7	1.25	0.09	-0.258869	0.20912	0.668034	-4.71129
FAU	P62861	0.97	0.68	0.0745535	0.593189	0.831893	-5.33943
FBL	P22087	0.89	0.03	0.103459	0.420721	0.752723	-5.16082
FBLIM1	Q8WUP2	1.12	0.12	-0.170567	0.229229	0.668034	-4.77438
FBLN1	P23142	1.1	0.11	-0.101916	0.438257	0.76149	-5.18408
FBLN5	Q9UBX5	0.96	0.23	0.00377607	0.97085	0.989441	-5.48037
FBN1	P35555	1.93	0.13	-0.281018	0.612405	0.839197	-5.35362
FBN2	P35556	1.11	0.35	-0.0502874	0.77606	0.91869	-5.44078
FBN3	Q75N90	1.71	0.16	-0.225736	0.670126	0.866544	-5.39088
FBXL12	Q9NXK8	0.9	0.1	0.196993	0.122428	0.668034	-4.32975
FBXL18	Q96ME1	0.77	0	0.291574	0.166694	0.668034	-4.55211
FBXL20	Q96IG2	0.74	0	0.340019	0.120012	0.668034	-4.31522
FBXO10	Q9UK96	1.19	0	-0.149507	0.335315	0.7102	-5.02418
FBXO11	Q86XK2	0.81	0.04	0.299498	0.111081	0.668034	-4.25869
FBXO3	Q9UK99	1.06	0.32	0.0252008	0.841051	0.942277	-5.46102
FBXO30	Q8TB52	0.96	0.58	0.155299	0.212882	0.668034	-4.72361
FBXW8	Q8N3Y1	1.04	0.72	-0.228831	0.174594	0.668034	-4.58496
FCSK	Q8N0W3	0.97	0.72	0.253221	0.0329925	0.668034	-3.35808
FDXR	P22570	0.98	0.75	0.0337442	0.817002	0.933552	-5.45439
FECH	P22830	0.71	0	0.36434	0.136033	0.668034	-4.40626
FEN1	P39748	0.86	0.05	0.210828	0.157942	0.668034	-4.51367
FER	P16591	0.98	0.82	0.125815	0.326746	0.706961	-5.0079
FERMT2	Q96AC1	1.07	0.07	-0.0315017	0.782203	0.919959	-5.44302
FERMT3	Q86UX7	1.07	0.46	-0.0724487	0.645673	0.854724	-5.37604
FGA	P02671	1.28	0.21	-0.456232	0.102395	0.668034	-4.19893
FGB	P02675	1.23	0.32	-0.43789	0.123189	0.668034	-4.33426
FGFR1OP2	Q9NVK5	0.89	0.21	-0.0791728	0.635854	0.8516	-5.3697
FGG	P02679	1.37	0.13	-0.470368	0.123754	0.668034	-4.3376
FH	P07954	0.92	0.3	0.00785886	0.959547	0.98412	-5.47975
FHL1	Q13642	1.03	0.5	-0.107166	0.319607	0.704007	-4.99392
FHL2	Q14192	1.02	0.72	-0.0264259	0.810376	0.931546	-5.45239
FHL3	Q13643	0.94	0.3	0.159182	0.201559	0.668034	-4.68574
FHOD1	Q9Y613	0.84	0.16	0.342871	0.0706044	0.668034	-3.92389
FILIP1	Q7Z7B0	0.89	0.14	0.241782	0.0902479	0.668034	-4.10585
FILIP1L	Q4L180	1.06	0.36	-0.0393586	0.751023	0.908188	-5.43097
FIS1	Q9Y3D6	0.91	0.31	0.117173	0.492445	0.792024	-5.24778
FKBP10	Q96AY3	0.92	0	0.0507403	0.643753	0.854724	-5.37482
FKBP15	Q5T1M5	1.1	0.13	-0.0694442	0.611592	0.839197	-5.35304
FKBP1A	P62942	0.96	0.25	-0.00855694	0.936294	0.976393	-5.47785
FKBP2	P26885	0.94	0.19	0.0190912	0.874309	0.957126	-5.46858
FKBP3	Q00688	0.85	0.05	0.259291	0.0865159	0.668034	-4.07462
FKBP4	Q02790	0.86	0.06	0.255938	0.0767106	0.668034	-3.98549
FKBP5	Q13451	0.98	0.69	-0.0769603	0.528463	0.805537	-5.28415
FKBP8	Q14318	1.04	0.1	-0.0878535	0.380489	0.73049	-5.10173
FKBP9	O95302	0.96	0.34	-0.0888013	0.433394	0.757585	-5.17777
FLAD1	Q8NFF5	0.84	0.15	0.298756	0.136497	0.668034	-4.40872
FLG2	Q5D862	0.99	0.92	-0.0493074	0.704675	0.885221	-5.40963
FLII	Q13045	0.96	0.21	0.112807	0.276936	0.684739	-4.9012
FLNA	P21333	1.29	0.06	-0.315333	0.151524	0.668034	-4.48396
FLNB	O75369	1.07	0.24	0.0257958	0.836475	0.939274	-5.45983
FLNC	Q14315	1.35	0.1	-0.390118	0.140457	0.668034	-4.42939
FLOT1	O75955	1.02	0.5	-0.0154594	0.877838	0.958543	-5.46927
FLOT2	Q14254	0.96	0.43	0.094324	0.393025	0.738461	-5.12105
FLYWCH2	Q96CP2	0.88	0.29	0.378143	0.0139823	0.668034	-2.7304
FMNL3	Q8IVF7	0.97	0.77	0.0848613	0.581007	0.827089	-5.32993
FMO6P	O60774	1.03	0.7	0.138585	0.266928	0.681832	-4.87687
FMOD	Q06828	1.08	0.34	-0.251478	0.066339	0.668034	-3.87756
FMR1	Q06787	0.8	0.16	0.339708	0.166859	0.668034	-4.55282
FN1	P02751	1.25	0.09	-0.273137	0.210869	0.668034	-4.71705
FN3KRP	Q9HA64	0.86	0.11	0.338524	0.0157241	0.668034	-2.81502
FNBP1	Q96RU3	1.14	0.15	-0.282586	0.0662548	0.668034	-3.87662
FNBP1L	Q5T0N5	0.84	0.11	0.325323	0.0595801	0.668034	-3.7976
FNDC3A	Q9Y2H6	0.87	0.09	0.286457	0.0457156	0.668034	-3.60036
FNDC3B	Q53EP0	0.97	0.52	0.129891	0.207113	0.668034	-4.70461
FNTA	P49354	0.84	0.03	0.26514	0.0840277	0.668034	-4.05303
FNTB	P49356	1.01	0.96	-0.224991	0.155813	0.668034	-4.50397
FOLR2	P14207	1.1	0.03	-0.0375077	0.754896	0.91015	-5.43256
FOXK1	P85037	0.68	0	0.479942	0.0714979	0.668034	-3.93324
FPGS	Q05932	0.73	0.01	0.253267	0.340671	0.711417	-5.03408
FRMD6	Q96NE9	1.28	0.14	-0.45231	0.0609718	0.668034	-3.81479
FRRS1	Q6ZNA5	0.9	0.23	0.302869	0.0278459	0.668034	-3.23269
FRYL	O94915	0.96	0.61	0.222802	0.0610822	0.668034	-3.81613
FSCN1	Q16658	1.06	0.04	-0.0443692	0.677742	0.871873	-5.39523
FSD1	Q9BTV5	0.75	0.02	0.368343	0.106621	0.668034	-4.22864
FSTL1	Q12841	0.96	0.5	-0.0476666	0.693056	0.879088	-5.40361
FTH1	P02794	0.82	0	0.23749	0.151811	0.668034	-4.48532
FTL	P02792	0.81	0	0.226438	0.19058	0.668034	-4.64664
FTSJ1	Q9UET6	0.81	0.08	0.190487	0.380342	0.73049	-5.10149
FUBP1	Q96AE4	0.87	0.06	0.220102	0.1296	0.668034	-4.37115
FUBP3	Q96I24	0.85	0.02	0.170883	0.26465	0.681832	-4.87118
FUS	P35637	1.02	0.61	0.0442772	0.682417	0.873814	-5.39784
FXR1	P51114	0.93	0.51	-0.101481	0.549531	0.81635	-5.30348
FXR2	P51116	0.86	0.01	0.047827	0.743816	0.901899	-5.42792
FXYD1	O00168	1.01	0.94	0.0117634	0.937182	0.976393	-5.47794
FYCO1	Q9BQS8	0.74	0.13	0.684801	0.00113025	0.475356	-1.06795
FZD7	O75084	0.98	0.7	0.0150318	0.888899	0.960813	-5.47132
G3BP1	Q13283	0.91	0.19	0.219498	0.0767483	0.668034	-3.98586
G3BP2	Q9UN86	0.9	0.31	-0.0675964	0.707651	0.887074	-5.41113
G6PD	P11413	1	0.99	0.0925808	0.678429	0.87202	-5.39562
GABARAPL2	P60520	0.89	0.42	-0.167504	0.400105	0.739337	-5.13159
GABPA	Q06546	0.97	0.59	-0.0809025	0.509779	0.798628	-5.26583
GABPB1	Q06547	0.79	0	0.201531	0.279642	0.684739	-4.90759
GADD45GIP1	Q8TAE8	0.81	0	0.226002	0.170117	0.668034	-4.56655
GAK	O14976	1.19	0.01	-0.134991	0.391694	0.738461	-5.11904
GALC	P54803	0.9	0.56	0.565226	0.00423681	0.662033	-1.90124
GALK1	P51570	0.81	0.11	0.327834	0.129123	0.668034	-4.36847
GALNS	P34059	0.83	0.03	0.315225	0.0500028	0.668034	-3.6671
GALNT1	Q10472	1.01	0.89	-0.0970419	0.453626	0.767804	-5.20335
GALNT2	Q10471	1.01	0.87	0.0777983	0.528715	0.805537	-5.28439
GALNT4	Q8N4A0	0.74	0.01	0.313127	0.185803	0.668034	-4.62884
GALNT7	Q86SF2	0.83	0.04	0.263679	0.139879	0.668034	-4.42641
GALT	P07902	0.97	0.6	0.0284015	0.811201	0.931546	-5.45264
GANAB	Q14697	0.97	0.55	0.117744	0.272383	0.68242	-4.89026
GAPDH	P04406	1	0.98	-0.00962858	0.923191	0.972929	-5.47641
GAPDHS	O14556	0.98	0.88	-0.14285	0.373057	0.727975	-5.08985
GAPVD1	Q14C86	0.82	0.19	0.139246	0.579435	0.827089	-5.32867
GAR1	Q9NY12	0.94	0.74	-0.0632193	0.824222	0.934411	-5.45648
GARS1	P41250	0.9	0.03	0.159999	0.193115	0.668034	-4.65589
GART	P22102	0.83	0.02	0.16572	0.336728	0.710891	-5.02681
GATAD2A	Q86YP4	0.8	0	0.225697	0.208534	0.668034	-4.70934
GATAD2B	Q8WXI9	0.85	0.06	0.257644	0.0975792	0.668034	-4.16347
GATB	O75879	0.85	0.16	0.132078	0.524528	0.804314	-5.28039
GATD3B	A0A0B4J2D5	0.95	0.28	-0.103447	0.368748	0.727781	-5.08281
GBE1	Q04446	0.9	0.13	0.234012	0.0578077	0.668034	-3.77511
GBF1	Q92538	1.02	0.84	0.129923	0.338907	0.711417	-5.03084
GCAT	O75600	1.1	0.05	-0.103315	0.391851	0.738461	-5.11928
GCFC2	P16383	0.7	0	0.309814	0.260655	0.681832	-4.86106
GCLC	P48506	0.98	0.87	0.131881	0.3969	0.739337	-5.12685
GCN1	Q92616	0.99	0.83	-0.00226825	0.982182	0.994908	-5.48079
GCNT7	Q6ZNI0	0.9	0.12	0.201495	0.111844	0.668034	-4.2637
GCSH	P23434	0.96	0.15	-0.0130707	0.900613	0.964279	-5.47327
GDA	Q9Y2T3	1.16	0.11	-0.26381	0.0981637	0.668034	-4.16787
GDAP1	Q8TB36	0.93	0.4	0.257512	0.0566253	0.668034	-3.75972
GDE1	Q9NZC3	1.53	0.03	-0.300194	0.373256	0.727975	-5.09017
GDI1	P31150	0.96	0.52	0.0552007	0.662747	0.861998	-5.38655
GDI2	P50395	0.99	0.81	-0.0722085	0.55816	0.820705	-5.31101
GEMIN4	P57678	0.77	0.03	0.389588	0.0583595	0.668034	-3.78218
GEMIN5	Q8TEQ6	0.87	0.11	0.19363	0.228016	0.668034	-4.77076
GFM1	Q96RP9	0.88	0.02	0.135645	0.322238	0.705714	-4.99912
GFPT2	O94808	0.93	0.24	0.0704456	0.583088	0.827089	-5.33158
GFRA2	O00451	0.96	0.4	0.11278	0.293485	0.690114	-4.93914
GGA1	Q9UJY5	1.01	0.78	0.0289167	0.803928	0.929903	-5.45037
GGCT	O75223	0.91	0.24	0.227151	0.101598	0.668034	-4.19318
GGCX	P38435	1.28	0.01	-0.291517	0.135627	0.668034	-4.4041
GGH	Q92820	0.81	0.04	0.261667	0.176851	0.668034	-4.59404
GGT5	P36269	0.93	0.17	0.134739	0.255146	0.678944	-4.84679
GHITM	Q9H3K2	0.93	0.28	0.0493358	0.709625	0.887074	-5.41211
GID8	Q9NWU2	0.79	0.01	0.326363	0.0815731	0.668034	-4.03107
GIGYF2	Q6Y7W6	0.81	0.04	0.355445	0.0385814	0.668034	-3.47418
GINS2	Q9Y248	0.85	0.06	0.153136	0.358639	0.723538	-5.06585
GIPC1	O14908	0.88	0.04	0.120706	0.40381	0.741207	-5.137
GIT1	Q9Y2X7	1.04	0.18	-0.00663844	0.948642	0.978892	-5.47897
GLB1	P16278	0.85	0.03	0.183507	0.233874	0.67424	-4.78804
GLG1	Q92896	1.03	0.29	-0.0236043	0.819951	0.934411	-5.45526
GLIPR2	Q9H4G4	1.02	0.78	-0.0577858	0.645745	0.854724	-5.37609
GLO1	Q04760	0.86	0.09	0.235555	0.165922	0.668034	-4.54882
GLOD4	Q9HC38	0.9	0.23	0.169241	0.286342	0.686376	-4.9231
GLRX3	O76003	1.01	0.67	-0.0381036	0.705783	0.885513	-5.41019
GLRX5	Q86SX6	1	0.95	0.0535137	0.646973	0.855145	-5.37687
GLS	O94925	0.8	0	0.170985	0.346671	0.716908	-5.04493
GLS2	Q9UI32	0.95	0.55	-0.135039	0.332488	0.707957	-5.01887
GLT8D1	Q68CQ7	0.83	0.11	0.38199	0.0247864	0.668034	-3.14696
GLT8D2	Q9H1C3	1.09	0.6	0.0855172	0.698408	0.882282	-5.40642
GLTP	Q9NZD2	0.88	0.2	0.3143	0.0329223	0.668034	-3.3565
GLUD1	P00367	0.91	0.03	-0.0126845	0.917239	0.971351	-5.47566
GLUL	P15104	0.93	0.6	-0.0658733	0.739498	0.89963	-5.42605
GLYR1	Q49A26	0.91	0.3	-0.0710626	0.654087	0.85862	-5.3813
GMDS	O60547	0.85	0.03	0.250262	0.0958184	0.668034	-4.15005
GMFB	P60983	0.92	0.38	0.112909	0.499319	0.795255	-5.25506
GMPPA	Q96IJ6	1.05	0.57	-0.201728	0.152913	0.668034	-4.49051
GMPPB	Q9Y5P6	0.92	0.14	0.126447	0.31322	0.701418	-4.98106
GMPR	P36959	0.94	0.36	-0.121442	0.324243	0.70627	-5.00304
GMPR2	Q9P2T1	0.99	0.7	-0.0720095	0.481654	0.785919	-5.23601
GMPS	P49915	0.96	0.48	0.113785	0.339115	0.711417	-5.03123
GNA11	P29992	0.91	0.09	0.0904942	0.470477	0.780408	-5.22335
GNA13	Q14344	0.99	0.94	0.014788	0.910872	0.969599	-5.4748
GNA14	O95837	0.89	0.1	0.0115692	0.936904	0.976393	-5.47792
GNAI1	P63096	1	0.95	-0.144443	0.237573	0.674455	-4.7987
GNAI2	P04899	1.04	0.25	-0.0121415	0.910115	0.969048	-5.47469
GNAI3	P08754	0.8	0.02	0.204948	0.29413	0.690114	-4.94057
GNAO1	P09471	1.05	0.52	-0.112461	0.407082	0.742293	-5.14172
GNAQ	P50148	0.94	0.3	0.192498	0.0872085	0.668034	-4.08052
GNAS	P63092	0.98	0.77	0.0798575	0.491426	0.792024	-5.24669
GNAZ	P19086	1.13	0.25	-0.112515	0.516382	0.802634	-5.27244
GNB1	P62873	0.97	0.21	0.00168712	0.986694	0.995676	-5.4809
GNB2	P62879	1	0.97	-0.131405	0.391427	0.738461	-5.11864
GNB4	Q9HAV0	0.95	0.31	-0.0909311	0.443145	0.762429	-5.19032
GNB5	O14775	1.06	0.16	0.0142002	0.901216	0.964396	-5.47337
GNE	Q9Y223	1.05	0.43	0.0458568	0.71933	0.89063	-5.41684
GNG12	Q9UBI6	1.05	0.45	0.0319072	0.799153	0.928367	-5.44882
GNG5	P63218	1	0.95	0.109258	0.382308	0.732254	-5.10459
GNL1	P36915	0.9	0.15	0.213917	0.0977304	0.668034	-4.16461
GNL2	Q13823	0.86	0.04	0.197515	0.185372	0.668034	-4.6272
GNL3L	Q9NVN8	0.57	0.04	0.648871	0.122131	0.668034	-4.32798
GNPAT	O15228	0.75	0.01	0.318408	0.144532	0.668034	-4.45001
GNPDA1	P46926	1.02	0.83	-0.135352	0.325761	0.706587	-5.006
GNPNAT1	Q96EK6	0.76	0.04	0.309693	0.178796	0.668034	-4.60177
GNS	P15586	0.89	0.27	0.332332	0.0244296	0.668034	-3.1363
GOLGA2	Q08379	0.92	0.12	0.068508	0.587229	0.830459	-5.33483
GOLGA3	Q08378	0.94	0.09	0.0916687	0.394302	0.738461	-5.12297
GOLGA4	Q13439	0.85	0.09	0.333994	0.0252652	0.668034	-3.16103
GOLGA5	Q8TBA6	1.01	0.92	-0.0317883	0.800875	0.929034	-5.44938
GOLGA7	Q7Z5G4	1.02	0.72	0.080532	0.538638	0.810758	-5.29366
GOLIM4	O00461	0.92	0.09	0.143195	0.216928	0.668034	-4.73658
GOLPH3	Q9H4A6	0.98	0.18	0.00680324	0.944188	0.977288	-5.4786
GOPC	Q9HD26	0.99	0.75	0.104066	0.298351	0.692963	-4.9498
GORASP2	Q9H8Y8	1.06	0.1	-0.053638	0.626159	0.845512	-5.36322
GOSR1	O95249	0.92	0.13	0.182284	0.112971	0.668034	-4.27104
GOT1	P17174	0.93	0.22	0.137645	0.277058	0.684739	-4.90148
GOT2	P00505	0.98	0.64	0.0761244	0.506325	0.796753	-5.26232
GPAA1	O43292	0.96	0.74	0.00772079	0.965317	0.987142	-5.48009
GPATCH1	Q9BRR8	0.81	0.1	0.392532	0.0431657	0.668034	-3.55765
GPATCH4	Q5T3I0	0.82	0.15	0.362035	0.0826428	0.668034	-4.04072
GPC1	P35052	0.88	0.09	0.218624	0.118385	0.668034	-4.30526
GPC4	O75487	1.04	0.17	-0.102334	0.301785	0.695964	-4.95719
GPD1L	Q8N335	0.96	0.33	-0.00802605	0.940061	0.977171	-5.47822
GPD2	P43304	1.49	0.07	-0.255243	0.460142	0.77311	-5.21122
GPHN	Q9NQX3	1.04	0.34	0.025698	0.810444	0.931546	-5.45241
GPI	P06744	0.94	0.48	0.273802	0.0339579	0.668034	-3.37945
GPKOW	Q92917	0.88	0.12	0.106356	0.495772	0.794217	-5.25133
GPM6A	P51674	1.03	0.5	-0.0371438	0.740707	0.90056	-5.42658
GPM6B	Q13491	1.02	0.82	0.117824	0.371436	0.727856	-5.08721
GPRC5A	Q8NFJ5	0.96	0.56	0.176638	0.166979	0.668034	-4.55333
GPS1	Q13098	0.98	0.64	0.0230674	0.823782	0.934411	-5.45636
GPX3	P22352	0.9	0.29	-0.0244568	0.88462	0.960238	-5.47055
GPX7	Q96SL4	0.95	0.62	-0.207927	0.188096	0.668034	-4.63745
GPX8	Q8TED1	0.85	0.22	-0.165321	0.430041	0.756789	-5.17336
GRB2	P62993	0.98	0.32	0.0788043	0.419118	0.752533	-5.15862
GRHPR	Q9UBQ7	0.93	0.56	0.337456	0.0390065	0.668034	-3.48232
GRIP1	Q9Y3R0	1.11	0.06	-0.0464746	0.733484	0.896899	-5.42339
GRIPAP1	Q4V328	0.86	0.1	0.229376	0.145898	0.668034	-4.45678
GRK2	P25098	0.97	0.52	0.0454625	0.685591	0.874571	-5.39959
GRN	P28799	0.74	0	0.251898	0.265044	0.681832	-4.87217
GRPEL1	Q9HAV7	0.92	0.13	0.122064	0.329315	0.706961	-5.01284
GSK3A	P49840	0.92	0.26	0.134398	0.324528	0.70627	-5.0036
GSK3B	P49841	0.98	0.79	0.14886	0.201191	0.668034	-4.68447
GSN	P06396	1.01	0.93	-0.237136	0.0778314	0.668034	-3.99625
GSPT1	P15170	0.95	0.32	0.114837	0.307878	0.697996	-4.97005
GSR	P00390	1	0.98	0.315991	0.0985755	0.668034	-4.17096
GSS	P48637	0.96	0.71	0.225084	0.134319	0.668034	-4.39708
GSTA3	Q16772	0.95	0.67	0.0447736	0.822873	0.934411	-5.4561
GSTA4	O15217	0.89	0.39	0.354867	0.0703887	0.668034	-3.92162
GSTA5	Q7RTV2	0.99	0.9	0.169927	0.226538	0.668034	-4.76632
GSTM1	P09488	0.89	0.6	0.499994	0.0627446	0.668034	-3.83612
GSTM5	P46439	0.9	0.67	0.573263	0.0368077	0.668034	-3.43923
GSTO1	P78417	0.9	0.05	0.0817581	0.526532	0.804314	-5.28231
GSTT1	P30711	1.03	0.83	0.352189	0.0451604	0.668034	-3.59127
GSTT4	A0A1W2PR19	1.25	0.08	-0.360397	0.0748943	0.668034	-3.96771
GTF2B	Q00403	0.9	0.36	0.268143	0.144953	0.668034	-4.4521
GTF2E1	P29083	0.53	0.03	0.715586	0.138555	0.668034	-4.41954
GTF2F2	P13984	0.88	0.07	0.178692	0.211112	0.668034	-4.71784
GTF2I	P78347	0.86	0.16	0.233087	0.186406	0.668034	-4.63111
GTF2IRD1	Q9UHL9	1.11	0.35	-0.224669	0.201454	0.668034	-4.68538
GTF3C5	Q9Y5Q8	0.79	0.02	0.324091	0.0949364	0.668034	-4.14323
GTPBP1	O00178	1.03	0.55	0.101586	0.372073	0.727856	-5.08825
GTPBP10	A4D1E9	0.82	0.08	0.335485	0.0827244	0.668034	-4.04145
GTPBP4	Q9BZE4	0.86	0.23	0.325632	0.0804232	0.668034	-4.02055
GTSE1	Q9NYZ3	0.93	0.38	0.0756011	0.615741	0.840985	-5.35599
GUCY1A1	Q02108	1.14	0.06	-0.0652933	0.660948	0.861969	-5.38547
GUCY1B1	Q02153	0.92	0.16	0.082404	0.526244	0.804314	-5.28203
GULP1	Q9UBP9	1.15	0.14	-0.306002	0.0487121	0.668034	-3.64762
GXYLT1	Q4G148	0.67	0.06	0.703323	0.0148275	0.668034	-2.77265
GYG1	P46976	1.01	0.93	-0.121831	0.309297	0.697996	-4.973
GYG2	O15488	0.97	0.69	-0.116004	0.393903	0.738461	-5.12237
GYS1	P13807	0.91	0.04	0.112531	0.344706	0.715779	-5.04141
H1-0	P07305	0.91	0.44	0.292086	0.0839214	0.668034	-4.05209
H1-3	P16402	0.8	0.02	0.206741	0.286428	0.686376	-4.92329
H1-4	P10412	0.95	0.62	0.193537	0.24706	0.676156	-4.82517
H1-5	P16401	0.97	0.75	0.0927496	0.572	0.826969	-5.32264
H1FX	Q92522	0.89	0.15	0.191811	0.210169	0.668034	-4.71475
H2AC14	Q99878	1.1	0.58	-0.15332	0.553927	0.818972	-5.30734
H2AFV	Q71UI9	0.82	0.11	0.233502	0.288165	0.688906	-4.92724
H2AFY2	Q9P0M6	0.96	0.47	0.166658	0.127192	0.668034	-4.35753
H2AX	P16104	0.92	0.31	0.243557	0.0792535	0.668034	-4.00968
H2BC13	Q99880	0.84	0.15	0.405508	0.0167488	0.668034	-2.86071
H3-3A	P84243	0.95	0.44	0.0601916	0.643089	0.854724	-5.3744
H4C1	P62805	0.92	0.06	0.0758168	0.53743	0.810556	-5.29254
HABP4	Q5JVS0	0.8	0	0.237792	0.190417	0.668034	-4.64605
HACD3	Q9P035	0.93	0.28	0.0719339	0.5804	0.827089	-5.32944
HACL1	Q9UJ83	1.2	0.08	0.0282392	0.892192	0.96208	-5.47189
HADH	Q16836	1.12	0.36	-0.0129286	0.949862	0.979186	-5.47907
HADHA	P40939	1.05	0.07	-0.00249714	0.980445	0.994209	-5.48074
HADHB	P55084	0.93	0.11	0.0686574	0.554901	0.818972	-5.30819
HAGH	Q16775	0.91	0.24	0.169005	0.262117	0.681832	-4.86479
HAPLN1	P10915	0.95	0.69	-0.152301	0.375521	0.728908	-5.09382
HARS1	P12081	1	0.95	-0.00166437	0.986084	0.995676	-5.48088
HAUS1	Q96CS2	0.83	0.01	0.201053	0.209758	0.668034	-4.71339
HBA1	P69905	0.81	0.49	-0.610482	0.0787708	0.668034	-4.00515
HBD	P02042	0.7	0.32	-0.371214	0.368838	0.727781	-5.08296
HBG1	P69891	0.71	0.33	-0.446302	0.272968	0.68242	-4.89168
HBS1L	Q9Y450	1.01	0.68	-0.0509166	0.61338	0.839197	-5.35432
HCCS	P53701	1	0.83	0.0136467	0.887206	0.960806	-5.47102
HCFC1	P51610	0.92	0.09	0.135514	0.242362	0.676156	-4.81221
HCFC2	Q9Y5Z7	0.75	0.1	0.579679	0.0154606	0.668034	-2.80281
HDAC1	Q13547	0.94	0.3	0.114894	0.371249	0.727856	-5.08691
HDAC2	Q92769	1	0.99	0.176552	0.40682	0.742293	-5.14134
HDAC6	Q9UBN7	0.88	0.17	0.228149	0.160365	0.668034	-4.52454
HDGF	P51858	0.91	0.09	0.124719	0.331941	0.707957	-5.01784
HDGFL2	Q7Z4V5	0.94	0.14	0.00244994	0.983039	0.995093	-5.48081
HDGFL3	Q9Y3E1	0.88	0.12	0.134833	0.399695	0.739337	-5.13099
HDHD2	Q9H0R4	0.84	0.13	0.395548	0.0168861	0.668034	-2.86662
HDLBP	Q00341	0.98	0.33	-0.0148043	0.878897	0.958543	-5.46948
HEATR1	Q9H583	0.89	0.42	0.163029	0.449808	0.767063	-5.19866
HEBP1	Q9NRV9	0.88	0.1	0.130285	0.378017	0.729342	-5.09781
HEBP2	Q9Y5Z4	0.85	0.21	0.271254	0.204208	0.668034	-4.69481
HECTD1	Q9ULT8	0.87	0.04	0.17892	0.226622	0.668034	-4.76657
HECTD3	Q5T447	0.98	0.78	0.0532092	0.715139	0.888962	-5.41482
HELLS	Q9NRZ9	0.76	0.02	0.418535	0.0383595	0.668034	-3.4699
HELZ2	Q9BYK8	0.62	0.05	0.840025	0.00632636	0.668034	-2.17258
HERC4	Q5GLZ8	0.79	0.09	0.488718	0.00771754	0.668034	-2.30992
HEXA	P06865	0.78	0.06	0.352538	0.116453	0.668034	-4.29324
HEXB	P07686	0.82	0.05	0.311949	0.0833739	0.668034	-4.04724
HGF	P14210	1.18	0.09	-0.288558	0.0824051	0.668034	-4.03859
HGH1	Q9BTY7	0.82	0.05	0.26425	0.159868	0.668034	-4.52232
HGS	O14964	0.93	0.17	0.142284	0.216998	0.668034	-4.7368
HIBADH	P31937	0.98	0.65	0.0900936	0.422232	0.752723	-5.16288
HIBCH	Q6NVY1	0.88	0.02	0.185418	0.156468	0.668034	-4.50696
HIF3A	Q9Y2N7	0.76	0.02	0.414217	0.0453026	0.668034	-3.59361
HIKESHI	Q53FT3	1.02	0.84	0.0180944	0.90438	0.966248	-5.47385
HINT1	P49773	0.94	0.32	0.230846	0.0421657	0.668034	-3.54022
HINT3	Q9NQE9	0.7	0.01	0.203896	0.459992	0.77311	-5.21104
HIP1	O00291	0.92	0.06	0.0799465	0.502378	0.795255	-5.25825
HIP1R	O75146	0.94	0.47	0.180131	0.21066	0.668034	-4.71636
HIRIP3	Q9BW71	0.69	0	0.35051	0.201562	0.668034	-4.68575
HIST2H2AB	Q8IUE6	0.98	0.86	0.227621	0.222477	0.668034	-4.75393
HIST2H2BE	Q16778	0.92	0.15	0.149964	0.214158	0.668034	-4.72773
HIST2H2BF	Q5QNW6	0.87	0.12	0.218919	0.18789	0.668034	-4.63668
HIST3H2A	Q7L7L0	0.92	0.21	0.160998	0.235089	0.67424	-4.79157
HIST3H3	Q16695	1	0.96	-0.0463883	0.686341	0.874738	-5.4
HJURP	Q8NCD3	0.8	0.01	0.261986	0.172263	0.668034	-4.57544
HK1	P19367	1.13	0.13	-0.124654	0.420081	0.752616	-5.15994
HK2	P52789	0.78	0.04	0.28945	0.202846	0.668034	-4.69016
HLA-C	P10321	0.98	0.92	-0.11046	0.651757	0.858417	-5.37986
HLTF	Q14527	0.89	0.02	0.0240417	0.858087	0.948868	-5.46512
HMBS	P08397	0.78	0.01	0.337105	0.077829	0.668034	-3.99623
HMG20B	Q9P0W2	0.83	0.04	0.200744	0.264563	0.681832	-4.87096
HMGB1	P09429	0.91	0.09	0.0802883	0.539103	0.810758	-5.29408
HMGB2	P26583	1.02	0.73	-0.0458741	0.710877	0.887559	-5.41273
HMGB3	O15347	0.88	0.2	0.206197	0.22147	0.668034	-4.75082
HMGCL	P35914	0.98	0.29	0.00165678	0.986544	0.995676	-5.48089
HMGCS2	P54868	0.7	0.26	1.01257	3.41e-05	0.137816	0.614445
HMGN1	P05114	0.94	0.49	0.0657707	0.660339	0.861969	-5.3851
HMGN2	P05204	0.93	0.39	0.11552	0.449261	0.766776	-5.19798
HMGXB3	Q12766	1.16	0.49	0.295363	0.325278	0.706587	-5.00506
HMMR	O75330	0.82	0.04	0.320288	0.0595522	0.668034	-3.79725
HMOX1	P09601	0.83	0.03	0.207722	0.212157	0.668034	-4.72125
HMOX2	P30519	0.88	0.06	0.16799	0.248599	0.676156	-4.82935
HMSD	A8MTL9	0.92	0.32	-0.0554745	0.726098	0.893064	-5.42002
HNRNPA0	Q13151	0.92	0.02	0.0876314	0.441798	0.762429	-5.18861
HNRNPA1	P09651	0.86	0.01	0.160238	0.252273	0.67894	-4.8392
HNRNPA2B1	P22626	0.89	0.04	0.149375	0.268868	0.681832	-4.88167
HNRNPA3	P51991	0.93	0.13	0.109253	0.352085	0.718255	-5.05452
HNRNPAB	Q99729	0.95	0.48	0.133859	0.288982	0.690043	-4.92908
HNRNPC	P07910	0.9	0.11	0.130721	0.340517	0.711417	-5.0338
HNRNPD	Q14103	0.94	0.23	0.0857784	0.456297	0.770453	-5.2066
HNRNPDL	O14979	0.86	0.04	0.200001	0.183191	0.668034	-4.61888
HNRNPF	P52597	0.9	0	0.111615	0.347346	0.717211	-5.04614
HNRNPH1	P31943	1	0.97	0.0804365	0.420311	0.752616	-5.16026
HNRNPH2	P55795	0.87	0.05	0.218285	0.119717	0.668034	-4.31342
HNRNPH3	P31942	0.91	0.04	0.102626	0.391845	0.738461	-5.11927
HNRNPK	P61978	0.96	0.35	0.112496	0.30657	0.697996	-4.96731
HNRNPL	P14866	1.02	0.56	0.00277406	0.978902	0.993755	-5.48069
HNRNPLL	Q8WVV9	0.96	0.55	0.191165	0.0942613	0.668034	-4.13797
HNRNPM	P52272	0.94	0.07	0.0623332	0.563731	0.823804	-5.31576
HNRNPR	O43390	0.97	0.31	-0.00567878	0.957204	0.982214	-5.4796
HNRNPU	Q00839	1.07	0.02	-0.0569748	0.592329	0.831893	-5.33877
HNRNPUL1	Q9BUJ2	1.22	0.2	-0.144888	0.521431	0.804314	-5.27739
HNRNPUL2	Q1KMD3	1.03	0.17	-0.0711562	0.468516	0.780217	-5.22108
HOOK3	Q86VS8	0.98	0.38	0.011017	0.913461	0.970484	-5.47516
HOPX	Q9BPY8	0.59	0.14	0.552632	0.255235	0.678944	-4.84702
HP1BP3	Q5SSJ5	0.94	0.07	0.0594962	0.589087	0.830915	-5.33627
HPCAL1	P37235	0.93	0.28	0.0036827	0.977697	0.993244	-5.48065
HPR	P00739	1.02	0.84	0.0833446	0.645335	0.854724	-5.37583
HPRT1	P00492	0.99	0.68	0.0342528	0.72116	0.890811	-5.4177
HPX	P02790	1.1	0.37	-0.167757	0.324879	0.70627	-5.00429
HRAS	P01112	0.96	0.31	0.123724	0.238731	0.674455	-4.802
HRNR	Q86YZ3	0.72	0.25	0.0990269	0.785723	0.92123	-5.44426
HS1BP3	Q53T59	0.69	0.02	0.561903	0.0310436	0.668034	-3.313
HS2ST1	Q7LGA3	0.71	0	0.226702	0.388112	0.737742	-5.11358
HSD17B10	Q99714	0.92	0.16	0.191669	0.0991478	0.668034	-4.17522
HSD17B11	Q8NBQ5	0.77	0.04	0.41241	0.0558753	0.668034	-3.74979
HSD17B12	Q53GQ0	0.86	0.34	0.225482	0.322175	0.705714	-4.99899
HSD17B13	Q7Z5P4	0.96	0.79	0.188541	0.400688	0.739337	-5.13245
HSD17B4	P51659	0.97	0.52	0.048966	0.665785	0.864281	-5.38835
HSDL1	Q3SXM5	0.9	0.02	0.14502	0.227445	0.668034	-4.76905
HSDL2	Q6YN16	0.92	0.68	0.441741	0.0735009	0.668034	-3.95376
HSP90AA1	P07900	0.98	0.32	0.0224269	0.822251	0.934411	-5.45592
HSP90AB1	P08238	0.96	0.38	0.0989337	0.391665	0.738461	-5.119
HSP90B1	P14625	0.98	0.61	-0.0317957	0.778943	0.919312	-5.44184
HSP90B2P	Q58FF3	0.91	0.53	-0.193922	0.378604	0.729342	-5.09874
HSPA12A	O43301	1.02	0.69	0.0631486	0.583435	0.827089	-5.33185
HSPA12B	Q96MM6	1.07	0.26	-0.0703318	0.593739	0.831893	-5.33985
HSPA1B	P0DMV9	1.01	0.9	-0.092406	0.481653	0.785919	-5.23601
HSPA1L	P34931	0.95	0.4	-0.0290736	0.822543	0.934411	-5.456
HSPA2	P54652	1	0.98	-0.189572	0.132389	0.668034	-4.3866
HSPA4	P34932	1.04	0.37	0.0473208	0.66923	0.866529	-5.39036
HSPA4L	O95757	0.78	0.04	0.404565	0.0394049	0.668034	-3.48987
HSPA5	P11021	0.89	0.06	0.0236079	0.867261	0.953021	-5.46713
HSPA8	P11142	0.97	0.37	-0.0642831	0.54503	0.8148	-5.29946
HSPA9	P38646	0.96	0	0.0556929	0.569782	0.826969	-5.32082
HSPB1	P04792	0.96	0.36	0.0738979	0.504087	0.795255	-5.26002
HSPB7	Q9UBY9	1.06	0.01	-0.0653991	0.526173	0.804314	-5.28197
HSPB8	Q9UJY1	1	0.96	-0.0466458	0.662299	0.861969	-5.38628
HSPBP1	Q9NZL4	0.88	0.05	0.112147	0.431821	0.757466	-5.17571
HSPD1	P10809	0.9	0.05	0.106917	0.412116	0.747506	-5.14888
HSPE1	P61604	1.06	0.33	-0.10221	0.421903	0.752723	-5.16243
HSPG2	P98160	1.26	0.07	-0.17198	0.424745	0.755206	-5.16628
HSPH1	Q92598	0.94	0.27	0.0835636	0.479131	0.784445	-5.23319
HTATSF1	O43719	1.19	0.16	-0.0226812	0.915889	0.971351	-5.47548
HUWE1	Q7Z6Z7	1.05	0.15	0.0151434	0.885711	0.960767	-5.47075
HYI	Q5T013	0.86	0.02	0.126213	0.393196	0.738461	-5.12131
HYOU1	Q9Y4L1	0.87	0.03	0.164502	0.249066	0.676156	-4.83061
IAH1	Q2TAA2	1.09	0.3	0.105396	0.491449	0.792024	-5.24671
IARS1	P41252	0.86	0.11	0.182229	0.292135	0.690114	-4.93615
IARS2	Q9NSE4	1.27	0.3	-0.19384	0.513593	0.801808	-5.26966
IDE	P14735	0.95	0.29	0.122463	0.265813	0.681832	-4.8741
IDH1	O75874	0.96	0.56	0.108327	0.390842	0.738461	-5.11775
IDH2	P48735	0.97	0.54	0.134039	0.232185	0.671546	-4.78311
IDH3A	P50213	0.96	0.38	-0.0490864	0.651782	0.858417	-5.37988
IDH3B	O43837	1.01	0.69	-0.0737676	0.468223	0.78005	-5.22074
IDH3G	P51553	0.93	0.28	-0.116262	0.3557	0.719763	-5.0608
IFIT1	P09914	0.74	0.02	0.305896	0.207891	0.668034	-4.7072
IGBP1	P78318	0.85	0.25	0.420172	0.037826	0.668034	-3.4595
IGF1R	P08069	0.98	0.85	-0.129346	0.349512	0.718017	-5.04999
IGF2BP1	Q9NZI8	0.89	0.05	0.153759	0.257951	0.681565	-4.8541
IGF2BP3	O00425	0.89	0.19	0.253696	0.0838404	0.668034	-4.05137
IGF2R	P11717	0.77	0.03	0.350792	0.108118	0.668034	-4.23887
IGFBP2	P18065	1.15	0.05	0.0155309	0.918675	0.97145	-5.47585
IGFBP3	P17936	1.12	0.42	-0.0969591	0.66182	0.861969	-5.38599
IGFBP4	P22692	0.82	0.03	0.256727	0.144559	0.668034	-4.45014
IGFBP5	P24593	1	0.96	0.100062	0.481361	0.785919	-5.23568
IGHG3	P01860	1	0.91	0.0712865	0.513183	0.801477	-5.26925
IGHM	P01871	1.04	0.76	0.0936359	0.590458	0.831239	-5.33733
IGHMBP2	P38935	0.81	0.08	0.221717	0.29495	0.690623	-4.94237
IGHV1-69	P01742	0.95	0.78	0.159631	0.554957	0.818972	-5.30824
IGHV3-15	A0A0B4J1V0	0.77	0.18	0.0248092	0.928999	0.974899	-5.47708
IGHV3-30	P01768	0.82	0.38	0.666264	0.00899387	0.668034	-2.41685
IGHV3-64	A0A075B6Q5	1.03	0.8	0.125373	0.522097	0.804314	-5.27804
IGKV1D-37	P0DSN7	0.37	0.35	-0.53344	0.562871	0.823143	-5.31503
IGKV1D-43	A0A0B4J1Z2	0.59	0.22	1.12807	0.0326993	0.668034	-3.35147
IGKV2-40	A0A087WW87	0.88	0.22	0.257407	0.122342	0.668034	-4.32924
IGKV3-20	P01619	0.77	0.28	0.291047	0.367996	0.727255	-5.08157
IGKV4-1	P06312	1.05	0.78	0.311177	0.177925	0.668034	-4.59832
IGLL5	B9A064	0.94	0.76	-0.0839119	0.780403	0.919312	-5.44237
IGSF3	O75054	1.14	0.19	-0.0384896	0.824044	0.934411	-5.45643
IK	Q13123	0.99	0.79	0.087098	0.403755	0.741207	-5.13692
IKBKG	Q9Y6K9	0.91	0.04	0.157311	0.180893	0.668034	-4.60999
IL1RAP	Q9NPH3	0.97	0.7	0.198953	0.103986	0.668034	-4.21026
ILF2	Q12905	0.85	0.01	0.147823	0.34028	0.711417	-5.03337
ILF3	Q12906	0.96	0.27	0.0968103	0.344538	0.715779	-5.0411
ILK	Q13418	1.06	0.25	-0.069514	0.56173	0.822068	-5.31406
ILKAP	Q9H0C8	0.91	0.35	0.123107	0.457606	0.770776	-5.20818
ILVBL	A1L0T0	0.78	0.23	0.664872	0.00176275	0.475356	-1.33706
IMMT	Q16891	1.01	0.7	0.0528499	0.589728	0.830915	-5.33677
IMP3	Q9NV31	0.75	0.01	0.251555	0.280439	0.684739	-4.90946
IMPA1	P29218	0.83	0.04	0.224498	0.202634	0.668034	-4.68944
IMPDH2	P12268	0.95	0.09	0.00190017	0.985348	0.995676	-5.48087
INA	Q16352	0.87	0.16	0.315973	0.0335516	0.668034	-3.37053
INAVA	Q3KP66	1.14	0.48	0.191003	0.473076	0.781244	-5.22634
INHBA	P08476	0.95	0.32	0.0711104	0.560855	0.821861	-5.31332
INPP4A	Q96PE3	1.03	0.23	-0.052552	0.593728	0.831893	-5.33984
INPP5A	Q14642	0.98	0.74	0.0124648	0.920742	0.971818	-5.47611
INPP5K	Q9BT40	0.84	0.06	0.257316	0.139822	0.668034	-4.42612
INTS3	Q68E01	0.85	0.2	0.116612	0.554935	0.818972	-5.30822
INTS5	Q6P9B9	0.79	0.07	0.44713	0.0142315	0.668034	-2.74311
INTS9	Q9NV88	0.84	0.28	0.534612	0.00325062	0.662033	-1.72635
IPO4	Q8TEX9	0.81	0.03	0.231233	0.222287	0.668034	-4.75335
IPO5	O00410	1.03	0.09	-0.030385	0.753179	0.909435	-5.43186
IPO7	O95373	1	0.92	0.0905988	0.399707	0.739337	-5.13101
IPO8	O15397	0.82	0.03	0.250011	0.158354	0.668034	-4.51553
IPO9	Q96P70	0.86	0.06	0.228912	0.139479	0.668034	-4.42434
IQGAP1	P46940	1.01	0.75	0.0558764	0.582878	0.827089	-5.33141
IQGAP2	Q13576	1.09	0.39	-0.285119	0.0650369	0.668034	-3.86282
IQGAP3	Q86VI3	0.79	0.01	0.282818	0.142567	0.668034	-4.44014
IQSEC1	Q6DN90	1.1	0.12	-0.104465	0.422074	0.752723	-5.16266
IQSEC2	Q5JU85	0.99	0.92	0.0290723	0.803029	0.929903	-5.45008
IREB2	P48200	0.97	0.69	-0.0459166	0.733024	0.896899	-5.42318
IRF2BP1	Q8IU81	0.97	0.41	0.0898748	0.394571	0.738461	-5.12338
IRF2BPL	Q9H1B7	0.87	0.01	0.176637	0.198366	0.668034	-4.67462
IRF3	Q14653	0.8	0.08	0.381492	0.0561836	0.668034	-3.75389
ISCA2	Q86U28	0.8	0.04	0.0198044	0.922943	0.972929	-5.47638
ISCU	Q9H1K1	0.94	0.29	0.184953	0.0889772	0.668034	-4.09537
ISG15	P05161	0.86	0.18	0.144435	0.472415	0.78105	-5.22558
ISOC1	Q96CN7	0.92	0.22	0.163774	0.217451	0.668034	-4.73824
IST1	P53990	0.91	0.12	0.13977	0.273931	0.683983	-4.89401
ISYNA1	Q9NPH2	0.79	0.12	0.525922	0.00406145	0.662033	-1.87309
ITCH	Q96J02	0.75	0	0.298829	0.172902	0.668034	-4.57807
ITGA1	P56199	1.08	0.33	-0.120395	0.39903	0.739337	-5.13001
ITGA2	P17301	0.88	0.18	0.164278	0.349814	0.718255	-5.05052
ITGA3	P26006	0.82	0.03	0.293313	0.0876003	0.668034	-4.08384
ITGA5	P08648	1.07	0.28	-0.110761	0.380872	0.730849	-5.10233
ITGA6	P23229	0.9	0.13	0.168092	0.211281	0.668034	-4.71839
ITGA7	Q13683	0.77	0.14	0.286058	0.267779	0.681832	-4.87898
ITGA9	Q13797	1.03	0.63	0.148166	0.228914	0.668034	-4.77344
ITGAV	P06756	1.04	0.18	-0.0205119	0.841491	0.942277	-5.46113
ITGB1	P05556	0.98	0.72	-0.00311355	0.9784	0.99363	-5.48067
ITGB3	P05106	1.05	0.56	-0.0560729	0.685269	0.874571	-5.39941
ITGB4	P16144	1.01	0.66	0.000195322	0.998373	0.999361	-5.48103
ITGB5	P18084	1.25	0.09	-0.280219	0.181062	0.668034	-4.61065
ITIH1	P19827	0.93	0.49	-0.108504	0.493283	0.792742	-5.24868
ITIH2	P19823	1.07	0.54	-0.265832	0.0953986	0.668034	-4.14682
ITIH3	Q06033	0.94	0.62	0.0221111	0.906781	0.96639	-5.47421
ITIH4	Q14624	0.9	0.17	0.125844	0.386634	0.736663	-5.11131
ITIH5	Q86UX2	1.22	0.02	-0.178018	0.309582	0.697996	-4.97359
ITPA	Q9BY32	0.94	0.44	0.25843	0.051242	0.668034	-3.68533
ITPK1	Q13572	1.14	0.49	-0.0207658	0.934224	0.976217	-5.47764
ITPKB	P27987	1.08	0.26	-0.0928929	0.487302	0.790035	-5.24222
ITPR1	Q14643	1.16	0.12	-0.129241	0.438781	0.762054	-5.18475
ITPR2	Q14571	0.95	0.45	0.0186348	0.88852	0.960806	-5.47125
ITPR3	Q14573	0.9	0.29	0.317677	0.029346	0.668034	-3.27143
ITSN1	Q15811	0.99	0.62	0.0403751	0.678026	0.871873	-5.39539
ITSN2	Q9NZM3	0.81	0.03	0.341669	0.0438977	0.668034	-3.57016
IVD	P26440	0.81	0.09	0.365056	0.0677613	0.668034	-3.89334
IWS1	Q96ST2	0.8	0.04	0.316006	0.114788	0.668034	-4.28272
JAGN1	Q8N5M9	1.03	0.61	-0.0032076	0.979874	0.993994	-5.48072
JAK1	P23458	0.79	0.17	0.513004	0.0221837	0.668034	-3.06553
JAK2	O60674	0.95	0.26	0.032712	0.766099	0.916555	-5.43702
JMJD6	Q6NYC1	0.78	0.01	0.234755	0.255719	0.678944	-4.84829
JMY	Q8N9B5	0.86	0.02	0.246508	0.0758185	0.668034	-3.97681
JPH2	Q9BR39	1.04	0.48	-0.0419207	0.737133	0.898103	-5.42501
JPT2	Q9H910	0.82	0.04	0.234488	0.207843	0.668034	-4.70705
JUNB	P17275	0.84	0.09	0.215185	0.259497	0.681832	-4.85809
JUP	P14923	1	0.96	0.0751124	0.571407	0.826969	-5.32216
KANK1	Q14678	1.19	0.2	-0.362558	0.0572495	0.668034	-3.76789
KANK2	Q63ZY3	1.06	0.27	-0.10921	0.351625	0.718255	-5.05371
KARS1	Q15046	0.97	0.53	0.0777805	0.471944	0.780783	-5.22504
KCMF1	Q9P0J7	0.92	0.14	0.181647	0.11718	0.668034	-4.29779
KCNAB2	Q13303	0.94	0.21	0.0547245	0.645717	0.854724	-5.37607
KCNJ8	Q15842	1.12	0.2	-0.105796	0.49072	0.792024	-5.24593
KCNMA1	Q12791	1.17	0.23	-0.228085	0.236503	0.674455	-4.79564
KCTD12	Q96CX2	0.89	0.12	0.0246733	0.870528	0.955362	-5.46781
KCTD14	Q9BQ13	0.83	0.08	0.321947	0.0685058	0.668034	-3.90147
KCTD9	Q7L273	0.71	0.02	0.33888	0.219331	0.668034	-4.74416
KDELR2	P33947	1.04	0.59	0.0284488	0.84014	0.942277	-5.46079
KDM1A	O60341	0.83	0.13	0.10066	0.613682	0.839197	-5.35453
KDM3B	Q7LBC6	0.79	0.02	0.355478	0.0502931	0.668034	-3.67141
KDSR	Q06136	1.1	0.12	0.0256734	0.848233	0.94521	-5.46281
KEAP1	Q14145	0.9	0.1	0.121019	0.378645	0.729342	-5.09881
KHDRBS1	Q07666	0.93	0.33	0.0901129	0.509168	0.798628	-5.26521
KHDRBS3	O75525	0.83	0.03	0.274315	0.0903525	0.668034	-4.1067
KHSRP	Q92945	0.98	0.55	0.0644433	0.524588	0.804314	-5.28044
KIAA0408	Q6ZU52	1.01	0.95	0.187126	0.160133	0.668034	-4.52351
KIAA1143	Q96AT1	0.71	0.06	0.459078	0.1004	0.668034	-4.18446
KIAA1191	Q96A73	0.95	0.4	0.203481	0.0793233	0.668034	-4.01034
KIAA1217	Q5T5P2	0.86	0.25	0.404972	0.0266569	0.668034	-3.20051
KIAA1671	Q9BY89	0.74	0.08	0.111241	0.679712	0.872547	-5.39634
KIF11	P52732	0.82	0.01	0.271123	0.0968363	0.668034	-4.15784
KIF13B	Q9NQT8	1.07	0.12	-0.146545	0.187941	0.668034	-4.63687
KIF14	Q15058	0.84	0.12	0.348276	0.0451193	0.668034	-3.59059
KIF15	Q9NS87	0.77	0	0.178521	0.39494	0.738461	-5.12393
KIF18A	Q8NI77	0.84	0.06	0.243355	0.153941	0.668034	-4.49531
KIF1B	O60333	0.78	0.03	0.334071	0.0915704	0.668034	-4.11659
KIF1C	O43896	1.03	0.59	0.0963965	0.379669	0.730134	-5.10043
KIF20B	Q96Q89	0.88	0.09	0.101239	0.517142	0.802634	-5.27319
KIF22	Q14807	0.75	0.01	0.249394	0.294939	0.690623	-4.94235
KIF23	Q02241	0.85	0.03	0.237747	0.106799	0.668034	-4.22987
KIF2A	O00139	0.96	0.03	0.0459145	0.642334	0.854404	-5.37391
KIF2C	Q99661	0.85	0.08	0.310181	0.0383052	0.668034	-3.46884
KIF3A	Q9Y496	0.76	0.02	0.223921	0.353973	0.718255	-5.05781
KIF3B	O15066	1.06	0.38	-0.0243364	0.852254	0.946429	-5.46377
KIF4A	O95239	0.89	0.16	0.144973	0.339668	0.711417	-5.03224
KIF5B	P33176	0.99	0.37	0.00918677	0.923975	0.972974	-5.4765
KIFC1	Q9BW19	0.83	0.15	0.394655	0.026471	0.668034	-3.19535
KIRREL1	Q96J84	0.9	0.07	0.0933661	0.47408	0.781255	-5.22748
KLC1	Q07866	0.96	0.03	0.00010539	0.999164	0.999411	-5.48103
KLC2	Q9H0B6	0.63	0.32	-0.102398	0.840475	0.942277	-5.46087
KLC4	Q9NSK0	0.9	0.36	-0.0120951	0.943752	0.977288	-5.47856
KLHDC1	Q8N7A1	0.81	0.02	0.206188	0.265942	0.681832	-4.87442
KLHDC4	Q8TBB5	0.82	0.02	0.252699	0.151268	0.668034	-4.48275
KLKB1	P03952	0.91	0.52	0.0880158	0.686613	0.874738	-5.40014
KNOP1	Q1ED39	0.83	0.08	0.325267	0.0647386	0.668034	-3.8594
KPNA2	P52292	0.97	0.77	0.046468	0.802224	0.929903	-5.44982
KPNA3	O00505	0.93	0.27	0.0595894	0.652495	0.858417	-5.38032
KPNA4	O00629	0.97	0.09	-0.0115446	0.906059	0.96639	-5.4741
KPNA6	O60684	0.97	0.17	0.0483213	0.625906	0.845512	-5.36304
KPNB1	Q14974	1.07	0.05	-0.0493521	0.649079	0.857012	-5.37819
KRAS	P01116	1.05	0.52	-0.157444	0.218451	0.668034	-4.7414
KRR1	Q13601	0.84	0.11	0.280597	0.120386	0.668034	-4.31749
KRT1	P04264	0.48	0.25	-0.011001	0.986814	0.995676	-5.4809
KRT10	P13645	0.75	0.13	0.32628	0.242325	0.676156	-4.81211
KRT12	Q99456	0.67	0.25	0.954617	0.0191977	0.668034	-2.95988
KRT13	P13646	0.61	0.19	1.03445	0.0296223	0.668034	-3.27835
KRT14	P02533	0.82	0.48	0.426358	0.282868	0.684739	-4.91511
KRT15	P19012	0.96	0.82	0.38613	0.0603484	0.668034	-3.80714
KRT16	P08779	0.78	0.13	0.359818	0.178705	0.668034	-4.60141
KRT17	Q04695	1.1	0.69	0.307298	0.327347	0.706961	-5.00906
KRT18	P05783	0.83	0.61	0.69638	0.145285	0.668034	-4.45375
KRT19	P08727	0.95	0.88	0.575547	0.172792	0.668034	-4.57762
KRT2	P35908	0.82	0.34	0.465935	0.0940123	0.668034	-4.13602
KRT4	P19013	0.94	0.67	0.284082	0.18419	0.668034	-4.62271
KRT5	P13647	0.92	0.63	0.278973	0.261104	0.681832	-4.8622
KRT6B	P04259	0.97	0.91	0.118671	0.728015	0.893724	-5.4209
KRT7	P08729	0.84	0.14	0.284181	0.147316	0.668034	-4.46374
KRT71	Q3SY84	0.91	0.81	0.664518	0.192301	0.668034	-4.65294
KRT72	Q14CN4	1.04	0.81	0.124379	0.559015	0.821338	-5.31175
KRT73	Q86Y46	0.89	0.59	0.267194	0.394073	0.738461	-5.12263
KRT8	P05787	0.93	0.71	0.34323	0.198893	0.668034	-4.67647
KRT81	Q14533	0.86	0.43	0.448709	0.0639125	0.668034	-3.84984
KRT9	P35527	0.48	0.24	-0.0593503	0.928192	0.974766	-5.47699
KTN1	Q86UP2	0.88	0.01	0.134129	0.304677	0.697996	-4.96333
L1CAM	P32004	1.15	0.09	-0.228465	0.139388	0.668034	-4.42387
LACTB	P83111	0.97	0.57	0.104694	0.399168	0.739337	-5.13021
LAMA2	P24043	1.08	0.24	-0.106328	0.40533	0.741774	-5.1392
LAMA3	Q16787	1.08	0.47	-0.203285	0.215483	0.668034	-4.73198
LAMA4	Q16363	1.1	0.24	-0.185772	0.200863	0.668034	-4.68333
LAMA5	O15230	1.14	0.02	-0.157449	0.240188	0.675441	-4.80612
LAMB1	P07942	1.16	0.11	-0.209558	0.184664	0.668034	-4.62452
LAMB2	P55268	1.19	0.03	-0.164585	0.30825	0.697996	-4.97082
LAMB3	Q13751	0.9	0.14	0.0839422	0.550153	0.81635	-5.30403
LAMC1	P11047	1.23	0.02	-0.231748	0.191672	0.668034	-4.65065
LAMTOR3	Q9UHA4	0.77	0.02	0.362461	0.0813933	0.668034	-4.02943
LANCL1	O43813	0.91	0.12	0.159251	0.196505	0.668034	-4.66805
LANCL2	Q9NS86	0.97	0.54	0.0331137	0.779947	0.919312	-5.4422
LAP3	P28838	0.97	0.43	0.0898337	0.395992	0.739337	-5.1255
LARP1	Q6PKG0	0.81	0.02	0.317102	0.0622125	0.668034	-3.82978
LARP7	Q4G0J3	1.25	0.06	-0.29347	0.176531	0.668034	-4.59276
LARS1	Q9P2J5	0.95	0.56	0.0837583	0.557857	0.820705	-5.31075
LAS1L	Q9Y4W2	0.76	0.01	0.317205	0.137182	0.668034	-4.41234
LASP1	Q14847	1.07	0.08	-0.0411725	0.715653	0.888989	-5.41507
LBR	Q14739	0.82	0.03	0.183094	0.319613	0.704007	-4.99393
LCLAT1	Q6UWP7	0.87	0.09	0.238125	0.127516	0.668034	-4.35938
LCMT1	Q9UIC8	0.84	0.21	0.334059	0.12778	0.668034	-4.36088
LCP1	P13796	0.97	0.55	0.138207	0.240405	0.675441	-4.80673
LDB3	O75112	1.01	0.7	-0.0993728	0.334607	0.709373	-5.02286
LDHA	P00338	1.09	0.09	-0.05295	0.670293	0.866544	-5.39098
LDHB	P07195	1.02	0.78	0.0754786	0.525823	0.804314	-5.28163
LDLRAP1	Q5SW96	0.86	0.11	0.209492	0.201708	0.668034	-4.68625
LEKR1	Q6ZMV7	0.94	0.28	-0.0212018	0.866719	0.952685	-5.46702
LEMD2	Q8NC56	0.95	0.48	0.146931	0.288799	0.690013	-4.92867
LENG8	Q96PV6	0.93	0.51	0.331494	0.0246167	0.668034	-3.1419
LEO1	Q8WVC0	0.83	0.03	0.249505	0.125663	0.668034	-4.34873
LETM1	O95202	0.88	0.1	0.197407	0.203217	0.668034	-4.69144
LGALS1	P09382	1.03	0.5	-0.14515	0.163067	0.668034	-4.53646
LGALS3	P17931	1	1	0.232975	0.299054	0.693223	-4.95132
LGALS9	O00182	0.81	0.54	-0.819557	0.0372895	0.668034	-3.44889
LGALSL	Q3ZCW2	0.89	0.03	0.0937973	0.482211	0.786192	-5.23662
LHPP	Q9H008	0.97	0.88	0.0860596	0.741121	0.900792	-5.42676
LIFR	P42702	0.75	0	0.227748	0.306412	0.697996	-4.96698
LIG1	P18858	0.95	0.78	-0.0864911	0.721747	0.890811	-5.41798
LIG3	P49916	0.87	0.07	0.216131	0.136497	0.668034	-4.40873
LIG4	P49917	0.86	0.08	0.251128	0.100261	0.668034	-4.18344
LIMA1	Q9UHB6	0.99	0.9	0.167721	0.220103	0.668034	-4.74657
LIMD1	Q9UGP4	0.79	0	0.23807	0.202861	0.668034	-4.69022
LIMD2	Q9BT23	1.2	0.01	-0.197267	0.219029	0.668034	-4.74321
LIMS1	P48059	0.96	0.37	0.0770888	0.50934	0.798628	-5.26539
LIMS2	Q7Z4I7	0.91	0.26	0.14357	0.367449	0.726894	-5.08067
LIMS4	P0CW20	0.94	0.13	0.10459	0.339273	0.711417	-5.03152
LIN7A	O14910	0.84	0.1	0.110311	0.580826	0.827089	-5.32978
LIN7C	Q9NUP9	0.97	0.6	0.121762	0.300784	0.694602	-4.95505
LITAF	Q99732	1.11	0.29	0.06789	0.695414	0.881114	-5.40485
LIX1L	Q8IVB5	0.96	0.58	0.173291	0.152633	0.668034	-4.48919
LLGL1	Q15334	0.92	0.14	0.0856497	0.493174	0.792742	-5.24856
LMAN1	P49257	0.8	0	0.187985	0.310604	0.697996	-4.9757
LMAN2	Q12907	1.14	0.14	-0.150132	0.352493	0.718255	-5.05523
LMAN2L	Q9H0V9	0.94	0.59	0.184027	0.316199	0.702375	-4.9871
LMCD1	Q9NZU5	0.95	0.03	0.0329144	0.747789	0.904887	-5.42961
LMNA	P02545	0.89	0.12	0.0591478	0.689389	0.876615	-5.40165
LMNB1	P20700	0.92	0.1	0.128572	0.28313	0.684964	-4.91572
LMNB2	Q03252	0.9	0.01	0.0463823	0.709199	0.887074	-5.4119
LMO7	Q8WWI1	0.75	0.01	0.370778	0.100561	0.668034	-4.18563
LMOD1	P29536	1.01	0.55	-0.0359938	0.714304	0.88876	-5.41441
LNPEP	Q9UIQ6	1.13	0.08	-0.0749341	0.609217	0.838453	-5.35133
LONP1	P36776	0.92	0.31	0.280108	0.0202754	0.668034	-2.99973
LONP2	Q86WA8	0.77	0.04	0.416229	0.053258	0.668034	-3.71406
LPGAT1	Q92604	1.03	0.61	-0.0666284	0.582377	0.827089	-5.33101
LPP	Q93052	1.09	0.16	-0.0376677	0.773781	0.917776	-5.43994
LRATD2	Q96KN1	0.83	0.28	0.510891	0.0124642	0.668034	-2.64803
LRBA	P50851	0.98	0.72	0.0606513	0.627892	0.845869	-5.36439
LRCH1	Q9Y2L9	1.06	0.46	0.0824741	0.5592	0.821338	-5.31191
LRCH4	O75427	0.98	0.69	0.139569	0.21007	0.668034	-4.71442
LRIF1	Q5T3J3	0.88	0.12	0.107162	0.49127	0.792024	-5.24652
LRP1	Q07954	1.2	0.05	-0.233428	0.173137	0.668034	-4.57903
LRPAP1	P30533	0.89	0.38	0.305434	0.121596	0.668034	-4.32478
LRPPRC	P42704	0.87	0.07	0.275911	0.0468512	0.668034	-3.61862
LRRC1	Q9BTT6	1.22	0.11	-0.224377	0.253722	0.678944	-4.84304
LRRC40	Q9H9A6	0.89	0.01	0.126927	0.302444	0.69671	-4.9586
LRRC47	Q8N1G4	0.96	0.05	0.0477377	0.6255	0.845512	-5.36277
LRRC57	Q8N9N7	1.05	0.12	-0.113591	0.267472	0.681832	-4.87822
LRRC59	Q96AG4	1.01	0.95	0.176863	0.215656	0.668034	-4.73253
LRRC8C	Q8TDW0	0.91	0.14	-0.0356135	0.794517	0.925086	-5.44729
LRRFIP1	Q32MZ4	1.01	0.81	0.0709454	0.546554	0.815718	-5.30083
LRRFIP2	Q9Y608	0.87	0.09	0.0788524	0.640213	0.853463	-5.37254
LRRN4	Q8WUT4	0.76	0.06	0.521776	0.0087623	0.668034	-2.39856
LRSAM1	Q6UWE0	1.02	0.63	-0.0818925	0.418134	0.752281	-5.15727
LSAMP	Q13449	0.95	0.72	0.3684	0.0410356	0.668034	-3.52002
LSG1	Q9H089	0.72	0	0.321415	0.174544	0.668034	-4.58475
LSM14A	Q8ND56	1.05	0.17	0.0088907	0.933725	0.976217	-5.47759
LSM14B	Q9BX40	1	0.98	0.0651193	0.511262	0.799712	-5.26733
LSM3	P62310	1.08	0.12	-0.0210976	0.859765	0.949731	-5.4655
LSM4	Q9Y4Z0	0.89	0.13	0.180854	0.214378	0.668034	-4.72844
LSM6	P62312	0.94	0.66	0.173824	0.385373	0.736196	-5.10936
LSM7	Q9UK45	1.06	0.62	0.0328095	0.857091	0.948545	-5.46489
LSM8	O95777	0.97	0.65	0.0723578	0.543517	0.813812	-5.2981
LSP1	P33241	0.99	0.87	-0.0291715	0.841242	0.942277	-5.46107
LSR	Q86X29	0.88	0.1	0.280116	0.0387812	0.668034	-3.47802
LSS	P48449	0.86	0.05	0.173566	0.282523	0.684739	-4.91431
LTA4H	P09960	0.97	0.17	0.0771206	0.432998	0.757585	-5.17725
LTBP1	Q14766	1.25	0.11	-0.143056	0.517724	0.802634	-5.27376
LTBP4	Q8N2S1	1.02	0.69	-0.205388	0.0618028	0.668034	-3.82486
LTN1	O94822	0.84	0.16	0.325284	0.0887737	0.668034	-4.09368
LTV1	Q96GA3	0.84	0.09	0.311713	0.0720496	0.668034	-3.93895
LUC7L2	Q9Y383	0.9	0.09	0.205803	0.113691	0.668034	-4.27569
LUC7L3	O95232	0.84	0.11	0.282464	0.110389	0.668034	-4.25411
LUM	P51884	0.91	0.31	-0.034237	0.841054	0.942277	-5.46102
LUZP1	Q86V48	0.85	0.09	0.211946	0.219338	0.668034	-4.74418
LYAR	Q9NX58	0.87	0.05	0.189202	0.183684	0.668034	-4.62077
LYPD6	Q86Y78	0.85	0.41	0.575911	0.00634954	0.668034	-2.17509
LYPLA1	O75608	0.96	0.1	0.00845917	0.933955	0.976217	-5.47762
LYPLA2	O95372	0.76	0.02	0.374903	0.0806661	0.668034	-4.02278
LYSMD1	Q96S90	1.07	0.23	-0.0497522	0.693447	0.879308	-5.40381
LYSMD2	Q8IV50	1.07	0.28	-0.127649	0.292793	0.690114	-4.93761
LYZ	P61626	1.36	0.01	-0.190136	0.440738	0.762429	-5.18726
LZTFL1	Q9NQ48	0.84	0.02	0.21712	0.17761	0.668034	-4.59707
LZTR1	Q8N653	0.99	0.9	0.110738	0.503133	0.795255	-5.25903
M6PR	P20645	1.13	0.33	-0.231845	0.207666	0.668034	-4.70646
MACF1	Q9UPN3	0.91	0.17	0.184227	0.17807	0.668034	-4.59889
MACROD1	Q9BQ69	0.99	0.87	0.151658	0.163183	0.668034	-4.53696
MACROH2A1	O75367	0.99	0.75	0.0483122	0.647169	0.855145	-5.37699
MAD1L1	Q9Y6D9	0.84	0.06	0.170544	0.345572	0.716474	-5.04297
MAGED1	Q9Y5V3	0.87	0.2	0.31324	0.0612021	0.668034	-3.81759
MAGED2	Q9UNF1	0.97	0.42	0.116608	0.271661	0.68242	-4.88851
MAGOH	P61326	0.95	0.51	0.0279063	0.850824	0.946009	-5.46343
MAGT1	Q9H0U3	0.87	0.14	0.26519	0.0898968	0.668034	-4.10297
MAIP1	Q8WWC4	0.91	0.4	0.222398	0.224519	0.668034	-4.76019
MAK16	Q9BXY0	0.81	0.03	0.239858	0.205906	0.668034	-4.70056
MALSU1	Q96EH3	0.84	0.04	0.254354	0.115954	0.668034	-4.2901
MAMDC2	Q7Z304	0.92	0.04	0.132873	0.2443	0.676156	-4.81759
MAN2A1	Q16706	0.87	0.15	0.225993	0.172951	0.668034	-4.57827
MAN2B1	O00754	0.97	0.6	0.139291	0.21699	0.668034	-4.73678
MAN2C1	Q9NTJ4	1.18	0	-0.15679	0.28975	0.690114	-4.93081
MANF	P55145	0.95	0.41	-0.0256065	0.844035	0.943283	-5.46177
MAOA	P21397	1.12	0.11	-0.16621	0.244151	0.676156	-4.81718
MAOB	P27338	1.06	0.47	-0.0825301	0.56594	0.825542	-5.31762
MAP1A	P78559	0.94	0.21	0.0161546	0.890828	0.9619	-5.47166
MAP1B	P46821	0.99	0.76	-0.0733577	0.454039	0.767804	-5.20385
MAP1LC3B	Q9GZQ8	0.97	0.65	0.0623963	0.610232	0.838732	-5.35206
MAP2K1	Q02750	1.01	0.69	0.00658448	0.949386	0.97916	-5.47903
MAP2K2	P36507	0.96	0.57	0.0255779	0.848913	0.94521	-5.46297
MAP2K3	P46734	0.91	0.12	0.219564	0.0634639	0.668034	-3.8446
MAP2K4	P45985	1	0.95	0.0446166	0.6851	0.874571	-5.39932
MAP2K5	Q13163	1	0.98	0.231869	0.322504	0.705914	-4.99964
MAP2K7	O14733	0.91	0.13	0.185154	0.133984	0.668034	-4.39527
MAP3K20	Q9NYL2	0.97	0.49	0.0138805	0.903736	0.965816	-5.47375
MAP4	P27816	0.93	0.43	0.0858681	0.579525	0.827089	-5.32874
MAP4K5	Q9Y4K4	0.96	0.3	-0.0414196	0.699424	0.882461	-5.40694
MAP7	Q14244	0.79	0.04	0.357347	0.0718011	0.668034	-3.93638
MAP7D1	Q3KQU3	0.89	0.01	0.153286	0.20116	0.668034	-4.68436
MAP7D3	Q8IWC1	0.85	0.08	0.17391	0.298194	0.692963	-4.94946
MAPK1	P28482	0.96	0.08	0.0587578	0.561462	0.821973	-5.31384
MAPK3	P27361	1.02	0.77	-0.00719193	0.950986	0.979666	-5.47915
MAPK9	P45984	1	0.99	0.0682465	0.542092	0.812674	-5.29681
MAPKAPK3	Q16644	0.88	0.25	0.0908202	0.641508	0.854244	-5.37338
MAPRE1	Q15691	0.97	0.48	-0.0226269	0.832411	0.939218	-5.45875
MAPRE2	Q15555	0.99	0.65	0.0606325	0.534913	0.808869	-5.29021
MAPRE3	Q9UPY8	0.91	0.29	-0.0397485	0.79987	0.92848	-5.44906
MARCHF5	Q9NX47	1.01	0.94	0.0815929	0.561042	0.821861	-5.31348
MARCKS	P29966	1.01	0.9	0.0342391	0.83148	0.939217	-5.4585
MARCKSL1	P49006	1.01	0.88	-0.049672	0.652567	0.858417	-5.38036
MARK2	Q7KZI7	0.98	0.65	0.0959738	0.351612	0.718255	-5.05369
MARS1	P56192	1	0.93	0.127384	0.218473	0.668034	-4.74146
MAT2A	P31153	0.96	0.53	0.110563	0.385625	0.736196	-5.10975
MAT2B	Q9NZL9	0.9	0.04	0.147056	0.229052	0.668034	-4.77385
MATN2	O00339	1.19	0.12	-0.157685	0.40462	0.741774	-5.13817
MATR3	P43243	0.95	0.24	0.136384	0.191632	0.668034	-4.6505
MAVS	Q7Z434	0.85	0.19	0.187222	0.359748	0.723972	-5.06775
MBD2	Q9UBB5	0.87	0.14	0.291855	0.0516757	0.668034	-3.6916
MBNL1	Q9NR56	1.02	0.71	0.0133996	0.915732	0.971351	-5.47546
MBNL2	Q5VZF2	0.95	0.6	0.173616	0.2602	0.681832	-4.85989
MBP	P02686	0.8	0.09	0.459151	0.0129391	0.668034	-2.67477
MCAM	P43121	0.61	0.22	0.189121	0.69941	0.882461	-5.40693
MCCC1	Q96RQ3	1.1	0.38	-0.0356977	0.847402	0.94521	-5.4626
MCCC2	Q9HCC0	0.89	0.06	0.12996	0.354599	0.718255	-5.0589
MCEE	Q96PE7	0.93	0.42	-0.0406675	0.805418	0.929903	-5.45084
MCIDAS	D6RGH6	1.05	0.55	0.062574	0.669051	0.866529	-5.39026
MCM2	P49736	0.94	0.52	0.141648	0.346027	0.716682	-5.04378
MCM3	P25205	0.95	0.57	0.101743	0.515253	0.802634	-5.27132
MCM4	P33991	0.82	0.12	0.0407379	0.84843	0.94521	-5.46286
MCM5	P33992	0.91	0.3	0.217515	0.139115	0.668034	-4.42246
MCM6	Q14566	0.83	0.05	0.324938	0.0475581	0.668034	-3.62977
MCM7	P33993	0.96	0.52	0.107891	0.371635	0.727856	-5.08754
MCRIP1	C9JLW8	0.78	0.03	0.331903	0.11123	0.668034	-4.25967
MCTS1	Q9ULC4	0.91	0.23	0.209086	0.135817	0.668034	-4.40511
MCU	Q8NE86	0.97	0.67	0.116932	0.335523	0.7102	-5.02457
MDH1	P40925	1	0.96	0.10174	0.338252	0.711417	-5.02964
MDH2	P40926	0.93	0.02	0.0239614	0.829316	0.938781	-5.45791
MDN1	Q9NU22	0.87	0.01	0.181069	0.171595	0.668034	-4.57269
ME1	P48163	0.94	0.25	0.0539485	0.666252	0.86461	-5.38862
ME2	P23368	1.06	0.29	-0.081053	0.499475	0.795255	-5.25523
MEAF6	Q9HAF1	0.73	0	0.306164	0.184822	0.668034	-4.62512
MECP2	P51608	0.89	0.02	0.134173	0.295195	0.690623	-4.94291
MED12	Q93074	0.78	0.02	0.313549	0.142183	0.668034	-4.4382
MED13	Q9UHV7	0.74	0.1	0.645545	0.00316628	0.662033	-1.7092
MED15	Q96RN5	0.87	0.29	0.386213	0.040697	0.668034	-3.51386
MED18	Q9BUE0	0.92	0.17	0.14572	0.245682	0.676156	-4.8214
MED4	Q9NPJ6	0.75	0.04	0.437165	0.0743393	0.668034	-3.96219
MELTF	P08582	0.89	0.23	0.226596	0.143273	0.668034	-4.44371
MEMO1	Q9Y316	0.91	0.15	0.13057	0.323365	0.70627	-5.00133
MESD	Q14696	1.02	0.76	-0.00137674	0.9916	0.997271	-5.48098
METAP1	P53582	0.84	0.07	0.234522	0.184025	0.668034	-4.62208
METAP2	P50579	0.99	0.82	-0.107532	0.298235	0.692963	-4.94955
METTL26	Q96S19	0.77	0.05	0.209941	0.38185	0.732125	-5.10387
METTL7A	Q9H8H3	1.05	0.44	0.12165	0.333641	0.708441	-5.02104
METTL7B	Q6UX53	1.18	0.22	-0.231741	0.259146	0.681565	-4.85719
MFAP1	P55081	0.74	0.18	0.0755927	0.810911	0.931546	-5.45255
MFAP2	P55001	1.02	0.67	0.0116738	0.920397	0.971818	-5.47606
MFAP5	Q13361	1	0.94	0.0951898	0.339746	0.711417	-5.03239
MFF	Q9GZY8	0.77	0.01	0.177397	0.409459	0.744723	-5.14511
MFN2	O95140	0.87	0.03	0.0837099	0.584225	0.827158	-5.33247
MGA	Q8IWI9	0.77	0.02	0.367246	0.0690342	0.668034	-3.90718
MGAT1	P26572	0.88	0.02	0.163871	0.222411	0.668034	-4.75373
MGAT2	Q10469	0.7	0.01	0.333022	0.224546	0.668034	-4.76027
MGMT	P16455	0.77	0.04	0.35355	0.108873	0.668034	-4.24398
MGP	P08493	0.96	0.79	0.0650594	0.77142	0.917776	-5.43905
MGST1	P10620	0.83	0.09	0.207088	0.308269	0.697996	-4.97086
MIA3	Q5JRA6	1.03	0.57	0.062769	0.5975	0.833409	-5.34269
MICAL1	Q8TDZ2	0.87	0.01	0.205295	0.130158	0.668034	-4.37427
MICAL2	O94851	0.76	0.05	0.376407	0.113871	0.668034	-4.27685
MICAL3	Q7RTP6	0.93	0.1	0.135342	0.230531	0.670863	-4.77824
MICALL1	Q8N3F8	0.95	0.42	0.0376483	0.769519	0.917148	-5.43833
MICOS13	Q5XKP0	0.83	0.08	0.155213	0.429159	0.756789	-5.17219
MICU1	Q9BPX6	0.9	0.2	0.20918	0.129659	0.668034	-4.37148
MICU3	Q86XE3	0.88	0.22	-0.154776	0.372431	0.727856	-5.08883
MIDEAS	Q6PJG2	0.82	0.02	0.237787	0.155737	0.668034	-4.50361
MIF	P14174	0.93	0.41	0.139515	0.375839	0.728908	-5.09433
MIIP	Q5JXC2	0.86	0.34	-0.300244	0.174173	0.668034	-4.58325
[truncated: 2,046 more rows]
