# Supplementary material for: CD73, a Promising Therapeutic Target of Diclofenac, Promotes Metastasis of Pancreatic Cancer through a Nucleotidase Independent Mechanism
Source: Adv Sci (Weinh). 2022 Dec 23;10(6):2206335. doi: 10.1002/advs.202206335 (PMC9951332; doi:10.1002/advs.202206335)
Supplement: Supplementary file 2 — Supporting Information xlsx [file ADVS-10-2206335-s002.zip › Data file S5.xlsx]

## Sheet: FLAG
Immunoprecipitation followed by mass spectrometry (IP-MS) using an anti-Flag antibody in L3.7 cells transduced with Flag-tagged CD73. A list of candidate proteins that could potentially bind to CD73 was obtained.
Accession	Gene Symbol	Coverage [%]	# Peptides	# PSMs	# Unique Peptides	# AAs	calc. pI
P19474	TRIM21	25	10	10	10	475	6.38
P48668	KRT6C; KRT6A	34	18	20	9	564	8
P83881	RPL36A	40	7	7	7	106	10.58
Q99996	AKAP9	3	7	7	6	3907	4.98
Q5S007	LRRK2	4	5	5	5	2527	6.8
P21589	NT5E	11	5	5	5	574	7.03
Q9P2P6	STARD9	1	5	5	5	4700	6.32
P67936	TPM4	44	14	15	5	248	4.69
H7BZ55	LOC728763; CROCC2	3	4	4	4	1655	5.5
Q5JPF3	ANKRD36C	4	4	4	4	1778	7.83
Q05682	CALD1	7	4	4	4	793	5.66
P12111	COL6A3	2	4	4	4	3177	6.68
Q92608	DOCK2	2	4	4	4	1830	6.87
Q9HCE0	EPG5	2	4	4	4	2579	6.43
B1AJZ9	FHAD1	3	4	4	4	1412	6.95
Q9NVN8	GNL3L	10	4	4	4	582	8.44
Q4V328	GRIPAP1	6	4	4	4	841	5.11
Q9NS87	KIF15	4	4	4	4	1388	6
P46734	MAP2K3	20	4	4	4	347	7.43
E9PAV3	NACA	3	4	4	4	2078	9.58
O94916	NFAT5	4	4	4	4	1531	5.24
O75150	RNF40	6	4	4	4	1001	6.23
P15927	RPA2	24	4	4	4	270	6.15
Q7Z5N4	SDK1	3	4	4	4	2213	6.39
Q8IZX4	TAF1L	3	4	4	4	1826	5.4
P12270	TPR	3	4	4	4	2363	5.02
Q6PJT7	ZC3H14	11	4	5	4	736	7.31
Q6PI77	BHLHB9; ARMCX5-GPRASP2	8	3	3	3	547	7.58
Q7Z4V5	HDGFRP2; HDGFL2	7	3	3	3	671	7.49
Q96MR6	WDR65; CFAP57	4	3	4	3	1250	5.8
O95477	ABCA1	2	3	3	3	2261	6.86
O60488	ACSL4	10	5	5	3	711	8.38
P55265	ADAR	3	3	4	3	1226	8.65
Q8TED9	AFAP1L1	4	3	3	3	768	6.8
Q96L96	ALPK3	3	3	3	3	1907	7.58
Q9Y2J4	AMOTL2	8	3	3	3	779	7.3
Q9BXX2	ANKRD30B	3	3	3	3	1392	6.35
Q8N7Z5	ANKRD31	2	3	3	3	1873	6.2
Q9NWB6	ARGLU1	11	3	3	3	273	10.35
Q5T5U3	ARHGAP21	2	3	3	3	1957	7.8
Q8NFD5	ARID1B	2	3	4	3	2236	6.73
Q4AC94	C2CD3	2	3	3	3	2353	7.12
Q9UKL3	CASP8AP2	2	3	3	3	1982	6.58
A2RUR9	CCDC144A	4	4	4	3	1427	5.36
Q8IYE0	CCDC146	3	3	3	3	955	8.48
A6NI56	CCDC154	5	3	3	3	674	8.38
Q5VVM6	CCDC30	5	3	3	3	783	5.77
Q6ZU80	CEP128	6	3	3	3	1094	6.52
Q8IUH2	CREG2	25	3	3	3	290	8.98
Q8WXX0	DNAH7	1	3	3	3	4024	6
Q6XZF7	DNMBP	3	3	3	3	1577	5.39
O15083	ERC2	4	3	3	3	957	6.99
Q9Y613	FHOD1	3	3	3	3	1164	6.39
A8MTJ3	GNAT3	14	3	3	3	354	6.01
Q5SSJ5	HP1BP3	12	3	3	3	553	9.67
Q96J02	ITCH	5	4	5	3	903	6.3
Q14678	KANK1	3	3	3	3	1352	5.3
Q6NY19	KANK3	5	3	3	3	840	5.26
Q96L93	KIF16B	4	3	3	3	1317	6.16
Q6ZMV9	KIF6	6	3	3	3	814	6.93
Q07866	KLC1	4	3	3	3	573	6.2
P50748	KNTC1	2	3	3	3	2209	5.97
P09382	LGALS1	29	3	3	3	135	5.5
Q8TDW0	LRRC8C	5	3	3	3	803	7.62
Q96JM4	LRRIQ1	2	3	3	3	1722	6.19
Q9Y6D9	MAD1L1	7	3	3	3	718	5.92
Q8IVH8	MAP4K3	5	3	3	3	894	7.56
O95819	MAP4K4	5	5	5	3	1239	7.46
Q7KZI7	MARK2	7	4	4	3	788	9.72
P33991	MCM4	4	3	3	3	863	6.74
Q9Y6X9	MORC2	3	3	3	3	1032	8.38
Q9HD67	MYO10	2	3	3	3	2058	6.21
O75113	N4BP1	6	3	3	3	896	5.36
P07196	NEFL	11	3	3	3	543	4.65
Q6KC79	NIPBL	2	3	3	3	2804	7.91
P42356	PI4KA	3	3	3	3	2102	7.06
P08F94	PKHD1	1	3	3	3	4074	6.57
P36873	PPP1CC	33	9	10	3	323	6.54
Q5T8A7	PPP1R26	4	3	3	3	1209	8.59
Q13610	PWP1	8	3	3	3	501	4.77
Q96NU1	SAMD11	8	3	3	3	681	7.59
Q8WTV0	SCARB1	15	3	3	3	552	8.24
Q9Y5Y9	SCN10A	3	3	4	3	1956	5.96
Q8TF72	SHROOM3	2	3	3	3	1996	7.8
Q8IY18	SMC5	3	3	3	3	1101	8.38
P18583	SON	1	3	3	3	2426	5.64
Q8WUH2	TGFBRAP1	3	3	3	3	860	6.55
Q9NS56	TOPORS	4	3	3	3	1045	9.51
Q9H3U1	UNC45A	4	3	3	3	944	6.07
Q9UPN4	AZI1; CEP131	2	2	2	2	1083	8.69
Q8TAI1	C18orf56; TYMSOS	12	2	2	2	123	12.03
Q5RHP9	C1orf173; ERICH3	1	2	2	2	1530	4.88
Q0P651	C4orf29; ABHD18	7	2	2	2	414	9.28
Q9Y6F7	CDY2B; CDY2A	6	2	2	2	541	8.98
O75153	CLUH; KIAA0664	2	2	2	2	1309	6.13
Q96A83	COL26A1; EMID2	10	2	2	2	441	7.31
Q6ZRR9	DCDC5; DCDC1	5	2	2	2	648	8.85
Q96DF8	DGCR14; ESS2	6	2	2	2	476	7.56
P57055	DSCR6; RIPPLY3	21	2	2	2	190	6.39
Q96HE7	ERO1L; ERO1A	4	2	2	2	468	5.68
Q9UJ90	KCNE1L; KCNE5	28	2	2	2	142	6.3
Q9BQ13	KCTD14; NDUFC2-KCTD14	6	2	2	2	255	8.59
Q8WUJ3	KIAA1199; CEMIP	2	2	2	2	1361	7.85
Q8NCU4	KIAA1407; CCDC191	2	2	2	2	936	9.6
Q5TCX8	KIAA1804; MAP3K21	3	2	2	2	1036	8.73
Q8NEZ4	KMT2C; MLL3	0	2	2	2	4911	6.49
I0J062	LOC101927423; PANO; PANO1	11	2	2	2	215	12.21
A3QJZ7	LOC101929983; PRAMEF27	6	2	2	2	478	8.19
Q6X4W1	NELF; NSMF	6	2	2	2	530	9.07
P54278	PMS2; LOC107984056	4	2	2	2	862	6.86
O43422	PRKRIR; THAP12	4	2	2	2	761	5.86
Q96JE7	SEC16B; CRYZL2P-SEC16B	1	2	2	2	1060	6.09
Q4FZB7	SUV420H1; KMT5B	2	2	2	2	885	8.78
A6NDX5	ZNF840; ZNF840P; LOC100533646	6	2	2	2	716	9.61
L0N3D9	UL39	4	2	2	2	1137	6.57
P34925	RYK	4	2	2	2	607	7.27
Q92954	PRG4	2	2	2	2	1404	9.51
P0C875	FAM228B	8	2	2	2	324	8.73
P49750	YLPM1	1	2	2	2	2146	6.55
Q9NUL3	STAU2	8	2	3	2	570	9.61
P21439	ABCB4	2	2	2	2	1286	8.48
Q2M3G0	ABCB5	2	2	2	2	1257	7.53
P33527	ABCC1	3	2	3	2	1531	7.11
O15440	ABCC5	2	2	2	2	1437	8.66
Q9H221	ABCG8	6	2	2	2	673	8.22
O00763	ACACB	1	2	2	2	2458	6.49
Q15027	ACAP1	4	2	2	2	740	7.66
P12821	ACE	2	2	2	2	1306	6.39
O95622	ADCY5	2	2	2	2	1261	7.24
Q53H12	AGK	10	2	2	2	422	8.09
Q02040	AKAP17A	3	2	2	2	695	9.73
Q5JQC9	AKAP4	3	2	2	2	854	6.96
O75891	ALDH1L1	5	2	2	2	902	5.94
Q96Q42	ALS2	2	2	2	2	1657	6.27
Q86W34	AMZ2	9	2	2	2	360	8.15
Q6UB98	ANKRD12	1	2	4	2	2062	7.01
O75179	ANKRD17	1	2	2	2	2603	6.52
O76027	ANXA9	8	2	2	2	345	5.77
Q9HDC9	APMAP	6	2	2	2	416	6.16
Q9Y6D5	ARFGEF2	2	2	2	2	1785	6.33
Q14CB8	ARHGAP19	6	2	2	2	494	9.36
Q8TER5	ARHGEF40	3	2	2	2	1519	6.15
Q5T2S8	ARMC4	2	2	2	2	1044	7.77
Q8IUR7	ARMC8	4	2	3	2	673	6.73
Q8IXJ9	ASXL1	1	2	2	2	1541	6.21
Q96BY7	ATG2B	1	2	3	2	2078	5.76
P20648	ATP4A	2	2	2	2	1035	5.81
Q8TF62	ATP8B4	2	2	2	2	1192	6.99
Q13535	ATR	1	2	2	2	2644	7.43
Q5T1B0	AXDND1	3	2	2	2	1012	5.68
Q9C0K0	BCL11B	4	2	2	2	894	6.55
O60885	BRD4	2	2	2	2	1362	9.19
P55201	BRPF1	2	2	2	2	1214	7.93
Q9NQ32	C11orf16	5	2	2	2	467	8.1
Q7Z7L8	C11orf96	5	2	2	2	435	9.99
Q86WS4	C12orf40	3	2	2	2	652	7.93
Q8N0U7	C1orf87	8	2	2	2	546	8.65
P0C862	C1QTNF9	10	2	2	2	333	8.46
P27708	CAD	1	2	2	2	2225	6.46
Q13137	CALCOCO2	5	2	2	2	446	5.02
Q5T5Y3	CAMSAP1	1	2	2	2	1602	6.73
Q9BWT7	CARD10	5	2	2	2	1032	5.95
Q96PB1	CASD1	3	2	2	2	797	8.82
O75081	CBFA2T3	4	2	2	2	653	8.18
Q6DHV5	CC2D2B	2	2	2	2	1058	7.08
Q8NEF3	CCDC112	6	2	2	2	446	9.48
Q8NFR7	CCDC148	3	2	2	2	591	8.87
Q6PII3	CCDC174	7	2	2	2	467	6.33
Q9UFE4	CCDC39	2	2	2	2	941	6.44
A2RUB6	CCDC66	4	2	2	2	948	8.25
P55291	CDH15	3	2	2	2	814	4.98
B2RD01	CENPBD1	16	2	2	2	187	7.03
Q9UPV0	CEP164	2	2	2	2	1460	5.36
Q5SW79	CEP170	2	2	2	2	1584	7.11
Q9UHD1	CHORDC1	8	2	2	2	332	7.87
Q8WVB6	CHTF18	3	2	2	2	975	7.21
Q07065	CKAP4	6	2	2	2	602	5.92
P29973	CNGA1	8	2	2	2	690	7.81
Q9NQW8	CNGB3	6	2	2	2	809	7.93
Q9C0A0	CNTNAP4	3	2	2	2	1308	6.68
O75128	COBL	3	2	2	2	1261	7.75
Q10570	CPSF1	2	2	2	2	1443	6.4
P20023	CR2	3	2	2	2	1033	7.52
Q8N752	CSNK1A1L	8	2	2	2	337	9.45
Q16527	CSRP2	15	2	2	2	193	8.62
Q13619	CUL4A	3	2	2	2	759	8.13
O14529	CUX2	1	2	2	2	1486	5.48
Q16696	CYP2A13	7	2	2	2	494	9.28
Q9UIA0	CYTH4	4	2	2	2	394	6.47
A8MYV0	DCDC2C	7	2	2	2	355	9.42
Q9Y2R4	DDX52	4	2	2	2	599	9.67
Q8IY21	DDX60	2	2	2	2	1712	7.59
O75912	DGKI	2	2	2	2	1065	7.77
Q8TDJ6	DMXL2	2	2	2	2	3036	6.38
Q96JB1	DNAH8	1	2	2	2	4490	6.32
Q8WW22	DNAJA4	8	2	2	2	397	7.59
Q9Y6K1	DNMT3A	3	2	2	2	912	6.57
A6NNA5	DRGX	10	2	2	2	263	8.46
P60981	DSTN	15	2	2	2	165	7.85
Q6XUX3	DSTYK	3	2	2	2	929	6.74
P51452	DUSP3	14	2	2	2	185	7.8
Q14204	DYNC1H1	1	3	3	2	4646	6.4
O75923	DYSF	1	2	2	2	2080	5.64
Q9NTX5	ECHDC1	14	2	2	2	307	8.21
O75530	EED	9	2	2	2	441	7.03
Q8N7U6	EFHB	6	2	2	2	833	7.58
Q9H4M9	EHD1	7	3	3	2	534	6.83
Q9GZV4	EIF5A2	16	2	2	2	153	5.58
Q96BJ8	ELMO3	5	2	2	2	720	6.3
Q96AY2	EME1	5	2	2	2	570	7.05
O43491	EPB41L2	3	2	2	2	1005	5.44
Q9HCS5	EPB41L4A	5	2	2	2	686	9.38
P21860	ERBB3	2	2	2	2	1342	6.55
P28715	ERCC5	3	2	2	2	1186	5.22
Q9NV70	EXOC1	3	2	2	2	894	6.61
Q8TAG9	EXOC6	3	2	2	2	804	6.2
P00451	F8	1	2	2	2	2351	7.36
Q96PZ2	FAM111A	6	2	2	2	611	8.53
Q5W0V3	FAM160B1	4	2	2	2	765	5.29
Q5XKK7	FAM219B	15	2	2	2	198	8.25
Q5T0W9	FAM83B	3	2	2	2	1011	8.97
Q658Y4	FAM91A1	3	2	2	2	838	6.39
Q8TES7	FBF1	2	2	2	2	1133	7.08
Q96CD0	FBXL8	9	2	2	2	374	7.31
Q86XK2	FBXO11	3	2	2	2	927	6.99
Q9UH90	FBXO40	3	2	2	2	709	7.11
Q8TF61	FBXO41	3	2	2	2	875	8.24
Q9Y6R7	FCGBP	0	2	2	2	5405	5.34
A0AVI2	FER1L5	2	2	2	2	2057	8.05
Q6PIW4	FIGNL1	3	2	2	2	674	7.85
Q9NZ56	FMN2	2	2	2	2	1722	5.47
Q96PY5	FMNL2	2	2	2	2	1086	7.4
Q7L622	G2E3	5	2	3	2	706	7.65
P06280	GLA	5	2	2	2	429	5.6
Q13439	GOLGA4	2	2	2	2	2230	5.39
H3BSY2	GOLGA8M	4	2	2	2	632	7.11
Q9C091	GREB1L	2	2	2	2	1923	6.62
Q13224	GRIN2B	3	2	2	2	1484	6.93
Q9H116	GZF1	5	2	2	2	711	7.87
Q8IZA3	H1FOO	6	2	2	2	346	11.27
P02042	HBD	13	2	2	2	147	8.05
Q8TDS4	HCAR2	12	2	2	2	363	9.11
O60741	HCN1	4	2	2	2	890	8.4
Q16777	HIST2H2AC	36	4	5	2	129	10.9
Q6DN03	HIST2H2BC	20	2	3	2	193	10.7
P08397	HMBS	11	2	2	2	361	7.18
Q96RW7	HMCN1	1	2	2	2	5635	6.49
Q15651	HMGN3	18	2	2	2	99	9.66
Q96ED9	HOOK2	2	2	2	2	719	5.47
P42858	HTT	1	2	2	2	3142	6.2
Q4G0P3	HYDIN	1	2	2	2	5121	6.06
Q9Y4L1	HYOU1	2	2	3	2	999	5.22
P14735	IDE	3	2	2	2	1019	6.61
O14879	IFIT3	5	2	2	2	490	5.2
Q9HBG6	IFT122	3	2	2	2	1241	6.49
Q86VF2	IGFN1	3	2	2	2	1251	7.56
Q14627	IL13RA2	8	2	2	2	380	4.97
Q9UNL4	ING4	12	2	2	2	249	7.62
Q9NVH2	INTS7	4	2	2	2	962	8.02
Q86XH1	IQCA1	2	2	2	2	822	9.47
Q7Z5L9	IRF2BP2	2	2	2	2	587	8.69
Q96CN7	ISOC1	9	2	2	2	298	7.39
Q14573	ITPR3	2	4	4	2	2671	6.48
Q8N9B5	JMY	4	2	3	2	988	6.18
Q2LD37	KIAA1109	1	2	2	2	5005	6.58
Q9P206	KIAA1522	3	2	2	2	1035	9.73
Q9ULH0	KIDINS220	1	2	2	2	1771	6.62
O75037	KIF21B	2	2	2	2	1637	7.08
Q9ULI4	KIF26A	2	2	2	2	1882	8.81
Q2KJY2	KIF26B	1	2	3	2	2108	8.44
Q9P0G3	KLK14	13	2	2	2	267	9.23
O15131	KPNA5	4	2	2	2	536	5.16
A4D0S4	LAMB4	1	2	2	2	1761	6.35
Q13753	LAMC2	3	2	2	2	1193	6.19
Q9UHB6	LIMA1	3	2	2	2	759	6.84
A6NM36	LRRC30	11	2	2	2	301	9.33
Q1X8D7	LRRC36	5	2	2	2	754	7.15
Q8N653	LZTR1	5	2	2	2	840	6.57
P21397	MAOA	5	2	2	2	527	7.85
Q13233	MAP3K1	3	2	2	2	1512	7.74
Q8IWC1	MAP7D3	3	2	2	2	876	9.32
P31153	MAT2A	10	2	2	2	395	6.48
Q9UBB5	MBD2	6	2	2	2	411	10.04
Q9P267	MBD5	2	2	2	2	1494	8.98
Q86YR7	MCF2L2	2	2	3	2	1114	6.42
P40925	MDH1	6	2	2	2	334	7.36
Q5U5Q3	MEX3C	6	2	2	2	659	5
Q9Y4C4	MFHAS1	3	2	2	2	1052	7.88
O95140	MFN2	2	2	2	2	757	6.98
Q13201	MMRN1	2	2	2	2	1228	7.93
Q9UBG0	MRC2	2	2	2	2	1479	5.83
P82930	MRPS34	11	2	2	2	218	9.98
P82675	MRPS5	6	2	2	2	430	9.92
O15457	MSH4	3	2	2	2	936	7.37
P11586	MTHFD1	2	2	2	2	935	7.3
P42345	MTOR	1	2	2	2	2549	7.17
Q96S97	MYADM	10	2	2	2	322	8.15
Q9BQG0	MYBBP1A	3	2	2	2	1328	9.28
O75592	MYCBP2	1	2	2	2	4640	7.03
Q9Y6X6	MYO16	1	2	2	2	1858	6.81
P55209	NAP1L1	7	2	2	2	391	4.46
Q8IVL0	NAV3	2	2	2	2	2385	8.76
Q9Y618	NCOR2	1	2	2	2	2525	7.59
Q6ZNB6	NFXL1	2	2	2	2	911	8.41
Q6T4R5	NHS	2	2	2	2	1651	6.86
Q7RTR2	NLRC3	3	2	2	2	1065	8.29
Q9C000	NLRP1	2	2	2	2	1473	6.84
P78316	NOP14	4	2	2	2	857	7.58
Q99466	NOTCH4	2	2	2	2	2003	5.73
Q8IXF0	NPAS3	4	2	2	2	933	6.62
P49757	NUMB	6	3	3	2	651	8.51
Q01968	OCRL	3	2	2	2	901	6.55
Q5BJF6	ODF2	3	2	2	2	829	7.62
Q9ULJ1	ODF2L	5	2	2	2	636	6.48
Q969R2	OSBP2	3	2	2	2	916	6.54
Q93086	P2RX5	5	2	2	2	422	7.5
Q9H074	PAIP1	5	2	2	2	479	4.81
Q9NV79	PCMTD2	8	2	2	2	361	6.11
P30101	PDIA3	6	2	2	2	505	6.35
Q6ZMN7	PDZRN4	3	2	2	2	1036	5.87
O43933	PEX1	3	2	2	2	1283	6.33
Q96KR7	PHACTR3	6	2	2	2	559	9.23
P78562	PHEX	2	2	3	2	749	8.76
P46020	PHKA1	2	2	2	2	1223	6.19
Q8TC59	PIWIL2	4	2	2	2	973	8.98
Q99959	PKP2	3	2	2	2	881	9.33
Q15111	PLCL1	2	2	2	2	1095	5.62
Q9ULM0	PLEKHH1	2	2	2	2	1364	7.94
P55058	PLTP	5	2	3	2	493	7.01
Q9BX97	PLVAP	5	2	2	2	442	8.79
Q9UL41	PNMA3	10	2	2	2	463	9.5
Q9UHN1	POLG2	12	2	2	2	485	8.35
Q9UBT6	POLK	4	2	2	2	870	8.13
Q6S8J3	POTEE	11	10	17	2	1075	6.2
Q8ND30	PPFIBP2	3	2	2	2	876	6.27
P23284	PPIB	13	2	2	2	216	9.41
Q6PFW1	PPIP5K1	4	2	2	2	1433	5.4
P57071	PRDM15	1	2	2	2	1507	8.24
Q9NR22	PRMT8	8	2	2	2	394	6.93
Q5VTL8	PRPF38B	4	2	2	2	546	10.54
P28072	PSMB6	20	2	3	2	239	4.92
P78330	PSPH	8	2	2	2	225	5.69
Q13635	PTCH1	4	2	2	2	1447	6.89
Q7RTS3	PTF1A	4	2	2	2	328	5.25
Q05397	PTK2	3	2	2	2	1052	6.62
Q96C36	PYCR2	9	2	3	2	320	7.77
P61224	RAP1B	14	2	2	2	184	5.78
Q8NDT2	RBM15B	4	2	2	2	890	9.85
Q8IZ40	RCOR2	6	2	2	2	523	9.01
Q7Z5B4	RIC3	6	2	2	2	369	5.1
Q9H9A7	RMI1	3	2	2	2	625	4.96
Q05823	RNASEL	4	2	2	2	741	6.65
Q5XPI4	RNF123	3	2	2	2	1314	6.74
Q8IYW5	RNF168	4	2	2	2	571	7.96
Q63HN8	RNF213	1	2	2	2	5207	6.48
P61927	RPL37	18	2	2	2	97	11.74
Q14684	RRP1B	3	2	2	2	758	9.76
Q6PCB5	RSBN1L	4	2	2	2	846	8.78
Q15413	RYR3	1	2	2	2	4870	5.68
Q01826	SATB1	5	2	4	2	763	6.54
Q9H7N4	SCAF1	3	2	2	2	1312	9.25
O76054	SEC14L2	7	2	3	2	403	7.84
P01008	SERPINC1	6	2	2	2	464	6.71
Q9Y6X0	SETBP1	1	2	2	2	1596	9.74
Q15637	SF1	4	2	2	2	639	8.98
Q9UHJ3	SFMBT1	4	2	2	2	866	6.21
Q9BQI5	SGIP1	3	2	2	2	828	8.22
Q9P0V3	SH3BP4	3	2	2	2	963	7.71
A1X283	SH3PXD2B	4	2	2	2	911	8.69
Q9P2F8	SIPA1L2	2	2	2	2	1722	6.77
Q96EB6	SIRT1	6	2	2	2	747	4.67
Q14493	SLBP	10	2	3	2	270	7.47
Q9H1K4	SLC25A18	8	2	2	2	315	9.25
Q3KQZ1	SLC25A35	9	2	2	2	300	9.11
Q96RN1	SLC26A8	3	2	2	2	970	6.24
Q9ULF5	SLC39A10	3	2	2	2	831	6.76
P48764	SLC9A3	3	2	2	2	834	7.47
P84022	SMAD3	9	3	3	2	425	7.15
Q92922	SMARCC1	3	2	2	2	1105	5.76
Q9HAU4	SMURF2	3	2	2	2	748	7.96
A7XYQ1	SOBP	5	2	2	2	873	7.68
Q07889	SOS1	3	2	2	2	1333	6.84
O60271	SPAG9	2	2	2	2	1321	5.15
Q9BXG8	SPZ1	7	2	2	2	430	7.59
Q6ZRS2	SRCAP	1	2	2	2	3230	5.96
Q86TD4	SRL	3	2	2	2	932	4.4
Q9Y2D8	SSX2IP	4	2	2	2	614	6.4
Q8WWQ8	STAB2	1	2	2	2	2551	6.4
P16949	STMN1	19	2	2	2	149	5.97
Q13277	STX3	5	2	2	2	289	5.44
P53597	SUCLG1	12	2	2	2	346	8.79
A8MT33	SYCE1L	10	2	2	2	242	5.02
Q15431	SYCP1	2	2	2	2	976	5.96
Q9C0D5	TANC1	2	2	3	2	1861	8.32
Q8TC07	TBC1D15	7	2	2	2	691	5.67
P24557	TBXAS1	6	2	2	2	533	7.62
B9ZVM9	TCP10L2	7	2	2	2	353	7.66
Q6N022	TENM4	1	2	2	2	2769	6.55
Q99973	TEP1	2	2	2	2	2627	7.97
Q6I9Y2	THOC7	15	2	2	2	204	5.67
Q8N3T6	TMEM132C	2	2	2	2	1108	6.35
Q8NBN3	TMEM87A	5	2	2	2	555	6.74
P82094	TMF1	3	2	2	2	1093	4.92
Q9NZR1	TMOD2	6	2	2	2	351	5.27
P22105	TNXB	1	2	3	2	4242	5.17
O95985	TOP3B	3	2	2	2	862	8.12
Q5JTV8	TOR1AIP1	6	2	2	2	583	8.18
Q8IWU9	TPH2	9	2	2	2	490	6.42
Q8NG06	TRIM58	7	2	2	2	486	6.19
Q15654	TRIP6	8	2	2	2	476	7.37
Q92574	TSC1	2	2	2	2	1164	6.47
Q96AY4	TTC28	1	2	2	2	2481	6.89
P50607	TUB	6	2	2	2	506	8.76
Q9BQE3	TUBA1C	40	13	18	2	449	5.1
A6NHL2	TUBAL3	12	3	3	2	446	6.05
A0JNW5	UHRF1BP1L	3	2	2	2	1464	6.32
O95185	UNC5C	4	2	2	2	931	6.1
Q9P2Y5	UVRAG	4	2	2	2	699	8.29
P18206	VCL	3	2	2	2	1134	5.66
Q96JH7	VCPIP1	3	2	2	2	1222	7.2
O95497	VNN1	7	2	2	2	513	5.55
Q709C8	VPS13C	1	2	2	2	3753	6.83
Q86XT2	VPS37D	10	2	2	2	251	9.01
Q99986	VRK1	12	2	2	2	396	8.91
P23381	WARS	7	2	2	2	471	6.23
Q6ZS81	WDFY4	1	2	2	2	3184	6.32
Q8WVS4	WDR60	2	2	2	2	1066	7.31
Q5VTH9	WDR78	4	2	2	2	848	5.76
Q9ULM3	YEATS2	2	2	2	2	1422	8.98
O95159	ZFPL1	8	2	2	2	310	8.07
Q9UL59	ZNF214	5	2	2	2	606	8.53
Q8TF39	ZNF483	3	2	2	2	744	8.57
Q9ULD9	ZNF608	2	2	2	2	1512	8.79
Q147U1	ZNF846	4	2	2	2	533	9
A7E2V4	ZSWIM8	3	2	2	2	1837	6.8
Q7RTS7	KRT74	11	4	4	2	529	7.71
Q9BT92	TCHP	5	2	2	2	498	6.54
Q96GS6	ABHD17A; FAM108A1	5	1	1	1	310	6.84
P25106	ACKR3; CXCR7	6	1	1	1	362	7.58
Q9NPH0	ACP6; LOC101060704	8	1	1	1	428	6.47
Q96A70	ADC; AZIN2	2	1	1	1	460	5.66
P35626	ADRBK2; GRK3	3	1	1	1	688	7.62
Q719I0	AHSA2	9	1	1	1	299	7.4
Q53TS8	ALS2CR11; C2CD6	2	1	1	1	623	7.02
Q9BQI6	ANKRD32; SLF1	2	1	1	1	1058	8.44
Q9NW81	ATP5SL; DMAC2	5	1	1	1	257	6.43
O43505	B3GNT1; B4GAT1	3	1	1	1	415	7.2
O00512	BCL9; LOC101060700	1	1	1	1	1426	8.91
Q7Z3E2	C10orf118; CCDC186	1	1	1	1	898	6.27
Q96RR1	C10orf2; TWNK	1	1	1	1	684	8.98
Q86WR7	C10orf47; PROSER2	5	1	1	1	435	7.2
Q3KP22	C11orf85; MAJIN	4	1	1	1	176	10.11
Q9NQ88	C12orf5; TIGAR	7	1	1	1	270	7.69
Q96N23	C12orf55; CFAP54	0	1	1	1	3096	8.1
Q6ZP68	C13orf35; ATP11AUN	9	1	2	1	121	8.35
Q9NX78	C14orf101; TMEM260	1	1	1	1	707	8.4
Q8N1H7	C14orf39	2	1	1	1	587	5.54
Q6P656	C15orf26; CFAP161	6	1	1	1	301	6.28
Q9Y6A4	C16orf80; CFAP20	6	1	1	1	193	9.76
I3L0S3	C16orf98; LOC100652740; PYCARDOS; PYCARD-AS1	8	1	1	1	204	11.33
Q9NUL5	C19orf66	5	1	1	1	291	7.25
Q8NHU2	C20orf26; CFAP61	1	1	1	1	1237	6.16
Q8N2C9	C21orf128; UMODL1-AS1	8	1	1	1	162	7.62
P30042	C21orf33; LOC102724023	4	1	1	1	268	8.27
Q9NV39	C22orf26; PRR34	14	1	1	1	138	12.41
Q53SZ7	C2orf53; PRR30	7	1	1	1	412	10.36
Q147U7	C3orf43; SMCO1	7	1	1	1	214	9.11
Q8IYR0	C6orf165; CFAP206	2	1	2	1	622	6.84
Q96NH3	C6orf170; TBC1D32	1	1	1	1	1257	6.74
Q5T699	C6orf183; LOC105377934; LOC100996634	4	1	1	1	404	8.6
Q5T6L9	C6orf70; ERMARD	1	1	1	1	678	6.73
Q13185	CBX3; C15orf57; CCDC32	4	1	1	1	183	5.33
Q6ZU64	CCDC108; CFAP65	1	1	1	1	1925	6.51
Q5T655	CCDC147; CFAP58	1	1	1	1	872	8.41
Q03188	CENPC; CENPC1	3	1	1	1	943	9.39
P12532	CKMT1B; CKMT1A	4	1	1	1	417	8.34
Q8N1G2	CMTR1; FTSJD2	1	1	2	1	835	7.05
P02489	CRYAA; LOC102724652; CRYAA2	9	1	1	1	173	6.2
O15320	CTAGE5; MIA2	2	1	1	1	804	5.22
A8MYA2	CXorf49; CXorf49B	3	1	1	1	514	9.03
Q6NSI4	CXorf57	1	1	1	1	855	8.41
Q86XF0	DHFRL1; DHFR2	10	1	1	1	187	7.97
A6NFQ2	FAM115C; TCAF2	1	1	1	1	919	7.17
Q96EY5	FAM125A; MVB12A	5	1	1	1	273	8.91
Q8NAA5	FAM211A; LRRC75A	3	1	1	1	344	8.44
Q9Y4E1	FAM21C; WASHC2C	1	1	1	1	1318	4.79
Q8IWN6	FAM223B; FAM223A	10	1	1	1	122	9.8
A6NL05	FAM74A7; LOC100996582	8	1	1	1	159	9.54
Q9UI43	FTSJ2; MRM2	7	1	1	1	246	9.5
F8WBI6	GOLGA8R; GOLGA8N	2	1	1	1	632	6.33
I6L899	GOLGA8R; GOLGA8N; LOC100505680; LOC101059918	2	1	1	1	631	6.39
Q8IZF7	GPR111; ADGRF2	4	1	1	1	708	8.1
Q96PE1	GPR124; ADGRA2	1	1	1	1	1338	8.44
Q8TF76	GSG2; HASPIN	3	1	1	1	798	9.16
Q9H4K7	GTPBP5; MTG2	5	1	1	1	406	9.45
Q02153	GUCY1B3	3	1	1	1	619	5.35
Q8NDA8	HEATR7A; MROH1	1	1	1	1	1641	6.89
A0A087WW87	IGKV2-40; IGKV2D-40	11	1	1	1	121	4.61
O95163	IKBKAP; ELP1	1	1	1	1	1332	5.94
Q14159	KIAA0146; SPIDR	1	1	1	1	915	6.62
Q5TB80	KIAA1009; CEP162	1	1	1	1	1403	5.47
Q96EK5	KIAA1279; KIF1BP	5	1	1	1	621	5.49
Q69YN4	KIAA1429; VIRMA	1	1	1	1	1812	5.01
Q9P2B7	KIAA1430; CFAP97	2	1	1	1	532	9.06
Q9C0D2	KIAA1731; CEP295	1	1	1	1	2601	6
A6NE52	KIAA1875; WDR97	1	1	1	1	1622	7.61
Q5T5S1	KIAA1984; CCDC183	2	1	1	1	534	8.79
Q68DE3	KIAA2018; USF3	1	1	1	1	2245	7.61
W5XKT8	LINC00085; SPACA6P; SPACA6	4	1	1	1	324	6.54
H0YL09	LOC100505679; UBE2Q2L	11	1	1	1	131	5.31
O43741	LOC101060511; PRKAB2	8	1	1	1	272	6.46
A0A1B0GVH7	LOC285423; IQCM	3	1	1	1	501	9.95
H7C350	LOC388849; CCDC188	3	1	1	1	402	8.24
Q9UN81	LOC440264; L1RE1	3	1	1	1	338	9.51
I3L3R5	LOC643669; CCER2	5	1	1	1	266	5.3
Q96IC2	LOC81691; REXO5	3	1	1	1	774	8.32
A6NM62	LRRC53; LOC105378803	1	1	1	1	1247	7.91
A8MUP2	METTL12; CSKMT	14	1	1	1	240	5.9
Q8IUF8	MINA; RIOX2	3	1	1	1	465	6.7
Q9Y6Z5	MLLT4-AS1; AFDN-AS1; AFDN-DT	8	1	1	1	254	11.81
P49959	MRE11A; MRE11	2	1	1	1	708	5.9
Q49AM1	MTERFD3; MTERF2	3	1	1	1	385	8.97
Q659A1	NARG2; ICE2	1	1	1	1	982	7.09
Q969T7	NT5C3B; NT5C3L	5	1	2	1	300	6.38
Q8NBE8	PHOSPHO2-KLHL23; KLHL23	6	1	2	1	558	5.62
Q6P1K2	PMF1; PMF1-BGLAP	8	1	1	1	205	5.49
Q9NVU0	POLR3E; LOC101060521	1	1	1	1	708	6.47
O14495	PPAP2B; PLPP3	6	1	2	1	311	9.14
Q6F5E8	RLTPR; CARMIL2	2	1	1	1	1435	6.76
A8MTL9	SERPINB8; HMSD	11	1	2	1	139	5.48
Q9NQR1	SETD8; KMT5A	3	1	1	1	393	9.66
Q96C03	SMCR7; MIEF2	2	1	1	1	454	5.12
Q9NS26	SPANXA2; SPANXA1	12	1	1	1	97	5.1
Q59H18	TNNI3K; FPGT-TNNI3K	2	1	1	1	835	6.74
Q5T0N1	TTC18; CFAP70	1	1	1	1	1121	5.81
A6NNM8	TTLL13; TTLL13P	1	1	1	1	815	8.91
Q96I51	WBSCR16; RCC1L	5	1	1	1	464	8.4
Q96MT7	WDR52; CFAP44	1	1	1	1	982	4.84
Q8N8U3	ZCCHC5; RTL3	5	1	1	1	475	4.48
Q49AA0	ZFP69; ZNF642	3	1	1	1	526	8.48
Q9UJL9	ZFP69B; ZNF643	2	1	1	1	534	9.01
B1APH4	ZNF487; ZNF487P	2	1	1	1	448	7.85
Q5EBM4	ZNF542; ZNF542P	8	1	1	1	170	9.35
P51523	ZNF84; LOC100996464	4	1	1	1	738	8.78
P0CG00	ZSCAN5D; ZSCAN5DP	4	1	1	1	497	8.63
Q96M85		19	1	1	1	177	9.64
A1L4Q6		8	1	1	1	167	6.52
Q6ZS52		11	1	1	1	159	10.74
Q9UF83		2	1	1	1	564	13.07
Q8N7P7		4	1	1	1	452	9.94
A6NNC1		2	1	1	1	897	10.26
Q9BRP9		21	1	1	1	147	8.73
A8CG34	POM121C	1	1	2	1	1229	10.37
L0N5J6	UL56	4	1	2	1	234	10.18
A8MU93	C17orf100	11	1	1	1	118	11.56
P18433	PTPRA	1	1	1	1	802	6.65
Q96JP2	MYO15B	1	1	1	1	1530	8.47
P0DPE3	C12orf81	6	1	1	1	317	9.09
A0A1B0GV03	GOLGA6L7	2	1	1	1	622	5.34
L0N6J0	UL21	2	1	1	1	535	8.03
O75564	JRK	4	1	1	1	556	7.96
P04437	TRAV29DV5	13	1	1	1	119	6.52
Q8TD94	KLF14	3	1	1	1	323	7.97
Q8IZ02	LRRC34	3	1	1	1	464	6.79
O15021	MAST4	1	1	1	1	2623	8.62
P0C7I6	CCDC159	7	1	1	1	297	5.88
Q9C0E4	GRIP2	2	1	1	1	1043	6.44
L0N6C4	US3	3	1	1	1	481	5.91
A4D256	CDC14C	6	1	1	1	447	8.07
Q92777	SYN2	3	1	1	1	582	8.41
Q13505	MTX1	3	1	1	1	466	9.79
Q14409	GK3P	1	1	1	1	553	6.39
Q1XH10	SKIDA1	2	1	1	1	908	8.38
L0N3J4	RS1	2	1	1	1	484	5.78
A0A1B0GWB2	PRRT1B	5	1	1	1	263	4.88
Q8TBY8	PMFBP1	1	1	1	1	1022	6.29
L0N481	UL24	3	1	1	1	269	10.86
Q9HAA7		11	1	1	1	133	9.48
P29474	NOS3	1	1	1	1	1203	7.27
A8K2U0	A2ML1	1	1	1	1	1454	5.73
Q8WWZ4	ABCA10	1	1	1	1	1543	6.65
O94911	ABCA8	1	1	1	1	1581	7.18
Q9NP78	ABCB9	2	1	1	1	766	7.93
Q92887	ABCC2	1	1	1	1	1545	8.32
Q09428	ABCC8	2	1	1	1	1581	7.81
Q9H222	ABCG5	3	1	1	1	651	8.95
Q8IZP0	ABI1	3	1	1	1	508	7.06
Q9P2A4	ABI3	6	1	2	1	366	5.08
Q9ULW3	ABT1	5	1	1	1	272	9.88
P11310	ACADM	3	1	1	1	421	8.37
Q15057	ACAP2	1	1	1	1	778	6.8
Q9BR61	ACBD6	5	1	1	1	282	5.11
P21399	ACO1	1	1	1	1	889	6.68
P24666	ACP1	11	1	1	1	158	6.74
Q96CM8	ACSF2	3	1	1	1	615	7.55
P33121	ACSL1	1	1	1	1	698	7.15
O95573	ACSL3	7	3	3	1	720	8.38
Q9ULC5	ACSL5	2	1	1	1	683	6.92
P63267	ACTG2	46	16	24	1	376	5.48
P14621	ACYP2	17	1	1	1	99	9.5
Q8NCV1	ADAD2	3	1	1	1	583	8.84
Q9Y3Q7	ADAM18	2	1	1	1	739	7.28
Q76LX8	ADAMTS13	1	1	1	1	1427	7.17
Q8TE57	ADAMTS16	1	1	1	1	1224	8.63
O95450	ADAMTS2	1	1	1	1	1211	7.15
Q9UKP5	ADAMTS6	1	1	1	1	1117	6.68
Q7Z695	ADCK2	2	1	1	1	626	8.76
Q08828	ADCY1	1	1	1	1	1119	8.43
Q96PN6	ADCY10	1	1	1	1	1610	7.31
Q8NFM4	ADCY4	2	1	1	1	1077	7.47
P51828	ADCY7	1	1	1	1	1080	8.12
P35611	ADD1	1	1	1	1	737	5.83
P35612	ADD2	5	1	1	1	726	5.92
Q9UEY8	ADD3	2	1	1	1	706	6.32
P35368	ADRA1B	3	1	1	1	520	9.41
P08913	ADRA2A	3	1	1	1	450	9.74
Q8N142	ADSSL1	2	1	1	1	457	8.59
Q8N4X5	AFAP1L2	2	1	1	1	818	5.31
P51825	AFF1	1	1	1	1	1210	9.2
P51816	AFF2	1	1	1	1	1311	8.05
Q9Y4W6	AFG3L2	3	1	1	1	797	8.66
O95081	AGFG2	5	1	1	1	481	9.11
P01019	AGT	3	1	1	1	485	6.32
Q9UPW5	AGTPBP1	1	1	1	1	1226	6.15
P23526	AHCY	2	1	1	1	432	6.34
Q8N157	AHI1	2	1	1	1	1196	7.12
O95433	AHSA1	3	1	1	1	338	5.53
O14862	AIM2	3	1	1	1	343	9.79
Q92667	AKAP1	2	1	1	1	903	4.94
P31751	AKT2	2	1	1	1	481	6.37
Q9H8T0	AKTIP	5	1	1	1	292	9.31
P54886	ALDH18A1	1	1	1	1	795	7.12
P18054	ALOX12	2	1	1	1	663	6.21
Q96QP1	ALPK1	2	1	2	1	1244	6.24
Q9H1A4	ANAPC1	1	1	1	1	1944	6.3
Q9UJX3	ANAPC7	2	1	1	1	599	5.64
Q495B1	ANKDD1A	2	1	1	1	522	6.71
Q9P2S6	ANKMY1	1	1	1	1	941	6.73
Q6P6B7	ANKRD16	6	1	1	1	361	7.25
Q8IVF6	ANKRD18A	3	2	2	1	992	7.83
Q6AI12	ANKRD40	2	1	1	1	368	4.97
Q9Y2G4	ANKRD6	2	1	1	1	727	9.32
A6NGH8	ANKRD61	4	1	1	1	418	8.85
E5RJM6	ANKRD65	4	1	1	1	399	6.57
Q8N8V4	ANKS4B	5	1	1	1	417	5.1
Q75V66	ANO5	2	1	1	1	913	6.8
Q6IWH7	ANO7	1	1	1	1	933	7.87
Q9H6X2	ANTXR1	3	1	1	1	564	7.61
P27216	ANXA13	2	1	1	1	316	5.6
Q06278	AOX1	1	1	1	1	1338	7.17
Q92870	APBB2	1	1	1	1	758	6.1
O95996	APC2	1	1	1	1	2303	8.82
P27695	APEX1	6	1	1	1	318	8.12
Q8IW19	APLF	2	1	1	1	511	5.08
Q9UH17	APOBEC3B	5	1	1	1	382	6.06
Q9BWW9	APOL5	4	1	1	1	433	9.31
Q8NEU8	APPL2	4	1	1	1	664	4.94
Q7Z2E3	APTX	8	1	1	1	356	9.17
P61204	ARF3	36	4	4	1	181	7.43
P84085	ARF5	45	4	4	1	180	6.79
P62330	ARF6	6	1	1	1	175	8.95
Q8N392	ARHGAP18	3	1	1	1	663	6.44
Q52LW3	ARHGAP29	1	1	1	1	1261	6.74
Q7Z6I6	ARHGAP30	3	1	1	1	1101	4.81
A7KAX9	ARHGAP32	0	1	1	1	2087	6.74
Q13017	ARHGAP5	1	1	1	1	1502	6.62
Q6ZSZ5	ARHGEF18	1	1	1	1	1173	7.08
Q8IW93	ARHGEF19	2	1	1	1	802	7.53
Q8N4T4	ARHGEF39	4	1	1	1	335	9.64
Q12774	ARHGEF5	1	1	1	1	1597	5.53
O14497	ARID1A	1	1	1	1	2285	6.7
Q14865	ARID5B	2	1	3	1	1188	8.72
Q9Y689	ARL5A	6	1	1	1	179	6.79
Q9P291	ARMCX1	2	1	1	1	453	9.22
Q9UH62	ARMCX3	3	1	1	1	379	8.37
O00327	ARNTL	2	1	1	1	626	6.86
Q8N5I2	ARRDC1	3	1	1	1	433	7.02
O00192	ARVCF	1	1	1	1	962	6.81
Q9NR71	ASAH2	2	1	1	1	780	7.23
Q8TDY4	ASAP3	3	1	1	1	903	6.4
Q9NWX5	ASB6	4	1	1	1	421	6.01
Q9NQ33	ASCL3	5	1	1	1	180	8.54
O95671	ASMTL	3	1	1	1	621	6.07
A6ND91	ASPDH	4	1	1	1	283	7.28
O75129	ASTN2	2	1	1	1	1339	5.97
Q9C0F0	ASXL3	1	1	1	1	2248	6.14
Q8NAA4	ATG16L2	1	1	1	1	619	9.03
Q7Z3C6	ATG9A	2	1	1	1	839	6.67
Q13315	ATM	0	1	1	1	3056	6.81
O00244	ATOX1	28	1	1	1	68	7.24
Q9H7F0	ATP13A3	1	1	1	1	1226	6.64
Q4VNC0	ATP13A5	1	1	1	1	1218	7.9
P16615	ATP2A2	2	1	1	1	1042	5.34
P20020	ATP2B1	1	1	1	1	1258	6.04
Q01814	ATP2B2	1	1	1	1	1243	5.91
Q16720	ATP2B3	2	1	1	1	1220	5.62
P24539	ATP5F1	3	1	1	1	256	9.36
O75964	ATP5L	9	1	1	1	103	9.64
P21283	ATP6V1C1	4	1	1	1	382	7.46
Q04656	ATP7A	1	1	1	1	1500	6.24
O43520	ATP8B1	1	1	1	1	1251	7.15
Q8WXE1	ATRIP	2	1	1	1	791	6.32
Q6L9W6	B4GALNT3	1	1	1	1	998	7.49
Q92560	BAP1	3	1	1	1	729	6.84
Q16520	BATF	8	1	1	1	125	8.75
Q9NR55	BATF3	29	1	1	1	127	8.94
Q9UIF8	BAZ2B	1	1	1	1	2168	6.54
A8MTZ0	BBIP1	14	1	2	1	92	9.38
Q3SYG4	BBS9	2	1	1	1	887	5.55
Q96GW7	BCAN	3	1	1	1	911	4.64
Q86UU0	BCL9L	1	1	1	1	1499	8.63
Q9BYV7	BCO2	3	1	1	1	579	8.41
P23560	BDNF	6	1	1	1	247	8.79
A6H8Y1	BDP1	1	1	1	1	2624	5.11
Q14457	BECN1	4	1	1	1	450	4.89
Q9BUH8	BEGAIN	2	1	1	1	593	5.57
Q9C0J9	BHLHE41	4	1	1	1	482	7.36
Q93088	BHMT	2	1	1	1	406	7.03
Q13489	BIRC3	3	1	1	1	604	6.04
Q9NR09	BIRC6	0	1	1	1	4857	6.05
P54132	BLM	1	1	2	1	1417	7.49
Q8WV28	BLNK	3	1	1	1	456	8.16
Q9NUP1	BLOC1S4	5	1	1	1	217	4.98
P12643	BMP2	5	1	1	1	396	8.95
Q9NSY1	BMP2K	1	1	1	1	1161	6.51
Q8N8U9	BMPER	3	1	1	1	685	7.77
P51813	BMX	1	1	1	1	675	8.5
Q8NFQ5	BPIFB6	4	1	1	1	453	8.84
P51587	BRCA2	0	1	1	1	3418	6.71
Q8TDC3	BRSK1	1	1	1	1	778	9.32
Q8IWQ3	BRSK2	2	1	1	1	736	8.79
Q5W0U4	BSPRY	4	1	1	1	402	6.42
O14981	BTAF1	1	1	1	1	1849	6.52
O00478	BTN3A3	3	1	1	1	584	5.53
Q6UX41	BTNL8	3	1	1	1	500	8.12
Q9Y297	BTRC	2	1	1	1	605	7.96
Q8IYJ2	C10orf67	3	1	1	1	551	8.84
Q96LP6	C12orf42	5	1	1	1	360	9.6
Q9H741	C12orf49	9	1	1	1	205	8.1
Q5U649	C12orf60	7	1	1	1	245	7.96
Q6ZP98	C16orf47	12	1	1	1	133	10.15
Q8NEP4	C17orf47	2	1	1	1	570	9.2
Q5T7R7	C1orf185	7	1	1	1	199	7.81
P60827	C1QTNF8	4	1	1	1	252	9.64
Q9BQM9	C20orf144	8	1	1	1	153	11.47
C9J442	C22orf46	4	1	1	1	243	8.51
Q68DN1	C2orf16	1	1	1	1	1984	10.08
Q9BVC5	C2orf49	8	1	1	1	232	9.74
Q96LR7	C2orf50	5	1	1	1	162	9.45
Q8ND61	C3orf20	1	1	1	1	904	9.13
Q96M34	C3orf30	3	1	1	1	536	5.8
Q8N813	C3orf56	7	1	1	1	242	8.12
P01031	C5	1	1	1	1	1676	6.52
Q96GV9	C5orf30	4	1	1	1	206	9.45
Q9H799	C5orf42	1	1	1	1	3197	6.99
Q5T5N4	C6orf118	5	1	1	1	469	8.37
Q5SZD1	C6orf141	2	1	1	1	244	8.54
Q5TEZ5	C6orf163	8	1	1	1	329	6.96
Q96NL8	C8orf37	12	1	1	1	207	6.95
Q5BN46	C9orf116	10	1	1	1	136	8.81
A6NGG3	C9orf92	14	1	1	1	77	9.45
Q00975	CACNA1B	1	1	1	1	2339	8.51
O43497	CACNA1G	0	1	1	1	2377	6.6
Q9P0X4	CACNA1I	1	1	1	1	2223	6.54
Q13698	CACNA1S	1	1	1	1	1873	6.57
P54289	CACNA2D1	1	1	1	1	1103	5.27
O00305	CACNB4	5	1	1	1	520	9.32
Q9UBN1	CACNG4	3	1	1	1	327	9.1
Q9HB71	CACYBP	6	1	1	1	228	8.25
Q9ULU8	CADPS	2	2	3	1	1353	5.71
Q8TC20	CAGE1	2	1	1	1	777	5.29
Q9BXU9	CALN1	7	1	1	1	219	4.84
Q96L12	CALR3	3	1	1	1	384	6.65
Q08AD1	CAMSAP2	1	1	1	1	1489	6.8
Q9Y6Y1	CAMTA1	1	1	1	1	1673	7.49
A8MX76	CAPN14	3	1	1	1	684	8.62
P17655	CAPN2	2	1	1	1	700	4.98
P20807	CAPN3	2	1	1	1	821	6.18
P04632	CAPNS1	5	1	1	1	268	5.2
Q9Y2V2	CARHSP1	17	1	2	1	147	8.21
Q8IU53	CASC2	21	1	1	1	76	10.35
Q8WXD9	CASKIN1	1	1	1	1	1431	9.14
P55212	CASP6	9	1	1	1	293	6.93
P41180	CASR	1	1	1	1	1078	5.9
O43439	CBFA2T2	3	1	1	1	604	8.05
Q13191	CBLB	2	1	1	1	982	7.88
O95503	CBX6	4	1	1	1	412	10.01
Q9HC52	CBX8	5	1	1	1	389	9.91
Q8IX12	CCAR1	1	1	1	1	1150	5.76
Q96A19	CCDC102A	3	1	1	1	550	5.58
Q96M63	CCDC114	1	1	1	1	670	6.28
Q3MJ40	CCDC144B	4	2	2	1	725	5.01
A5D8V7	CCDC151	2	1	1	1	595	9.07
Q96LX7	CCDC17	2	1	1	1	622	7.18
Q6TFL3	CCDC171	1	1	1	1	1326	6.81
Q8IWP9	CCDC28A	6	1	1	1	274	9.25
Q8N5R6	CCDC33	1	1	1	1	958	6.77
Q8IVM0	CCDC50	5	1	1	1	306	6.65
Q2TAC2	CCDC57	3	1	1	1	916	6.55
Q9H2F9	CCDC68	2	1	1	1	335	8.65
A6NI79	CCDC69	10	1	1	1	296	5.76
Q8IV32	CCDC71	3	1	1	1	467	11.8
Q6ZRK6	CCDC73	2	1	1	1	1079	5.58
Q3V6T2	CCDC88A	1	1	1	1	1871	6.21
Q9Y3X0	CCDC9	2	1	1	1	531	5.4
Q9GZT6	CCDC90B	6	1	1	1	254	7.55
Q13939	CCIN	4	1	1	1	588	8.18
P78556	CCL20	18	1	1	1	96	8.94
O00585	CCL21	9	1	1	1	134	10.1
Q9NUG4	CCM2L	2	1	1	1	571	5.95
P78396	CCNA1	3	1	1	1	465	5.1
P24385	CCND1	4	1	1	1	295	5.02
P51946	CCNH	3	1	1	1	323	7.15
Q9UK58	CCNL1	2	1	1	1	526	10.7
Q8ND76	CCNY	4	1	1	1	341	7.2
Q6YHK3	CD109	1	1	1	1	1445	5.85
P48509	CD151	4	1	1	1	253	7.47
Q8N6Q3	CD177	3	1	1	1	437	6.29
P15391	CD19	2	1	1	1	556	4.98
P10747	CD28	13	1	1	1	220	9.39
Q6UXZ3	CD300LD	5	1	1	1	194	8.94
P29965	CD40LG	8	1	1	1	261	8.31
Q13042	CDC16	2	1	1	1	620	5.85
Q69YH5	CDCA2	1	1	1	1	1023	8.4
Q9HBT6	CDH20	3	1	1	1	801	4.7
Q15131	CDK10	4	1	1	1	360	8.84
Q14004	CDK13	1	2	2	1	1512	9.69
P24941	CDK2	9	2	2	1	298	8.68
Q00535	CDK5	7	2	2	1	292	7.66
Q96SZ6	CDK5RAP1	2	1	1	1	601	8.21
Q00534	CDK6	8	2	2	1	326	6.46
Q5VV42	CDKAL1	2	1	1	1	579	7.46
Q8N726	CDKN2A	12	1	1	1	132	12.41
Q9NXV6	CDKN2AIP	2	1	1	1	580	9.01
Q16878	CDO1	4	1	1	1	200	6.6
P49715	CEBPA	3	1	1	1	358	7.68
Q03701	CEBPZ	1	1	1	1	1054	5.94
P07199	CENPB	3	1	1	1	599	4.55
Q8TEP8	CEP192	1	1	1	1	1941	6.51
Q86XR8	CEP57	3	1	1	1	500	9.31
Q8IYX8	CEP57L1	3	1	1	1	460	8.57
P0CG36	CFC1B	4	1	1	1	223	8.63
O15519	CFLAR	4	1	1	1	480	8
Q8NE62	CHDH	4	1	1	1	594	8.28
Q96EP1	CHFR	2	1	1	1	664	6.04
P08172	CHRM2	3	1	1	1	466	8.85
Q7LGC8	CHST3	4	1	1	1	479	8.59
Q9NS84	CHST7	3	1	1	1	486	9.64
P0CG12	CHTF8	4	1	1	1	524	12.41
Q8IUL8	CILP2	1	1	1	1	1156	8.22
Q8WWK9	CKAP2	1	1	1	1	683	9.41
Q14CN2	CLCA4	2	1	1	1	919	5.47
P51797	CLCN6	1	1	1	1	869	6.81
Q8N3C7	CLIP4	1	1	1	1	705	8.7
A2RUU4	CLPSL1	9	1	1	1	121	8.54
Q96KA5	CLPTM1L	3	1	1	1	538	8.56
Q8TAZ6	CMTM2	9	1	2	1	248	9.89
Q969H4	CNKSR1	1	1	1	1	720	5.38
Q8NE01	CNNM3	1	1	1	1	707	6.09
Q8N815	CNTD1	4	1	1	1	330	6.93
Q02246	CNTN2	2	1	1	1	1040	7.96
Q8N137	CNTROB	1	1	1	1	903	5.54
Q5JTJ3	COA6	11	1	1	1	125	8.25
Q8WTW3	COG1	2	1	1	1	980	7.31
Q14746	COG2	2	1	1	1	738	6.62
P83436	COG7	2	1	2	1	770	5.47
P38432	COIL	3	1	1	1	576	9.07
Q5TAT6	COL13A1	2	1	2	1	717	9.17
Q14993	COL19A1	2	1	1	1	1142	8.32
P08123	COL1A2	1	1	1	1	1366	8.95
P02458	COL2A1	2	1	1	1	1487	6.92
P53420	COL4A4	1	1	1	1	1690	8.62
P05997	COL5A2	1	1	2	1	1499	6.46
A6NMZ7	COL6A6	0	1	1	1	2263	6.89
Q9GZQ3	COMMD5	7	1	1	1	224	7.02
O14579	COPE	10	1	1	1	308	5.12
Q9UBW8	COPS7A	5	1	1	1	275	8.22
Q9P299	COPZ2	5	1	1	1	210	5.17
P31146	CORO1A	2	1	1	1	461	6.68
Q12887	COX10	6	1	1	1	443	9.19
Q96KJ9	COX4I2	11	1	1	1	171	9.63
P09669	COX6C	17	1	1	1	75	10.39
O60397	COX7A2P2	12	1	1	1	106	9.58
Q6PUV4	CPLX2	10	1	1	1	134	5.08
Q96FN4	CPNE2	3	1	1	1	548	6.07
Q9HCH3	CPNE5	2	1	1	1	593	5.99
Q66K79	CPZ	3	1	1	1	652	7.97
P06850	CRH	7	1	1	1	196	9.96
Q9NZV1	CRIM1	1	1	1	1	1036	5.21
Q49AN0	CRY2	1	1	1	1	593	8.35
P55060	CSE1L	3	1	1	1	971	5.77
P32927	CSF2RB	3	1	1	1	897	5.52
Q6UVK1	CSPG4	1	1	1	1	2322	5.47
O95196	CSPG5	4	1	1	1	566	4.5
Q9H114	CSTL1	9	1	1	1	145	9.8
Q2NKJ3	CTC1	1	1	1	1	1217	7.88
P35221	CTNNA1	1	1	1	1	906	6.29
P25774	CTSS	3	1	1	1	331	8.34
O60888	CUTA	7	1	1	1	179	5.5
Q9NXE8	CWC25	2	1	1	1	425	10.18
Q9H720	CWH43	1	1	1	1	699	8.57
Q9UHQ9	CYB5R1	4	1	1	1	305	9.38
P13498	CYBA	5	1	1	1	195	9.54
P99999	CYCS	12	1	1	1	105	9.57
P35663	CYLC1	2	1	1	1	651	9.67
P08686	CYP21A2	2	1	1	1	494	7.81
P10632	CYP2C8	5	1	1	1	490	8.5
P24903	CYP2F1	3	1	1	1	491	7.37
Q9NYL5	CYP39A1	1	1	1	1	469	8.65
P22680	CYP7A1	3	1	1	1	504	8.24
O43739	CYTH3	3	1	1	1	400	5.47
Q9Y4D1	DAAM1	1	1	2	1	1078	7.23
Q86T65	DAAM2	1	1	1	1	1068	6.8
P98082	DAB2	3	1	1	1	770	5.53
Q9NYF0	DACT1	1	1	1	1	836	8.69
Q6PI48	DARS2	4	1	1	1	645	8.02
Q92904	DAZL	12	1	1	1	295	8.76
Q5H9S7	DCAF17	2	1	1	1	520	7.01
Q96JK2	DCAF5	2	1	1	1	942	5.76
P61962	DCAF7	7	1	1	1	342	5.52
P0C7V8	DCAF8L2	1	1	1	1	631	4.73
Q6PJP8	DCLRE1A	4	1	1	1	1040	7.97
Q5T1A1	DCST2	5	1	1	1	773	8.16
Q9H295	DCSTAMP	2	1	1	1	470	9.29
Q14203	DCTN1	1	1	1	1	1278	5.81
O75935	DCTN3	7	1	1	1	186	5.47
O94760	DDAH1	5	1	1	1	285	5.81
Q08345	DDR1	2	1	1	1	913	6.83
Q9UMR2	DDX19B	2	1	1	1	479	6.3
Q13838	DDX39B	2	1	1	1	428	5.67
Q9NXZ2	DDX43	2	1	1	1	648	8.75
Q86TM3	DDX53	2	1	1	1	631	9.07
Q6P3S1	DENND1B	2	1	1	1	775	5.83
Q6IQ26	DENND5A	2	1	1	1	1287	6.65
Q5TB30	DEPDC1	1	1	1	1	811	8.68
Q7L5Y6	DET1	2	1	1	1	550	7.56
Q16760	DGKD	1	1	1	1	1214	7.56
P52824	DGKQ	2	1	1	1	942	7.49
Q86SQ9	DHDDS	4	1	1	1	333	8.28
Q96HY7	DHTKD1	3	1	1	1	919	6.93
Q14147	DHX34	2	1	1	1	1143	7.56
Q96C10	DHX58	3	1	1	1	678	7.37
O60610	DIAPH1	1	1	1	1	1272	5.41
Q9NSV4	DIAPH3	1	1	1	1	1193	7.03
Q96SL1	DIRC2	3	1	1	1	478	8.47
Q9Y2L1	DIS3	2	1	1	1	958	7.14
Q96F81	DISP1	1	1	1	1	1524	6.89
P09622	DLD	3	1	1	1	509	7.85
Q9UI17	DMGDH	1	1	1	1	866	7.62
Q9GZS0	DNAI2	2	1	1	1	605	4.74
Q9UKB3	DNAJC12	6	1	1	1	198	5.71
Q9Y5T4	DNAJC15	9	1	1	1	150	10.08
Q99543	DNAJC2	3	1	1	1	621	8.7
Q9NX36	DNAJC28	2	1	1	1	388	9.55
Q8WXX5	DNAJC9	8	1	2	1	260	5.73
P50570	DNM2	1	1	1	1	870	7.44
Q9UJW3	DNMT3L	7	1	1	1	386	5.87
Q96BY6	DOCK10	1	1	1	1	2186	7.14
Q8IZD9	DOCK3	0	1	1	1	2030	6.98
Q5JWR5	DOPEY1	1	1	1	1	2465	6.29
Q3MIW9	DPCR1	3	1	1	1	517	8.9
Q7Z388	DPY19L4	2	1	1	1	723	8.16
Q12882	DPYD	1	1	1	1	1025	7.05
Q14195	DPYSL3	3	1	1	1	570	6.49
Q9BPU6	DPYSL5	1	1	1	1	564	7.2
Q01658	DR1	7	1	1	1	176	4.75
Q9UL01	DSE	3	1	1	1	958	8.09
Q9Y4J8	DTNA	2	1	1	1	743	6.89
P63167	DYNLL1	38	3	4	1	89	7.4
Q92630	DYRK2	3	1	1	1	601	9.67
A2CJ06	DYTN	3	1	1	1	578	9
Q86YF9	DZIP1	1	1	1	1	867	6.15
Q14209	E2F2	3	1	1	1	437	4.87
Q5JPH6	EARS2	2	1	1	1	523	8.76
Q008S8	ECT2L	1	1	1	1	904	8.4
P24534	EEF1B2	6	1	1	1	225	4.67
Q8N7B9	EFCAB3	4	1	1	1	438	9.22
A4FU69	EFCAB5	1	1	1	1	1503	5.82
Q99944	EGFL8	6	1	1	1	293	6.8
Q9H223	EHD4	4	1	1	1	541	6.76
Q08426	EHHADH	3	1	1	1	723	9.14
Q8N140	EID3	2	1	1	1	333	5.15
Q9BQI3	EIF2AK1	2	1	1	1	630	5.99
Q9UI10	EIF2B4	5	1	2	1	523	9.38
Q92556	ELMO1	2	1	1	1	727	6.28
Q96JJ3	ELMO2	2	1	1	1	720	5.9
Q6PJG2	ELMSAN1	1	1	1	1	1045	9.19
Q9NXB9	ELOVL2	3	1	1	1	296	9.26
Q9NYP7	ELOVL5	4	1	1	1	299	9.42
Q8TE02	ELP5	4	1	1	1	316	4.97
Q96A84	EMID1	7	1	1	1	441	9.1
O00423	EML1	2	1	1	1	815	7.06
Q05BV3	EML5	1	1	1	1	1969	7.74
Q04743	EMX2	8	1	1	1	252	9.82
Q8N8Q3	ENDOV	4	1	1	1	282	8.03
Q8NFI3	ENGASE	3	1	1	1	743	6.79
Q8IYW4	ENTHD1	5	1	1	1	607	6.62
Q9Y5L3	ENTPD2	6	1	1	1	495	8.27
P11171	EPB41	1	1	1	1	864	5.58
Q9H4G0	EPB41L1	2	1	1	1	881	5.62
Q5JZY3	EPHA10	2	1	1	1	1008	6.93
O95278	EPM2A	8	1	1	1	331	6.65
Q8TE68	EPS8L1	1	1	1	1	723	6.04
O75616	ERAL1	3	1	1	1	437	8.84
Q6P179	ERAP2	1	1	1	1	960	6.71
P04626	ERBB2	2	1	1	1	1255	5.91
Q92889	ERCC4	1	1	1	1	916	6.93
Q2NKX8	ERCC6L	1	1	1	1	1250	5.31
Q5T890	ERCC6L2	2	1	1	1	1561	8.6
A8K979	ERI2	4	1	1	1	691	8.9
Q76MJ5	ERN2	1	1	1	1	926	7.2
Q5FWF5	ESCO1	2	1	2	1	840	9.16
Q9H6T0	ESRP2	4	1	1	1	727	6.71
Q9BSJ8	ESYT1	1	1	1	1	1104	5.83
A0FGR8	ESYT2	1	1	1	1	921	9.26
A0FGR9	ESYT3	2	1	1	1	886	8.37
P14921	ETS1	2	1	1	1	441	5.19
P50549	ETV1	4	1	1	1	477	6.06
P57679	EVC	2	1	1	1	992	6.73
Q86UK5	EVC2	1	1	1	1	1308	6.96
Q9UQ84	EXO1	1	1	1	1	846	8.31
Q96KP1	EXOC2	1	1	1	1	924	6.9
Q8NEV8	EXPH5	1	1	1	1	1989	7.87
O43909	EXTL3	3	1	1	1	919	6.51
P00748	F12	2	1	1	1	615	7.74
P12259	F5	1	1	1	1	2224	6.05
O00519	FAAH	2	1	1	1	579	7.66
Q9BWQ8	FAIM2	6	1	2	1	316	6.52
Q9BQ89	FAM110A	5	1	1	1	295	10.45
Q1W6H9	FAM110C	5	1	1	1	321	9.91
Q5T036	FAM120AOS	4	1	1	1	256	11.93
Q6P4D5	FAM122C	6	1	1	1	195	9.88
Q9H5Z6	FAM124B	6	1	1	1	455	7.25
Q8N9E0	FAM133A	4	1	1	1	248	10.1
O94988	FAM13A	2	1	1	1	1023	6.48
C9JC47	FAM157A	3	1	1	1	383	11.25
Q3B820	FAM161A	1	1	1	1	660	8.03
Q8N8A8	FAM169B	9	1	1	1	192	5.87
A8MVW0	FAM171A2	6	1	1	1	826	8.05
Q6P995	FAM171B	1	1	1	1	826	8.65
A6NEQ2	FAM181B	6	1	1	1	426	5.58
Q8N0U4	FAM185A	6	1	1	1	392	7.97
A6NE01	FAM186A	1	1	1	1	2351	8.6
Q8IYM0	FAM186B	1	1	1	1	893	9.01
A6NMK8	FAM196B	2	1	1	1	535	8.13
Q32MH5	FAM214A	1	1	1	1	1076	7.9
F5H4B4	FAM227A	4	1	1	1	570	9.31
A0A1B0GVZ2	FAM240B	12	1	1	1	78	8.31
Q6ZT52	FAM43B	5	1	1	1	329	10.35
Q5JRC9	FAM47A	2	1	1	1	791	9.11
Q14320	FAM50A	2	1	1	1	339	6.83
Q2M2I3	FAM83E	4	1	1	1	478	9.35
Q96GI7	FAM89A	9	1	1	1	184	5.92
P0C7W8	FAM90A13P	5	1	1	1	464	9.92
Q52LJ0	FAM98B	9	2	2	1	330	6.29
Q8TC84	FANK1	3	1	1	1	345	8.73
P49327	FASN	1	2	2	1	2511	6.44
Q9NYY8	FASTKD2	2	1	1	1	710	8.05
Q14CZ7	FASTKD3	1	1	1	1	662	8.29
Q6V0I7	FAT4	0	1	1	1	4981	4.94
Q9HCM7	FBRSL1	1	1	1	1	1045	9.67
Q8NEE6	FBXL13	1	1	1	1	735	8.72
Q9UKA1	FBXL5	2	1	1	1	691	5.5
Q9NVF7	FBXO28	3	1	1	1	368	9.55
Q6P3S6	FBXO42	2	1	1	1	717	7.43
Q6X9E4	FBXW12	3	1	1	1	464	7.74
P06734	FCER2	4	1	1	1	321	5.57
Q0JRZ9	FCHO2	1	1	1	1	810	6.86
Q9BSK4	FEM1A	3	1	1	1	669	6.07
A9Z1Z3	FER1L4	1	1	1	1	1794	6.24
Q2WGJ9	FER1L6	1	1	1	1	1857	6.38
Q9BQL6	FERMT1	4	1	1	1	677	6.28
Q9UGM5	FETUB	5	1	1	1	382	6.83
Q7Z6J4	FGD2	2	1	1	1	655	6.93
Q5JSP0	FGD3	2	1	1	1	725	6.15
O60258	FGF17	7	1	1	1	216	10.42
P09769	FGR	4	2	2	1	529	5.59
Q86VR8	FJX1	3	1	1	1	437	10.65
Q02790	FKBP4	2	1	1	1	459	5.43
O75369	FLNB	1	2	2	1	2602	5.73
Q4ZHG4	FNDC1	1	1	1	1	1894	9.32
Q9P278	FNIP2	1	1	1	1	1114	6.62
Q5VW36	FOCAD	1	1	1	1	1801	6.62
Q04609	FOLH1	3	1	1	1	750	6.98
Q96NB1	FOPNL	9	1	1	1	174	7.15
O00358	FOXE1	6	1	1	1	373	9.58
Q9P0K8	FOXJ2	5	1	1	1	574	6.7
P85037	FOXK1	2	1	1	1	733	9.32
O15353	FOXN1	2	1	1	1	648	6.39
Q9C009	FOXQ1	2	1	1	1	403	9.44
Q96CU9	FOXRED1	2	1	1	1	486	7.78
Q86XX4	FRAS1	1	1	1	1	4008	5.57
O14926	FSCN2	2	1	1	1	492	7.84
Q9C0B1	FTO	2	1	1	1	505	5.22
Q9BQS8	FYCO1	1	1	1	1	1478	4.92
Q96QD9	FYTTD1	6	1	1	1	318	11.78
P27469	G0S2	9	1	1	1	103	9.72
Q8WWW8	GAB3	2	1	1	1	586	7.23
O95166	GABARAP	7	1	1	1	117	8.79
P34903	GABRA3	2	1	1	1	492	8.66
P48169	GABRA4	4	1	1	1	554	9.55
O14976	GAK	1	1	2	1	1311	5.73
P51570	GALK1	3	1	1	1	392	6.46
Q96FL9	GALNT14	3	1	1	1	552	7.72
Q6ZN66	GBP6	2	1	1	1	633	6.37
P02774	GC	4	1	1	1	474	5.54
Q96CN9	GCC1	1	1	1	1	775	5.45
Q14397	GCKR	2	1	2	1	625	6.7
Q5JQS6	GCSAML	11	1	1	1	135	6.68
Q9UK05	GDF2	5	1	1	1	429	6.48
P43026	GDF5	3	1	1	1	501	9.79
P39905	GDNF	5	1	1	1	211	9.06
Q96RP9	GFM1	1	1	1	1	751	7.01
Q86UU5	GGN	2	1	1	1	652	10.29
O95749	GGPS1	12	1	1	1	300	6.14
Q9UG22	GIMAP2	2	1	1	1	337	8.24
P49915	GMPS	1	1	1	1	693	6.87
P50148	GNAQ	4	1	1	1	359	5.68
P36915	GNL1	2	1	1	1	607	5.8
P01148	GNRH1	16	1	1	1	92	6.52
Q96P88	GNRHR2	4	1	1	1	292	9.26
Q9H4A6	GOLPH3	4	1	1	1	298	6.44
Q9HCN6	GP6	6	1	1	1	339	9.2
Q9UKJ3	GPATCH8	0	1	1	1	1502	8.66
Q8TDV5	GPR119	4	1	1	1	335	8.82
Q7Z601	GPR142	5	1	1	1	462	9.42
O14626	GPR171	3	1	1	1	319	8.85
Q6PRD1	GPR179	1	1	1	1	2367	5.71
Q9Y5Y3	GPR45	5	1	1	1	372	9.25
P60893	GPR85	3	1	1	1	370	9.66
Q8NFJ5	GPRC5A	4	1	1	1	357	8.15
Q6ZVF9	GPRIN3	3	1	1	1	776	7.56
Q13098	GPS1	2	1	1	1	491	6.74
Q86YR5	GPSM1	3	1	1	1	675	6.54
Q8TD30	GPT2	2	1	1	1	523	7.71
Q8IYS0	GRAMD1C	3	1	1	1	662	7.24
Q13588	GRAP	6	1	1	1	217	7.03
Q14449	GRB14	3	1	1	1	540	8.29
Q4ZG55	GREB1	0	1	1	1	1949	6.95
Q6ISB3	GRHL2	1	1	1	1	625	6.44
P39086	GRIK1	2	1	1	1	918	7.08
Q05586	GRIN1	5	1	1	1	938	8.88
O15399	GRIN2D	1	1	1	1	1336	8.35
P41594	GRM5	2	1	1	1	1212	7.78
Q12849	GRSF1	2	1	1	1	480	6.19
P48637	GSS	4	1	1	1	474	5.92
O15217	GSTA4	5	1	1	1	222	8.27
Q9Y2Q3	GSTK1	9	1	1	1	226	8.41
P30711	GSTT1	3	1	1	1	240	7.49
P29083	GTF2E1	4	1	1	1	439	4.82
Q9Y5Q8	GTF3C5	3	1	1	1	519	6.9
A4D1E9	GTPBP10	3	1	1	1	387	9.03
Q8N442	GUF1	3	1	1	1	669	8.59
Q7Z2Y8	GVINP1	1	1	1	1	2422	6.55
P07305	H1F0	7	1	2	1	194	10.84
Q71UI9	H2AFV	23	3	3	1	128	10.58
Q9P0M6	H2AFY2	3	1	1	1	372	9.69
Q9UJ83	HACL1	4	1	1	1	578	7.36
Q9NYQ3	HAO2	4	1	1	1	351	7.64
P10915	HAPLN1	4	1	1	1	354	7.42
Q96MB7	HARBI1	5	1	1	1	349	5.5
Q68CZ6	HAUS3	3	1	1	1	603	5.55
Q8TDQ0	HAVCR2	5	1	1	1	301	5.72
Q9P1Z3	HCN3	2	1	1	1	774	9.72
P56524	HDAC4	1	1	2	1	1084	6.96
Q9BY41	HDAC8	2	1	1	1	377	5.63
Q5U5R9	HECTD2	2	1	1	1	776	8.19
Q9ULI3	HEG1	3	1	1	1	1381	6.18
O95714	HERC2	0	1	1	1	4834	6.28
Q15034	HERC3	2	1	1	1	1050	6.28
Q9Y543	HES2	6	1	1	1	173	9.8
Q14526	HIC1	2	1	1	1	733	6.83
Q86Z02	HIPK1	2	1	1	1	1210	8.22
Q9BW71	HIRIP3	3	1	1	1	556	8.54
P22492	HIST1H1T	19	3	3	1	207	11.71
P16190	HLA-A	5	1	2	1	365	6.7
P10321	HLA-C	8	1	1	1	366	6.04
Q8NDA2	HMCN2	0	1	1	1	5059	5.87
Q9P0W2	HMG20B	3	1	1	1	317	9.35
P26583	HMGB2	6	1	1	1	209	7.81
Q86SG4	HMGN2P46	6	1	1	1	172	9.83
P50135	HNMT	7	1	1	1	292	5.34
P31270	HOXA11	6	1	1	1	313	8.7
P17481	HOXB8	7	1	1	1	243	8.28
Q9NYD6	HOXC10	4	1	1	1	342	8.18
P09630	HOXC6	10	1	1	1	235	9.1
P05981	HPN	4	1	1	1	417	7.62
Q96KN8	HRASLS5	7	1	1	1	279	8.24
Q9Y278	HS3ST2	3	1	1	1	367	9.89
Q96QI5	HS3ST6	4	1	1	1	342	10.78
Q96MM7	HS6ST2	2	1	1	1	605	9.73
Q8IZP7	HS6ST3	2	1	1	1	471	6.83
Q6YN16	HSDL2	5	1	1	1	418	7.99
Q4G112	HSF5	3	1	1	1	596	7.23
Q58FG1	HSP90AA4P	5	2	2	1	418	5.19
Q58FG0	HSP90AA5P	4	1	1	1	334	6.57
Q96MM6	HSPA12B	3	1	1	1	686	8.53
O95757	HSPA4L	1	1	1	1	839	5.88
P48741	HSPA7	18	5	5	1	367	7.87
Q9P2D0	IBTK	1	1	1	1	1353	7.71
P05362	ICAM1	3	1	1	1	532	7.99
Q9UMF0	ICAM5	2	1	1	1	924	5.95
P80217	IFI35	7	1	2	1	286	6.09
P09913	IFIT2	5	1	1	1	472	6.76
Q9UG01	IFT172	1	1	1	1	1749	6.13
Q8IY31	IFT20	10	1	1	1	132	5.12
Q9BW83	IFT27	10	1	1	1	186	5.41
Q13099	IFT88	1	1	1	1	833	6.54
P01764	IGHV3-23	21	1	1	1	117	8.28
A0M8Q6	IGLC7	25	1	1	1	106	8.29
Q8N9C0	IGSF22	2	1	1	1	903	7.12
Q14623	IHH	4	1	1	1	411	8.76
O14920	IKBKB	2	1	1	1	756	5.78
Q9H2S9	IKZF4	3	1	2	1	585	6.86
Q14626	IL11RA	5	1	1	1	422	7.84
Q99665	IL12RB2	1	1	1	1	862	7.75
Q8NAC3	IL17RC	1	1	1	1	791	6.1
Q9NPH3	IL1RAP	4	1	1	1	570	8.12
Q8N6P7	IL22RA1	3	1	1	1	574	6.21
Q71H61	ILDR2	3	1	1	1	639	8.12
Q13418	ILK	4	1	1	1	452	8.07
Q9H160	ING2	7	1	1	1	280	7.9
Q15735	INPP5J	1	1	1	1	1006	9.11
Q9Y581	INSL6	8	1	1	1	213	9.67
P06213	INSR	2	1	1	1	1382	6.2
Q68E01	INTS3	3	1	1	1	1043	5.8
Q9ULD6	INTU	4	1	1	1	942	5.9
Q96PC2	IP6K3	3	1	1	1	410	8.09
Q9UI26	IPO11	1	1	2	1	975	5.25
O00410	IPO5	2	1	1	1	1097	4.94
O15397	IPO8	3	1	1	1	1037	5.16
Q9H8X2	IPPK	3	1	1	1	491	8.37
Q15051	IQCB1	4	1	1	1	598	9.1
Q96DY2	IQCD	3	1	1	1	449	9.25
O43187	IRAK2	4	1	1	1	625	5.72
Q8IU81	IRF2BP1	3	1	1	1	584	8.18
P08514	ITGA2B	2	1	1	1	1039	5.38
P26006	ITGA3	2	1	1	1	1051	6.77
P08648	ITGA5	2	1	1	1	1049	5.77
P06756	ITGAV	1	1	1	1	1048	5.68
Q13352	ITGB3BP	3	1	1	1	177	9.07
P19827	ITIH1	5	1	1	1	911	6.79
P19823	ITIH2	2	1	1	1	946	6.86
Q6GPH6	ITPRIPL1	2	1	1	1	555	6.46
Q3MIP1	ITPRIPL2	4	1	1	1	535	9.42
Q15811	ITSN1	1	1	1	1	1721	7.77
Q9NZM3	ITSN2	0	1	1	1	1697	8.12
Q92833	JARID2	2	1	1	1	1246	9.38
Q8WYK2	JDP2	6	1	2	1	163	9.23
Q8WXH2	JPH3	1	1	1	1	748	9.39
Q7Z3B3	KANSL1	1	1	1	1	1105	8.81
Q9BW62	KATNAL1	2	1	1	1	490	6.74
Q3ZCT8	KBTBD12	2	1	1	1	623	5.99
Q92953	KCNB2	1	1	1	1	911	6.14
P48547	KCNC1	3	1	2	1	511	6.58
Q9NZV8	KCND2	2	1	1	1	630	7.97
Q9H3M0	KCNF1	5	1	1	1	494	6.3
O95259	KCNH1	1	1	1	1	989	7.58
Q9UQ05	KCNH4	3	1	1	1	1017	8.54
Q9NZI2	KCNIP1	7	1	1	1	227	5.26
O60928	KCNJ13	5	1	1	1	360	6.27
Q12791	KCNMA1	1	1	1	1	1236	7.06
P56696	KCNQ4	2	1	1	1	695	9.54
B2RXH2	KDM4E	3	1	2	1	506	7.84
Q14145	KEAP1	2	1	1	1	624	6.44
P23276	KEL	2	1	1	1	732	7.9
Q587J8	KHDC3L	8	1	1	1	217	9.48
Q9BVV6	KIAA0586	1	1	1	1	1533	5.54
Q8IV33	KIAA0825	1	1	1	1	1275	6.61
Q8NCT3	KIAA0895	3	1	1	1	520	10.02
Q6ICG6	KIAA0930	2	1	1	1	404	7.94
Q9Y496	KIF3A	2	1	1	1	699	6.54
Q2VIQ3	KIF4B	8	7	8	1	1234	6.18
Q12840	KIF5A	4	3	3	1	1032	5.9
Q92845	KIFAP3	1	1	1	1	792	5.08
Q9BVG8	KIFC3	1	1	1	1	833	7.69
O60870	KIN	3	1	1	1	393	8.95
Q15726	KISS1	10	1	1	1	138	10.14
Q969F8	KISS1R	8	1	1	1	398	9.85
Q86Z14	KLB	1	1	1	1	1044	9.22
Q9H0B6	KLC2	3	1	1	1	622	7.15
Q9NSK0	KLC4	3	1	1	1	619	6.18
O94889	KLHL18	6	1	1	1	574	5.6
Q53HC5	KLHL26	2	1	1	1	615	6.48
A6NCF5	KLHL33	5	1	1	1	533	7.36
Q2WGJ6	KLHL38	3	1	1	1	581	7.93
Q8IVT5	KSR1	4	1	1	1	923	8.66
Q9Y6N6	LAMC3	1	1	1	1	1575	6.58
O43813	LANCL1	6	1	1	1	399	7.75
Q9BRS8	LARP6	3	1	2	1	491	8.25
O95835	LATS1	2	1	1	1	1130	8.7
Q8N3X6	LCORL	3	1	1	1	602	7.94
Q86U70	LDB1	5	1	1	1	411	6.96
P07864	LDHC	4	1	1	1	332	7.46
P05162	LGALS2	14	1	1	1	132	6.38
O75019	LILRA1	2	1	1	1	489	7.84
O75023	LILRB5	2	1	1	1	590	7.3
Q9UGP4	LIMD1	2	1	1	1	676	6.65
P53667	LIMK1	3	1	1	1	647	6.98
Q9NUP9	LIN7C	4	1	1	1	197	8.43
P0C7V0	LINC00271	6	1	1	1	271	11.36
P0C842	LINC00614	12	1	1	1	121	4.59
P0C6S8	LINGO3	2	1	1	1	592	8.54
Q05469	LIPE	1	1	1	1	1076	6.7
Q5VXJ0	LIPK	4	1	1	1	399	8.25
Q9NUN5	LMBRD1	3	1	1	1	540	7.77
Q96KR4	LMLN	2	1	1	1	655	6.93
Q03252	LMNB2	2	1	1	1	620	5.59
P36776	LONP1	1	1	1	1	959	6.39
Q8IVV2	LOXHD1	1	1	1	1	1947	5.38
Q8NF37	LPCAT1	2	1	1	1	534	6.02
Q643R3	LPCAT4	4	1	2	1	524	8.97
P22079	LPO	1	1	1	1	712	8.62
Q9BTN0	LRFN3	2	1	1	1	628	7.24
Q7Z4F1	LRP10	3	1	1	1	713	5.52
Q9NZR2	LRP1B	0	1	1	1	4599	5.3
P98164	LRP2	0	1	1	1	4655	5.08
O75197	LRP5	1	1	1	1	1615	5.34
Q9BTT6	LRRC1	2	1	1	1	524	5.02
Q86X40	LRRC28	7	1	1	1	367	7.94
Q8WV35	LRRC29	9	1	1	1	223	7.85
Q14392	LRRC32	2	1	1	1	662	6.13
O60309	LRRC37A3	1	1	1	1	1634	5.31
Q8N7C0	LRRC52	8	1	1	1	313	5.74
Q96CX6	LRRC58	5	1	1	1	371	6.84
Q86X45	LRRC6	2	1	1	1	466	6.51
Q96NW7	LRRC7	1	1	1	1	1537	6.81
Q6NSJ5	LRRC8E	2	1	1	1	796	6.96
Q9C099	LRRCC1	2	1	1	1	1032	5.88
A4D1F6	LRRD1	2	1	1	1	860	7.46
Q8N967	LRTM2	2	1	1	1	370	7.87
Q14766	LTBP1	2	1	1	1	1721	5.96
P29376	LTK	2	1	1	1	864	6.49
Q86TE4	LUZP2	4	1	1	1	346	8.73
Q99698	LYST	0	1	1	1	3801	6.61
Q9Y5Y7	LYVE1	4	1	1	1	322	8.28
Q8WZA0	LZIC	7	1	1	1	190	4.94
Q9BRK4	LZTS2	1	1	1	1	669	6.51
Q9Y586	MAB21L2	3	1	1	1	359	8.56
A6NCF6	MAGEA13P	4	1	1	1	341	6.37
A8MXT2	MAGEB17	3	1	1	1	336	9.2
O15480	MAGEB3	3	1	1	1	346	10.07
Q7Z304	MAMDC2	1	1	1	1	686	5.16
Q9UKM7	MAN1B1	1	1	1	1	699	7.72
P49641	MAN2A2	1	1	1	1	1150	6.84
P78559	MAP1A	0	1	1	1	2803	4.92
Q66K74	MAP1S	2	1	1	1	1059	7.3
Q02750	MAP2K1	2	1	1	1	393	6.62
Q13163	MAP2K5	3	1	1	1	448	6.39
Q12851	MAP4K2	1	1	1	1	820	6.34
P28482	MAPK1	4	1	1	1	360	6.98
Q9UQF2	MAPK8IP1	3	1	1	1	711	4.98
P45984	MAPK9	4	1	1	1	424	5.63
O60336	MAPKBP1	2	1	1	1	1514	6.76
O60337	MARCH6	2	1	1	1	910	6.28
P56192	MARS	1	1	1	1	900	6.16
P35410	MAS1L	2	1	1	1	378	8.32
O95460	MATN4	2	1	1	1	622	6.1
P02144	MB	23	1	1	1	154	7.68
A6NDZ8	MBD3L4	8	1	1	1	208	11.44
Q6ZWT7	MBOAT2	5	1	1	1	520	8.03
Q96RQ3	MCCC1	1	1	1	1	725	7.78
Q9HCC0	MCCC2	2	1	1	1	563	7.68
P40926	MDH2	3	1	1	1	338	8.68
Q8TC05	MDM1	2	1	1	1	714	9.11
Q00987	MDM2	5	1	1	1	491	4.69
Q86YW9	MED12L	1	1	1	1	2145	7.77
Q15528	MED22	6	1	1	1	200	4.68
Q96HR3	MED30	5	1	1	1	178	8.27
Q9NPJ6	MED4	4	1	1	1	270	5.1
Q96G25	MED8	7	1	1	1	268	7.44
Q7Z7M0	MEGF8	1	1	1	1	2845	6.87
Q5TIA1	MEI1	2	1	1	1	1274	6.7
Q9BRJ9	MESP1	5	1	1	1	268	8.9
Q0VG99	MESP2	8	1	1	1	397	7.34
P55081	MFAP1	3	1	1	1	439	4.98
Q8IWA4	MFN1	3	1	1	1	741	6.33
Q8NBP5	MFSD9	3	1	2	1	474	9.14
O14880	MGST3	9	1	1	1	152	9.38
Q29983	MICA	3	1	1	1	383	6.98
O15344	MID1	2	1	1	1	667	6.8
Q9UJV3	MID2	2	1	1	1	735	7.39
Q8N108	MIER1	4	1	1	1	512	4.42
Q9H081	MIS12	4	1	1	1	205	5.69
Q9UL63	MKLN1	3	1	1	1	735	6.34
Q9H000	MKRN2	2	1	1	1	416	7.61
Q13064	MKRN3	2	1	1	1	507	5.73
P45452	MMP13	3	1	1	1	471	5.6
Q99542	MMP19	9	1	1	1	508	7.59
O60882	MMP20	8	1	1	1	483	8.87
Q96BY2	MOAP1	4	1	1	1	351	5.27
Q9Y3A3	MOB4	5	1	1	1	225	5.78
Q96PD6	MOGAT1	7	1	1	1	335	9.51
Q7Z3U7	MON2	1	1	1	1	1717	6.06
Q2M385	MPEG1	5	1	1	1	716	7.65
Q99549	MPHOSPH8	1	1	1	1	860	6.06
Q9NRX2	MRPL17	6	1	1	1	175	10.11
Q9NWU5	MRPL22	9	1	1	1	206	9.94
P09001	MRPL3	5	1	1	1	348	9.48
Q8IXM3	MRPL41	7	1	1	1	137	9.57
Q9Y2Q9	MRPS28	5	1	1	1	187	9.1
Q96PG1	MS4A4E	8	1	1	1	132	8.27
Q9GZW8	MS4A7	7	1	1	1	240	6.65
O60682	MSC	8	1	1	1	206	9.09
Q8N5Y2	MSL3	5	1	1	1	521	8.21
Q9BUK6	MSTO1	3	1	1	1	570	6.11
Q96DY7	MTBP	1	1	1	1	904	7.77
Q9NZJ7	MTCH1	3	1	1	1	389	9.32
Q9BT17	MTG1	6	1	1	1	334	9.47
P49914	MTHFS	7	1	1	1	203	7.88
Q13614	MTMR2	3	1	1	1	643	7.4
Q99707	MTR	1	1	1	1	1265	5.58
P0CJ75	MTRNR2L8	88	1	1	1	24	9.32
Q9UBK8	MTRR	2	1	2	1	725	6.49
Q5JR59	MTUS2	1	1	1	1	1369	6.68
Q5HYI7	MTX3	6	1	1	1	312	7.8
Q6W4X9	MUC6	1	1	1	1	2439	7.39
P10243	MYBL1	2	1	1	1	752	7.12
Q9P2K5	MYEF2	7	2	3	1	600	8.75
P13533	MYH6	2	3	4	1	1939	5.73
P05976	MYL1	12	2	4	1	194	5.03
Q9BUA6	MYL10	11	1	2	1	226	5.73
P12829	MYL4	16	1	1	1	197	5.03
Q9UKN7	MYO15A	0	1	1	1	3530	9.17
Q13402	MYO7A	1	1	1	1	2215	8.57
Q9NZM1	MYOF	1	1	1	1	2061	6.18
Q86TC9	MYPN	1	1	1	1	1320	6.77
Q6NZ67	MZT2B	9	1	1	1	158	10.15
Q147X3	NAA30	4	1	1	1	362	5.52
Q5VZE5	NAA35	1	1	1	1	725	7.05
Q13506	NAB1	2	1	1	1	487	6.7
O15069	NACAD	1	1	1	1	1562	4.23
P17050	NAGA	4	1	1	1	411	5.19
P54802	NAGLU	3	1	1	1	743	6.65
Q6IQ20	NAPEPLD	3	1	1	1	393	6.06
Q96I59	NARS2	2	1	1	1	477	7.24
Q8NFP9	NBEA	0	1	1	1	2946	6.18
Q6ZS30	NBEAL1	1	1	1	1	2694	6.44
P0C2Y1	NBPF7	3	1	1	1	421	4.79
Q86XI2	NCAPG2	1	1	1	1	1143	6.87
P55160	NCKAP1L	3	1	1	1	1127	6.86
Q969V3	NCLN	2	1	1	1	563	6.89
Q9Y6Q9	NCOA3	2	1	1	1	1424	7.47
O75376	NCOR1	1	1	1	1	2440	7.11
Q9GZM8	NDEL1	3	1	1	1	345	5.24
Q7L592	NDUFAF7	3	1	1	1	441	8.34
O95168	NDUFB4	8	1	1	1	129	9.85
O95139	NDUFB6	13	1	1	1	128	9.63
O43181	NDUFS4	10	1	1	1	175	10.3
O75251	NDUFS7	7	1	1	1	213	9.99
Q14511	NEDD9	2	1	1	1	834	6.7
Q96FI4	NEIL1	5	1	1	1	390	9.92
Q6ZWH5	NEK10	1	1	2	1	1172	6.8
Q99519	NEU1	4	1	1	1	415	5.88
O00712	NFIB	3	1	1	1	420	8.87
P25963	NFKBIA	7	1	1	1	317	4.68
Q9Y697	NFS1	7	1	1	1	457	8.31
Q8NEJ9	NGDN	4	1	1	1	315	9.57
Q9NPE2	NGRN	2	1	1	1	291	9.1
Q9H9Q4	NHEJ1	5	1	1	1	299	5.97
Q9H841	NIPAL2	4	1	1	1	368	8.92
Q17RQ9	NKPD1	4	1	1	1	610	8.85
Q86WI3	NLRC5	1	1	1	1	1866	6.44
Q7RTR0	NLRP9	1	1	1	1	991	6.51
P28336	NMBR	5	1	1	1	390	8.66
P56597	NME5	5	1	1	1	212	6.29
Q8WTT2	NOC3L	2	1	1	1	800	9.17
O75052	NOS1AP	5	1	1	1	506	6.3
Q8NG41	NPB	18	1	1	1	125	9.91
P48145	NPBWR1	9	1	1	1	328	8.73
Q6UXI9	NPNT	3	1	1	1	565	8.34
Q8WTW4	NPRL2	6	1	1	1	380	6.52
P15559	NQO1	5	1	1	1	274	8.88
P48552	NRIP1	1	1	1	1	1158	8.18
Q99748	NRTN	5	1	1	1	197	10.92
O95478	NSA2	4	1	1	1	260	10.27
P46459	NSF	2	1	1	1	744	6.95
Q86YG4	NT5DC4	2	1	1	1	428	6.04
O95631	NTN1	2	1	1	1	604	8.76
Q9Y5A7	NUB1	4	1	1	1	615	5.96
Q8IVD9	NUDCD3	6	1	1	1	361	5.25
Q9BW91	NUDT9	4	1	1	1	350	8.22
Q68CJ6	NUGGC	3	1	1	1	796	8.63
Q12769	NUP160	1	1	1	1	1436	5.5
P52948	NUP98	1	1	3	1	1817	6.4
Q9BXS6	NUSAP1	3	1	1	1	441	9.91
Q149M9	NWD1	1	1	1	1	1564	6.74
Q969Y0	NXPE3	3	1	1	1	559	8.87
P00973	OAS1	6	1	1	1	400	8.22
P29728	OAS2	1	1	1	1	719	8.25
Q9H607	OCEL1	6	1	1	1	264	9.99
Q14990	ODF1	6	1	1	1	250	8.03
Q8IXM7	ODF3L1	4	1	1	1	274	9.54
O43482	OIP5	11	1	1	1	229	7.37
Q9NTK5	OLA1	4	1	1	1	396	7.81
Q96PB7	OLFM3	4	1	1	1	478	8.15
O60313	OPA1	1	1	1	1	960	7.87
Q8NHC4	OR10J5	6	1	1	1	309	8.29
Q8NH06	OR1P1	6	1	1	1	330	8.03
Q6IF42	OR2A2	3	1	2	1	318	8.37
Q8NHB1	OR2V1	3	1	1	1	315	8.57
Q96R30	OR2V2	4	1	1	1	315	8.47
Q8NGD2	OR4K2	3	1	1	1	314	7.66
Q8NGD0	OR4M1	7	1	1	1	313	8.09
Q8NGL7	OR4P4	3	1	1	1	312	8.4
Q9H340	OR51B6	4	1	1	1	312	9.04
Q8NGK0	OR51G2	4	1	1	1	314	8.59
Q8NGQ6	OR9I1	4	1	1	1	314	8.7
Q9H4L5	OSBPL3	1	1	1	1	887	6.87
Q9H0X9	OSBPL5	2	1	1	1	879	7.47
Q9BZF2	OSBPL7	2	1	1	1	842	8.05
Q86WC4	OSTM1	7	1	1	1	334	6.01
Q6ZRI0	OTOG	0	1	1	1	2925	5.91
A6NHN0	OTOL1	5	1	1	1	477	8.34
Q5VV17	OTUD1	2	1	1	1	481	6.05
O14753	OVOL1	5	1	1	1	267	8.7
Q9BYC2	OXCT2	3	1	1	1	517	7.14
Q96HP4	OXNAD1	5	1	1	1	312	8.37
P13674	P4HA1	2	1	1	1	534	6.01
Q9NXG6	P4HTM	5	1	1	1	502	6.06
Q9H361	PABPC3	26	17	19	1	631	9.67
P0CB38	PABPC4L	2	1	1	1	370	9.5
Q96DU9	PABPC5	7	3	3	1	382	9.51
Q86U42	PABPN1	9	1	1	1	306	5.06
Q9Y2J8	PADI2	1	1	1	1	665	5.59
Q9ULW8	PADI3	3	1	1	1	664	5.54
Q6TGC4	PADI6	2	1	1	1	694	5.27
O96013	PAK4	2	1	1	1	591	9.73
Q86YC2	PALB2	1	1	1	1	1186	6.44
Q8IXS6	PALM2	2	1	1	1	379	5.1
P19021	PAM	2	1	1	1	973	6.42
Q58A45	PAN3	2	1	1	1	887	8.57
Q8TE04	PANK1	2	1	1	1	598	7.56
Q9BZ23	PANK2	2	1	1	1	570	9.28
Q96RD7	PANX1	4	1	1	1	426	6.01
Q5XG87	PAPD7	1	1	1	1	772	9.52
O43252	PAPSS1	3	1	1	1	624	6.86
Q8TEZ7	PAQR8	2	1	1	1	354	8.35
Q8TEW8	PARD3B	1	1	1	1	1205	8.37
Q9NPB6	PARD6A	5	1	1	1	346	9.2
Q8IXQ6	PARP9	1	1	1	1	854	7.91
Q9HBI1	PARVB	3	1	1	1	364	6.73
C9JE40	PATL2	3	1	1	1	543	5.1
Q9BYU1	PBX4	5	1	1	1	374	8.82
P11498	PC	1	1	1	1	1178	6.84
P05165	PCCA	3	1	1	1	728	7.52
Q9UN75	PCDHA12	3	1	1	1	941	5.27
Q9UN74	PCDHA4	2	1	1	1	947	5.08
Q9Y5I4	PCDHAC2	2	1	1	1	1007	5.41
Q9Y5E2	PCDHB7	2	1	1	1	793	5.02
Q9Y5H2	PCDHGA11	2	1	1	1	935	4.96
Q9UN70	PCDHGC3	1	1	1	1	934	5.21
O94913	PCF11	1	1	1	1	1555	8.48
P22061	PCMT1	7	1	1	1	227	7.21
Q96MG8	PCMTD1	4	1	1	1	357	5.66
P12004	PCNA	10	1	1	1	261	4.69
Q92824	PCSK5	1	1	1	1	1860	6.1
Q9UHG3	PCYOX1	2	1	1	1	505	6.18
P49585	PCYT1A	4	1	1	1	367	7.25
Q9H2J4	PDCL3	4	1	1	1	239	4.84
Q08493	PDE4C	3	1	1	1	712	5.2
Q9NRA1	PDGFC	3	1	1	1	345	6.14
Q15119	PDK2	5	1	1	1	407	6.61
Q16654	PDK4	5	1	1	1	411	6.65
Q53GG5	PDLIM3	4	1	1	1	364	6.89
Q8NCN5	PDPR	2	1	1	1	879	6.35
Q9UPQ7	PDZRN3	1	1	1	1	1066	6.02
P56645	PER3	2	1	1	1	1201	6.89
Q9Y5Y5	PEX16	3	1	1	1	336	9.85
P56589	PEX3	2	1	1	1	373	8.15
P10720	PF4V1	8	1	1	1	104	9.1
Q99471	PFDN5	12	1	1	1	154	6.33
Q96DM1	PGBD4	1	1	1	1	585	9.17
Q96G03	PGM2	3	1	1	1	612	6.73
Q6PCE3	PGM2L1	3	1	1	1	622	7.15
P06401	PGR	2	1	1	1	933	6.49
O75167	PHACTR2	2	1	1	1	634	8.16
O43189	PHF1	3	1	1	1	567	9.01
Q8WV24	PHLDA1	3	1	1	1	401	9.89
O14832	PHYH	4	1	1	1	338	8.47
Q9UBF8	PI4KB	1	1	1	1	816	6.25
Q13492	PICALM	2	1	1	1	652	7.9
P01833	PIGR	1	1	1	1	764	5.74
O00750	PIK3C2B	1	1	2	1	1634	7.3
O75747	PIK3C2G	1	1	1	1	1445	6.93
Q99570	PIK3R4	1	1	1	1	1358	7.17
Q96BK5	PINX1	5	1	1	1	328	9.6
P0C851	PIRT	23	1	1	1	137	9.83
Q99697	PITX2	10	1	1	1	317	9.45
Q7Z443	PKD1L3	1	1	1	1	1732	8.48
P14618	PKM	2	1	1	1	531	7.84
Q99640	PKMYT1	2	1	1	1	499	6.93
Q53H76	PLA1A	2	1	1	1	456	7.37
O60733	PLA2G6	1	1	1	1	806	7.27
Q9BRC7	PLCD4	2	1	1	1	762	5.21
O75038	PLCH2	1	1	1	1	1416	7.84
Q13393	PLD1	1	1	1	1	1074	8.78
P08567	PLEK	3	1	1	1	350	8.28
O94827	PLEKHG5	1	1	1	1	1062	6.3
Q9Y4G2	PLEKHM1	2	1	1	1	1056	6.52
Q494U1	PLEKHN1	2	1	1	1	663	8.46
P00747	PLG	2	1	1	1	810	7.24
O15031	PLXNB2	1	1	1	1	1838	6.24
P02689	PMP2	17	1	1	1	132	9.83
Q6P2M8	PNCK	4	1	1	1	343	6.76
P54315	PNLIPRP1	2	1	1	1	467	5.73
P41247	PNPLA4	5	1	1	1	253	9.11
P09884	POLA1	2	1	1	1	1462	5.85
Q9NRF9	POLE3	17	1	1	1	147	4.74
P16435	POR	2	1	1	1	677	5.58
Q01860	POU5F1	4	1	2	1	360	5.94
Q14863	POU6F1	5	1	1	1	301	9.14
Q08752	PPID	2	1	1	1	370	7.21
P30405	PPIF	13	1	1	1	207	9.38
P35813	PPM1A	3	1	1	1	382	5.36
O75688	PPM1B	5	1	1	1	479	5.05
P49593	PPM1F	3	1	1	1	454	5.1
Q8TAE6	PPP1R14C	4	1	1	1	165	5.16
O75807	PPP1R15A	3	1	1	1	674	4.61
Q5SWA1	PPP1R15B	4	1	1	1	713	4.69
Q16821	PPP1R3A	2	1	1	1	1122	5
Q86XI6	PPP1R3B	4	1	1	1	285	6.14
O95685	PPP1R3D	7	1	1	1	299	8.07
P30153	PPP2R1A	2	1	1	1	589	5.11
P53041	PPP5C	4	1	1	1	499	6.28
P78395	PRAME	5	1	1	1	509	6.9
O95522	PRAMEF12	5	1	1	1	483	6.52
Q5VTA0	PRAMEF17	3	1	1	1	474	8.06
O60811	PRAMEF2	3	1	1	1	474	7.83
Q9H4Q3	PRDM13	5	1	1	1	707	8.73
Q9NQV7	PRDM9	2	1	1	1	894	9.19
Q9Y255	PRELID1	5	1	1	1	219	9.54
Q70Z35	PREX2	1	1	1	1	1606	7.44
Q7Z3G6	PRICKLE2	2	1	1	1	844	7.36
P54646	PRKAA2	3	1	1	1	552	7.75
P05129	PRKCG	3	1	1	1	697	7.46
O94806	PRKD3	2	1	1	1	890	6.87
Q9H875	PRKRIP1	5	1	1	1	184	9.79
P07225	PROS1	3	1	1	1	676	5.67
Q13523	PRPF4B	1	1	1	1	1007	10.26
Q569H4	PRR16	3	1	1	1	304	8.9
Q5JSZ5	PRRC2B	0	1	1	1	2229	8.34
O14668	PRRG1	7	1	1	1	218	5.19
Q99946	PRRT1	9	1	1	1	306	7.65
P07478	PRSS2	4	1	1	1	247	4.92
Q8NF86	PRSS33	3	1	1	1	280	9.94
Q9NYI0	PSD3	2	1	1	1	1048	5.99
P11801	PSKH1	3	1	1	1	424	9.8
Q8TAA3	PSMA8	3	1	1	1	256	8.98
P49721	PSMB2	5	1	1	1	201	7.02
P62191	PSMC1	5	1	1	1	440	6.21
P35998	PSMC2	6	1	1	1	433	5.95
P62333	PSMC6	4	1	1	1	389	7.49
P55036	PSMD4	4	1	1	1	377	4.79
Q9UL46	PSME2	7	1	1	1	239	5.73
Q3KNS1	PTCHD3	1	1	1	1	767	6.24
Q8WUK0	PTPMT1	6	1	1	1	201	9.77
Q99952	PTPN18	4	1	1	1	460	8.25
P29074	PTPN4	1	1	1	1	926	7.44
P29350	PTPN6	2	1	1	1	595	7.78
P43378	PTPN9	3	1	1	1	593	8.02
P28827	PTPRM	1	1	1	1	1452	6.65
P23471	PTPRZ1	1	1	1	1	2315	4.88
Q96N64	PWWP2A	2	1	1	1	755	9
Q8WU10	PYROXD1	2	1	1	1	500	5.85
P47897	QARS	4	1	1	1	775	7.15
Q9NXS2	QPCTL	3	1	1	1	382	9.82
Q15274	QPRT	3	1	1	1	297	6.21
Q9Y3T6	R3HCC1	5	1	1	1	440	5.63
Q6IQ22	RAB12	9	2	2	1	244	8.41
P59190	RAB15	16	3	3	1	212	5.71
O95755	RAB36	8	1	1	1	333	7.85
P61020	RAB5B	12	2	2	1	215	8.13
P51149	RAB7A	7	1	1	1	207	6.7
P61006	RAB8A	14	3	3	1	207	9.07
Q09MP3	RAD51AP2	2	1	1	1	1159	7.34
Q99638	RAD9A	10	1	2	1	391	5.66
P78406	RAE1	2	1	1	1	368	7.83
Q8TD07	RAET1E	8	1	1	1	263	8.18
Q12967	RALGDS	1	1	1	1	914	5.72
Q86SE5	RALYL	8	2	2	1	291	7.93
P47736	RAP1GAP	4	1	1	1	663	5.82
Q70E73	RAPH1	2	1	1	1	1250	8.85
P10276	RARA	2	1	1	1	462	7.9
Q9Y272	RASD1	4	1	1	1	281	9
Q8IZ41	RASEF	1	1	1	1	740	5.11
Q8N431	RASGEF1C	3	1	1	1	466	7.65
Q8TDF6	RASGRP4	4	1	1	1	673	8.02
Q86WH2	RASSF3	6	1	1	1	238	7.44
Q8NHQ8	RASSF8	3	1	2	1	419	6.49
O75901	RASSF9	4	1	1	1	435	5.31
Q99708	RBBP8	2	1	1	1	897	6.3
Q08999	RBL2	1	1	1	1	1139	7.44
Q9BWF3	RBM4	4	1	1	1	364	7.08
Q8IUH3	RBM45	2	1	1	1	476	7.17
A0AV96	RBM47	2	1	1	1	593	7.68
Q9BQ04	RBM4B	4	1	1	1	359	6.74
Q9P2K3	RCOR3	2	1	1	1	495	8.27
Q8IZV5	RDH10	5	1	1	1	341	7.4
Q96NR8	RDH12	3	1	1	1	316	9.69
Q8NG50	RDM1	5	1	1	1	284	6.05
O94762	RECQL5	1	1	1	1	991	8.56
Q04864	REL	3	1	1	1	619	5.86
Q969Z4	RELT	3	1	1	1	430	8.35
Q6BDI9	REP15	5	1	1	1	236	7.25
O75677	RFPL1	6	1	1	1	317	7.52
P48380	RFX3	3	1	1	1	749	6
Q96B86	RGMA	4	1	1	1	450	7.42
A6NKT7	RGPD3	1	1	1	1	1758	6.33
O76081	RGS20	3	1	1	1	388	6.92
P49798	RGS4	9	1	1	1	205	8.37
Q96CC6	RHBDF1	2	1	1	1	855	8.44
O94844	RHOBTB1	1	1	1	1	696	6.87
A8MT19	RHPN2P1	1	1	1	1	583	6.98
Q8N443	RIBC1	2	1	1	1	379	8.76
Q5UIP0	RIF1	1	1	1	1	2472	5.52
Q969X0	RILPL2	6	1	1	1	211	4.98
O00584	RNASET2	7	1	1	1	256	7.08
Q8IUD6	RNF135	3	1	1	1	432	6.81
Q8NCN4	RNF169	3	1	1	1	708	9.1
Q99496	RNF2	5	1	1	1	336	6.84
Q6ZRF8	RNF207	3	1	2	1	634	6.68
Q96BH1	RNF25	3	1	1	1	459	6.54
Q9H2S5	RNF39	3	1	1	1	420	8.29
Q96EX2	RNFT2	3	1	1	1	444	7.84
O60942	RNGTT	2	1	1	1	597	8.13
Q9Y6N7	ROBO1	0	1	1	1	1651	6.04
Q9GZN7	ROGDI	6	1	1	1	287	8.16
Q96C74	ROPN1L	5	1	1	1	230	7.72
Q13156	RPA4	5	1	1	1	261	6.52
Q68CZ1	RPGRIP1L	2	1	1	1	1315	5.35
Q96S38	RPS6KC1	2	1	1	1	1066	4.87
Q7L523	RRAGA	4	1	1	1	313	7.72
Q7LG56	RRM2B	2	1	1	1	351	4.97
Q9H1X1	RSPH9	8	1	1	1	276	5.43
Q7L4I2	RSRC2	3	1	1	1	434	11.33
O95197	RTN3	1	1	1	1	1032	4.96
Q8WWV3	RTN4IP1	5	1	1	1	396	9.11
Q96T51	RUFY1	2	1	1	1	708	5.74
Q59EK9	RUNDC3A	5	1	1	1	446	5.27
P0DJI9	SAA2	11	1	1	1	122	9.14
Q14151	SAFB2	1	1	1	1	953	6.16
Q9NXZ1	SAGE1	2	1	1	1	904	6.48
Q9BXA9	SALL3	1	1	1	1	1300	6.99
Q9UJQ4	SALL4	1	1	1	1	1053	7.47
Q9UL12	SARDH	2	1	1	1	918	7.25
P49591	SARS	4	1	1	1	514	6.43
O94885	SASH1	1	1	1	1	1247	6.09
Q86WG5	SBF2	1	1	1	1	1849	7.06
Q9BY12	SCAPER	1	1	1	1	1400	7.44
Q6AZY7	SCARA3	2	1	1	1	606	6.54
O75556	SCGB2A1	21	1	1	1	95	5.78
Q99250	SCN2A	1	1	1	1	2005	5.73
Q9NY46	SCN3A	1	1	1	1	2000	5.8
Q9NVU7	SDAD1	1	1	1	1	687	9.25
Q96C92	SDCCAG3	3	1	2	1	435	5.14
Q9HCN8	SDF2L1	7	1	1	1	221	7.03
Q9NX18	SDHAF2	10	1	1	1	166	6.8
Q15436	SEC23A	2	1	1	1	765	7.08
P53992	SEC24C	1	1	1	1	1094	7.06
Q99442	SEC62	2	1	1	1	399	7.12
Q96T21	SECISBP2	2	1	2	1	854	8.12
Q14563	SEMA3A	2	1	1	1	771	7.42
Q99985	SEMA3C	2	1	1	1	751	8.69
Q9NPR2	SEMA4B	1	1	1	1	832	6.95
Q13591	SEMA5A	2	1	1	1	1074	7.21
Q8NFY4	SEMA6D	1	1	1	1	1073	8.51
Q02383	SEMG2	3	1	1	1	582	9.07
Q96HI0	SENP5	2	1	1	1	755	9.17
Q9BQF6	SENP7	2	1	1	1	1050	6.61
Q9HD40	SEPSECS	2	1	1	1	501	8.05
Q96JX3	SERAC1	3	1	1	1	654	7.68
P35237	SERPINB6	3	1	1	1	376	5.27
P05121	SERPINE1	2	1	1	1	402	7.2
A8MV23	SERPINE3	5	1	1	1	424	7.18
P08697	SERPINF2	4	1	1	1	491	6.29
Q9Y6P5	SESN1	6	1	1	1	492	6.09
Q9UPS6	SETD1B	1	1	1	1	1966	4.96
Q8TBK2	SETD6	4	1	1	1	473	5.34
Q12872	SFSWAP	1	1	1	1	951	8.05
P11686	SFTPC	12	1	2	1	197	6.65
O14492	SH2B2	2	1	1	1	632	6.27
O14796	SH2D1B	12	1	1	1	132	8.82
Q7L8J4	SH3BP5L	3	1	1	1	393	5.77
A4FU49	SH3D21	2	1	1	1	640	5.76
Q5TCZ1	SH3PXD2A	2	1	1	1	1133	8.9
Q8TEC5	SH3RF2	2	1	1	1	729	9.94
Q8TEJ3	SH3RF3	2	1	1	1	882	8.84
Q9UPX8	SHANK2	1	1	1	1	1470	6.9
Q9BZQ2	SHCBP1L	3	1	2	1	653	5.31
Q9ULL8	SHROOM4	1	1	1	1	1493	6.65
Q96RL6	SIGLEC11	3	1	2	1	698	7.5
Q08ET2	SIGLEC14	2	1	1	1	396	7.96
Q9BRV8	SIKE1	6	1	1	1	207	5.21
Q9H173	SIL1	4	1	1	1	461	5.36
Q96ST3	SIN3A	1	1	1	1	1273	7.25
O60292	SIPA1L3	1	1	1	1	1781	8.32
Q9H106	SIRPD	9	1	1	1	197	9.47
O95475	SIX6	4	1	1	1	246	9.42
Q13291	SLAMF1	4	1	1	1	335	8.46
Q9UHW9	SLC12A6	1	1	1	1	1150	7.08
Q9UKG4	SLC13A4	3	1	1	1	626	7.42
Q15849	SLC14A2	1	1	1	1	920	6.95
O15427	SLC16A3	3	1	1	1	465	7.96
P41440	SLC19A1	1	1	1	1	591	8.95
P43005	SLC1A1	5	1	1	1	524	5.71
Q6KCM7	SLC25A25	5	1	1	1	469	8.35
O95847	SLC25A27	2	1	1	1	323	9.07
Q9BSK2	SLC25A33	4	1	1	1	321	9.6
P12235	SLC25A4	30	8	11	1	298	9.76
O43511	SLC26A4	3	1	1	1	780	6.39
Q6PXP3	SLC2A7	3	1	1	1	512	8.41
Q8TB61	SLC35B2	8	1	2	1	432	9.16
Q8WUX1	SLC38A5	2	1	2	1	472	8.21
Q9NY26	SLC39A1	4	1	1	1	324	5.92
Q92504	SLC39A7	3	1	1	1	469	6.87
Q8NCS7	SLC44A5	2	1	1	1	719	8.18
Q9UMX9	SLC45A2	4	1	1	1	530	7.44
Q9Y6R1	SLC4A4	3	1	1	1	1079	6.8
Q2Y0W8	SLC4A8	1	1	1	1	1093	6.68
Q9UN76	SLC6A14	2	1	1	1	642	8.19
Q9GZN6	SLC6A16	4	1	1	1	736	8.27
Q9H1V8	SLC6A17	2	1	1	1	727	5.99
Q01959	SLC6A3	3	1	1	1	620	6.92
Q9Y345	SLC6A5	4	1	1	1	797	7.52
Q9UPY5	SLC7A11	2	1	1	1	501	9.19
P52569	SLC7A2	2	1	1	1	658	7.28
Q14940	SLC9A5	1	1	1	1	896	7.56
Q4G0N8	SLC9C1	1	1	1	1	1177	7.14
Q5TAH2	SLC9C2	2	1	1	1	1124	6.92
G3V0H7	SLCO1B7	3	1	1	1	640	8.5
Q6ZQN7	SLCO4C1	6	1	1	1	724	7.53
Q7Z7L1	SLFN11	2	1	1	1	901	7.77
P0C7P3	SLFN14	2	1	1	1	912	8.24
O75094	SLIT3	1	1	1	1	1523	7.65
O94991	SLITRK5	1	1	1	1	958	6.95
Q9NWH9	SLTM	1	1	2	1	1034	7.87
Q99717	SMAD5	4	1	1	1	465	7.71
O43541	SMAD6	4	1	1	1	496	8.1
O15198	SMAD9	5	2	3	1	467	7.77
Q8WU79	SMAP2	4	1	1	1	429	8.87
Q9H4L7	SMARCAD1	1	1	1	1	1026	5.55
Q9NZC9	SMARCAL1	1	1	1	1	954	9.06
Q8NDV3	SMC1B	1	2	2	1	1235	7.66
O75940	SMNDC1	5	1	1	1	238	7.24
Q99835	SMO	2	1	1	1	787	8.34
Q13487	SNAPC2	8	1	1	1	334	6.01
Q5SXM2	SNAPC4	1	1	1	1	1469	8.28
O15079	SNPH	7	1	1	1	494	5.6
Q13884	SNTB1	4	1	1	1	538	8.63
Q13425	SNTB2	2	1	1	1	540	8.82
Q92543	SNX19	1	1	1	1	992	5.03
Q9UNH6	SNX7	4	1	1	1	387	5.11
Q8WXH5	SOCS4	4	1	1	1	440	7.06
P08294	SOD3	8	1	2	1	240	6.61
O60504	SORBS3	2	1	1	1	671	9.45
P35716	SOX11	4	1	1	1	441	5.05
Q9UN79	SOX13	2	1	1	1	622	6.71
Q06945	SOX4	4	1	1	1	474	7.36
P35711	SOX5	2	1	1	1	763	6.6
P23497	SP100	2	1	1	1	879	8.22
Q8TDD2	SP7	2	1	1	1	431	8.38
Q07617	SPAG1	2	1	1	1	926	6.86
Q9UBP0	SPAST	2	1	1	1	616	9.64
Q9BXB7	SPATA16	4	1	1	1	569	9.14
Q9BPZ2	SPIN2B	6	1	1	1	258	7.23
Q9Y5K1	SPO11	4	1	1	1	396	8.87
Q6ZMY3	SPOCD1	1	1	1	1	1216	7.17
Q8TCT7	SPPL2B	2	1	1	1	592	8.32
P35321	SPRR1A	18	1	1	1	89	8.48
Q8NCJ5	SPRYD3	2	1	1	1	442	6.16
Q99619	SPSB2	5	1	1	1	263	8.18
Q96A44	SPSB4	4	1	1	1	273	9.35
O15270	SPTLC2	3	1	1	1	562	7.78
P30626	SRI	11	1	1	1	198	5.59
P78539	SRPX	3	1	1	1	464	8.66
B3KS81	SRRM5	2	1	1	1	715	12.06
Q05519	SRSF11	4	1	1	1	484	10.52
Q05066	SRY	4	1	1	1	204	9.48
P05455	SSB	3	1	1	1	408	7.12
Q9BWW4	SSBP3	5	1	1	1	388	6.9
O43805	SSNA1	12	1	1	1	119	5.38
Q9Y2M2	SSUH2	3	1	1	1	353	8.98
Q8IZP2	ST13P4	6	1	1	1	240	5.08
Q11201	ST3GAL1	4	1	2	1	340	9.09
P78524	ST5	1	1	1	1	1137	9.25
Q8NDV1	ST6GALNAC3	4	1	1	1	305	9.1
Q92185	ST8SIA1	4	1	1	1	356	9.29
Q92187	ST8SIA4	4	1	1	1	359	9.74
Q99469	STAC	5	2	3	1	402	8.46
Q13586	STIM1	2	1	1	1	685	6.67
O94804	STK10	2	1	1	1	968	6.95
Q15831	STK11	5	1	2	1	433	7.43
Q9UEE5	STK17A	2	1	1	1	414	5.15
Q8WU08	STK32A	3	1	1	1	396	7.33
Q9Y2H1	STK38L	7	2	2	1	464	6.81
Q8N2I9	STK40	2	1	1	1	435	7.93
Q9P2F5	STOX2	3	1	1	1	926	8.4
Q5VSL9	STRIP1	3	1	2	1	837	6.29
Q9NRL3	STRN4	2	1	1	1	753	5.4
O43752	STX6	8	1	1	1	255	4.93
P61764	STXBP1	3	1	1	1	594	6.96
Q9P2R7	SUCLA2	4	1	1	1	463	7.42
P51687	SUOX	2	1	1	1	545	6.11
Q7KZ85	SUPT6H	1	1	1	1	1726	4.91
Q8N434	SVOPL	3	1	1	1	492	8.81
O14994	SYN3	2	1	1	1	580	9.39
Q8TBG9	SYNPR	6	1	1	1	265	6.52
Q5T7P8	SYT6	2	1	1	1	510	8.19
Q96C24	SYTL4	2	1	1	1	671	8.98
Q8TDW5	SYTL5	2	1	1	1	730	8.78
O15178	T	3	1	1	1	435	7.12
Q15750	TAB1	3	1	1	1	504	5.52
Q9NYJ8	TAB2	1	1	1	1	693	8.54
O95359	TACC2	1	1	1	1	2948	4.79
Q86TJ2	TADA2B	2	1	1	1	420	7.83
O00268	TAF4	1	1	1	1	1085	9.94
Q8N103	TAGAP	2	1	1	1	731	6.47
Q9UI15	TAGLN3	7	1	1	1	199	7.33
Q7L7X3	TAOK1	1	1	1	1	1001	7.65
P59536	TAS2R41	9	1	1	1	307	9.96
Q86VP1	TAX1BP1	2	1	1	1	789	5.43
Q4KMP7	TBC1D10B	1	1	1	1	808	9.19
Q9P2M4	TBC1D14	1	1	1	1	693	7.01
Q6SJ96	TBPL2	2	1	1	1	375	6.43
Q13207	TBX2	3	2	2	1	712	9.06
O15119	TBX3	3	2	2	1	743	8.16
Q5VWI1	TCERG1L	2	1	1	1	586	9.83
P48775	TDO2	6	1	1	1	406	6.93
Q8NDG6	TDRD9	1	1	1	1	1382	7.05
Q9Y2W6	TDRKH	6	1	1	1	561	5.02
Q10587	TEF	3	1	1	1	303	6.05
Q969V4	TEKT1	4	1	1	1	418	6.37
Q9UIF3	TEKT2	3	1	1	1	430	5.55
Q8WW24	TEKT4	4	1	1	1	435	6.44
Q9NT68	TENM2	1	1	1	1	2774	6.68
Q9P273	TENM3	1	1	1	1	2699	6.42
P54274	TERF1	5	1	1	1	439	6.37
Q9UGI8	TES	4	1	1	1	421	7.68
Q8NFU7	TET1	1	1	1	1	2136	8.24
Q9BXT5	TEX15	1	1	1	1	2789	6.19
Q8N6G2	TEX26	4	1	1	1	289	9.35
Q6UWH6	TEX261	9	1	1	1	196	7.11
Q01664	TFAP4	2	1	1	1	338	5.87
Q9H5Q4	TFB2M	4	1	1	1	396	9.19
Q5H9I0	TFDP3	3	1	1	1	405	6.27
P19484	TFEB	3	2	2	1	476	6.29
Q15582	TGFBI	2	1	1	1	683	7.71
P36897	TGFBR1	3	1	1	1	503	7.55
P07101	TH	2	1	1	1	528	6.3
Q5T1C6	THEM4	5	1	2	1	240	8.28
Q7Z2Z1	TICRR	0	1	1	1	1910	8.78
Q495A1	TIGIT	5	1	1	1	244	5.77
Q9NPL8	TIMMDC1	9	1	1	1	285	8.5
Q9UJW2	TINAG	3	1	1	1	476	7.97
O75663	TIPRL	3	1	1	1	272	5.91
Q5JTD0	TJAP1	3	1	1	1	557	5.97
P29401	TKT	4	1	1	1	623	7.66
Q04724	TLE1	2	1	1	1	770	7.24
Q04727	TLE4	2	1	1	1	773	7.5
Q86UE8	TLK2	2	2	2	1	772	8.41
Q9Y4G6	TLN2	1	2	2	1	2542	5.57
Q15399	TLR1	2	1	1	1	786	7.08
O76062	TM7SF2	2	1	1	1	418	8.87
Q7Z402	TMC7	1	1	1	1	723	8.43
Q6UWJ1	TMCO3	4	1	1	1	677	6.9
Q9BVX2	TMEM106C	5	1	1	1	250	6.77
Q9H061	TMEM126A	6	1	1	1	195	9.26
O75204	TMEM127	6	1	1	1	238	6.71
Q14DG7	TMEM132B	1	1	1	1	1078	4.75
Q9H7F4	TMEM185B	9	1	1	1	350	7.75
Q9BTV4	TMEM43	4	1	1	1	400	8.13
Q9BXS4	TMEM59	3	1	1	1	323	5.1
Q5T3F8	TMEM63B	2	1	1	1	832	7.4
O15393	TMPRSS2	2	1	1	1	492	7.81
Q71RG4	TMUB2	5	1	1	1	321	5.03
Q03169	TNFAIP2	2	1	1	1	654	6.46
Q6P589	TNFAIP8L2	8	1	1	1	184	8.44
O00300	TNFRSF11B	2	1	1	1	401	8.29
P19438	TNFRSF1A	4	1	1	1	455	6.64
P50591	TNFSF10	5	1	1	1	281	7.42
Q9UKE5	TNIK	4	3	3	1	1360	7.17
O95271	TNKS	2	1	1	1	1327	7.05
O15417	TNRC18	1	1	1	1	2968	8.7
Q8NDV7	TNRC6A	1	1	1	1	1962	7.01
Q68CZ2	TNS3	1	1	1	1	1445	6.81
Q969P6	TOP1MT	8	6	6	1	601	9.41
Q5JU69	TOR2A	4	1	1	1	321	7.97
Q9NXH8	TOR4A	3	1	1	1	423	9.94
Q13625	TP53BP2	1	1	1	1	1128	6.07
Q53FA7	TP53I3	5	1	1	1	332	7.17
Q9Y2B4	TP53TG5	3	1	1	1	290	10.55
Q8TDR0	TRAF3IP1	1	1	1	1	691	7.93
Q9Y228	TRAF3IP3	3	1	1	1	551	8.51
Q9BUZ4	TRAF4	3	1	1	1	470	8.15
Q7Z392	TRAPPC11	2	1	1	1	1133	7.14
Q8WVT3	TRAPPC12	1	1	1	1	735	4.91
Q7L0X0	TRIL	1	1	2	1	811	9.6
[truncated: 171 more rows]
