# Supplementary material for: CD73, a Promising Therapeutic Target of Diclofenac, Promotes Metastasis of Pancreatic Cancer through a Nucleotidase Independent Mechanism
Source: Adv Sci (Weinh). 2022 Dec 23;10(6):2206335. doi: 10.1002/advs.202206335 (PMC9951332; doi:10.1002/advs.202206335)
Supplement: Supplementary file 2 — Supporting Information xlsx [file ADVS-10-2206335-s002.zip › Data file S6.xlsx]

## Sheet: htp_prot11040
A list of candidate proteins that could potentially bind to CD73 was obtained by referring to the HitPredict protein interaction databases
Interaction	Interactor	Name	Experiments	Category	Method Score	Annotation Score	Interaction Score	Confidence
199612	P49841	GSK3B	6	Small-scale	0.89	1	0.944	High
199874	Q9NRM7	LATS2	2	Small-scale	0.65	1	0.806	High
199501	P11161	EGR2	2	High-throughput	0.62	1	0.789	High
199722	Q13547	HDAC1	6	Small-scale	0.9	0.6	0.734	High
132464	O60341	KDM1A	5	Small-scale	0.89	0.6	0.73	High
199565	P31749	AKT1	1	Small-scale	0.52	1	0.724	High
199566	P31751	AKT2	1	Small-scale	0.52	1	0.724	High
199914	Q9Y297	FBW1A	6	Small-scale	0.87	0.6	0.722	High
199577	P35609	ACTN2	4	High-throughput	0.81	0.6	0.698	High
199579	P36406	TRI23	4	High-throughput	0.81	0.6	0.698	High
199818	Q92769	HDAC2	4	Small-scale	0.81	0.6	0.696	High
199902	Q9UKL0	RCOR1	4	Small-scale	0.81	0.6	0.696	High
199797	Q8N1E6	FXL14	4	Small-scale	0.8	0.6	0.692	High
199708	Q09472	EP300	3	Small-scale	0.76	0.6	0.674	High
199529	P18146	EGR1	1	Small-scale	0.44	1	0.665	High
199532	P19474	TRIM21	3	Small-scale	0.74	0.6	0.664	High
199779	Q6R6M4	U17L2	2	Small-scale	0.72	0.6	0.657	High
199869	Q9NP66	HM20A	3	Small-scale	0.72	0.6	0.656	High
199787	Q86T82	UBP37	2	Small-scale	0.71	0.6	0.653	High
199861	Q9GZU7	CTDS1	2	Small-scale	0.71	0.6	0.653	High
199747	Q15654	TRIP6	3	High-throughput	0.7	0.6	0.65	High
199866	Q9HBJ7	UBP29	2	Small-scale	0.67	0.6	0.634	High
199744	Q15323	K1H1	2	High-throughput	0.66	0.6	0.628	High
199760	Q5JR59	MTUS2	2	High-throughput	0.66	0.6	0.628	High
199772	Q6A162	K1C40	2	High-throughput	0.66	0.6	0.628	High
199786	Q7Z3S9	NT2NA	2	High-throughput	0.66	0.6	0.628	High
199833	Q96FW1	OTUB1	2	Small-scale	0.65	0.6	0.624	High
199927	Q9Y6I4	UBP3	2	Small-scale	0.65	0.6	0.624	High
199819	Q92793	CBP	2	Small-scale	0.64	0.6	0.621	High
199836	Q96IF1	AJUBA	2	Small-scale	0.64	0.6	0.621	High
199466	O95863	SNAI1	1	High-throughput	0.38	1	0.618	High
199480	P06493	CDK1	1	High-throughput	0.38	1	0.618	High
199557	P28482	MK01	1	Small-scale	0.38	1	0.618	High
199675	P68400	CSK21	1	Small-scale	0.38	1	0.618	High
199693	Q02750	MP2K1	1	High-throughput	0.38	1	0.618	High
199741	Q15139	KPCD1	1	Small-scale	0.38	1	0.618	High
199742	Q15208	STK38	1	High-throughput	0.38	1	0.618	High
199750	Q15831	STK11	1	Small-scale	0.38	1	0.618	High
199773	Q6FI27	Q6FI27	1	Small-scale	0.38	1	0.618	High
199790	Q86WA8	LONP2	1	High-throughput	0.38	1	0.618	High
199915	Q9Y2H1	ST38L	1	High-throughput	0.38	1	0.618	High
199474	P04637	P53	2	Small-scale	0.62	0.6	0.612	High
199796	Q8IXJ6	SIR2	2	High-throughput	0.62	0.6	0.611	High
199887	Q9P0W2	HM20B	2	High-throughput	0.62	0.6	0.611	High
199889	Q9P2K3	RCOR3	2	High-throughput	0.62	0.6	0.611	High
199901	Q9UKA1	FBXL5	2	Small-scale	0.67	0.55	0.607	High
199703	Q07627	KRA11	2	High-throughput	0.61	0.6	0.606	High
199706	Q08043	ACTN3	2	High-throughput	0.61	0.6	0.606	High
199711	Q12933	TRAF2	2	High-throughput	0.61	0.6	0.606	High
199727	Q14192	FHL2	2	High-throughput	0.61	0.6	0.606	High
199827	Q96B26	EXOS8	2	High-throughput	0.61	0.6	0.606	High
199688	Q00987	MDM2	2	Small-scale	0.6	0.6	0.601	High
199791	Q86XK2	FBX11	2	Small-scale	0.6	0.6	0.601	High
199736	Q14974	IMB1	2	Small-scale	0.59	0.6	0.595	High
199788	Q86TI2	DPP9	2	High-throughput	0.62	0.55	0.585	High
94972	O15379	HDAC3	2	Small-scale	0.57	0.6	0.584	High
199495	P09874	PARP1	2	Small-scale	0.57	0.6	0.584	High
199496	P0CG48	UBC	2	Small-scale	0.57	0.6	0.584	High
199548	P26358	DNMT1	2	Small-scale	0.57	0.6	0.584	High
199618	P51784	UBP11	2	Small-scale	0.57	0.6	0.584	High
199732	Q14694	UBP10	2	Small-scale	0.57	0.6	0.584	High
199751	Q15910	EZH2	2	Small-scale	0.57	0.6	0.584	High
199785	Q7L5N1	CSN6	2	Small-scale	0.57	0.6	0.584	High
199824	Q93009	UBP7	2	Small-scale	0.57	0.6	0.584	High
199823	Q92990	GLMN	2	High-throughput	0.61	0.55	0.58	High
199847	Q99471	PFD5	2	High-throughput	0.61	0.55	0.58	High
199899	Q9UJV3	TRIM1	1	High-throughput	0.55	0.6	0.573	High
78977	O14744	ANM5	2	Small-scale	0.54	0.6	0.571	High
199697	Q04206	TF65	1	Small-scale	0.53	0.6	0.565	High
94788	O15372	EIF3H	1	Small-scale	0.52	0.6	0.561	High
199534	P21580	TNAP3	1	Small-scale	0.52	0.6	0.561	High
199596	P46531	NOTC1	1	Small-scale	0.52	0.6	0.561	High
199792	Q86XT4	TRI50	1	Small-scale	0.52	0.6	0.561	High
199844	Q96ST3	SIN3A	1	Small-scale	0.51	0.6	0.554	High
199804	Q8NEZ5	FBX22	1	Small-scale	0.56	0.55	0.554	High
15351	A6NEM1	GG6L9	2	High-throughput	0.61	0.5	0.553	High
199777	Q6P3W7	SCYL2	1	High-throughput	0.38	0.8	0.553	High
199907	Q9UNE7	CHIP	1	Small-scale	0.51	0.6	0.552	High
199717	Q13356	PPIL2	1	Small-scale	0.55	0.55	0.549	High
199492	P09016	HXD4	1	High-throughput	0.49	0.6	0.541	High
199526	P18031	PTN1	1	High-throughput	0.49	0.6	0.541	High
199695	Q02962	PAX2	1	High-throughput	0.49	0.6	0.541	High
116617	O43542	XRCC3	1	High-throughput	0.49	0.55	0.518	High
140954	O60934	NBN	1	High-throughput	0.49	0.55	0.518	High
199469	P01137	TGFB1	1	High-throughput	0.49	0.55	0.518	High
199793	Q86YC2	PALB2	1	High-throughput	0.49	0.55	0.518	High
199867	Q9HCU9	BRMS1	1	High-throughput	0.49	0.55	0.518	High
199533	P20700	LMNB1	1	High-throughput	0.44	0.6	0.515	High
199676	P68431	H31	1	Small-scale	0.44	0.6	0.515	High
199840	Q96NG3	ODAD4	1	High-throughput	0.44	0.6	0.515	High
199862	Q9H0J4	QRIC2	1	High-throughput	0.44	0.6	0.515	High
199923	Q9Y4C4	MFHA1	1	High-throughput	0.48	0.55	0.513	High
199829	Q96CD0	FBXL8	1	High-throughput	0.48	0.55	0.513	High
199639	P60484	PTEN	1	Small-scale	0.42	0.6	0.501	High
199638	P60369	KR103	1	High-throughput	0.39	0.6	0.481	High
52887	O00148	DX39A	1	High-throughput	0.38	0.6	0.479	High
57551	O00303	EIF3F	1	High-throughput	0.38	0.6	0.479	High
59313	O00410	IPO5	1	High-throughput	0.38	0.6	0.479	High
59780	O00425	IF2B3	1	High-throughput	0.38	0.6	0.479	High
61434	O00487	PSDE	1	High-throughput	0.38	0.6	0.479	High
63819	O00571	DDX3X	1	High-throughput	0.38	0.6	0.479	High
76851	O14595	CTDS2	1	Small-scale	0.38	0.6	0.479	High
84727	O14980	XPO1	1	High-throughput	0.38	0.6	0.479	High
87042	O15042	SR140	1	High-throughput	0.38	0.6	0.479	High
91003	O15194	CTDSL	1	Small-scale	0.38	0.6	0.479	High
92924	O15294	OGT1	1	High-throughput	0.38	0.6	0.479	High
95482	O15397	IPO8	1	High-throughput	0.38	0.6	0.479	High
109733	O43143	DHX15	1	High-throughput	0.38	0.6	0.479	High
110921	O43175	SERA	1	High-throughput	0.38	0.6	0.479	High
113298	O43318	M3K7	1	High-throughput	0.38	0.6	0.479	High
113514	O43324	MCA3	1	High-throughput	0.38	0.6	0.479	High
113805	O43390	HNRPR	1	High-throughput	0.38	0.6	0.479	High
117329	O43592	XPOT	1	High-throughput	0.38	0.6	0.479	High
121683	O43791	SPOP	1	Small-scale	0.38	0.6	0.479	High
129704	O60256	KPRB	1	High-throughput	0.38	0.6	0.479	High
134733	O60506	HNRPQ	1	High-throughput	0.38	0.6	0.479	High
139387	O60885	BRD4	1	Small-scale	0.38	0.6	0.479	High
157262	O75521	ECI2	1	High-throughput	0.38	0.6	0.479	High
158243	O75533	SF3B1	1	High-throughput	0.38	0.6	0.479	High
159749	O75604	UBP2	1	Small-scale	0.38	0.6	0.479	High
162769	O75821	EIF3G	1	High-throughput	0.38	0.6	0.479	High
179173	O94782	UBP1	1	Small-scale	0.38	0.6	0.479	High
179788	O94832	MYO1D	1	High-throughput	0.38	0.6	0.479	High
181694	O94906	PRP6	1	High-throughput	0.38	0.6	0.479	High
190087	O95347	SMC2	1	High-throughput	0.38	0.6	0.479	High
190534	O95373	IPO7	1	High-throughput	0.38	0.6	0.479	High
195220	O95714	HERC2	1	High-throughput	0.38	0.6	0.479	High
199467	P00338	LDHA	1	High-throughput	0.38	0.6	0.479	High
199471	P04181	OAT	1	High-throughput	0.38	0.6	0.479	High
199472	P04350	TBB4A	1	High-throughput	0.38	0.6	0.479	High
199473	P04406	G3P	1	High-throughput	0.38	0.6	0.479	High
199476	P05141	ADT2	1	High-throughput	0.38	0.6	0.479	High
199479	P05455	LA	1	High-throughput	0.38	0.6	0.479	High
199481	P06576	ATPB	1	High-throughput	0.38	0.6	0.479	High
199483	P07195	LDHB	1	High-throughput	0.38	0.6	0.479	High
199484	P07437	TBB5	1	High-throughput	0.38	0.6	0.479	High
199486	P07900	HS90A	1	High-throughput	0.38	0.6	0.479	High
199487	P07910	HNRPC	1	High-throughput	0.38	0.6	0.479	High
199488	P08238	HS90B	1	High-throughput	0.38	0.6	0.479	High
199489	P08579	RU2B	1	High-throughput	0.38	0.6	0.479	High
199490	P08621	RU17	1	High-throughput	0.38	0.6	0.479	High
199491	P08865	RSSA	1	High-throughput	0.38	0.6	0.479	High
199493	P09651	ROA1	1	High-throughput	0.38	0.6	0.479	High
199494	P09661	RU2A	1	High-throughput	0.38	0.6	0.479	High
199498	P10809	CH60	1	High-throughput	0.38	0.6	0.479	High
199499	P11021	BIP	1	High-throughput	0.38	0.6	0.479	High
199500	P11142	HSP7C	1	High-throughput	0.38	0.6	0.479	High
199503	P11586	C1TC	1	High-throughput	0.38	0.6	0.479	High
199504	P11940	PABP1	1	High-throughput	0.38	0.6	0.479	High
199506	P12236	ADT3	1	High-throughput	0.38	0.6	0.479	High
199508	P12956	XRCC6	1	High-throughput	0.38	0.6	0.479	High
199509	P13489	RINI	1	High-throughput	0.38	0.6	0.479	High
199511	P13639	EF2	1	High-throughput	0.38	0.6	0.479	High
199520	P16403	H12	1	High-throughput	0.38	0.6	0.479	High
199521	P16989	YBOX3	1	High-throughput	0.38	0.6	0.479	High
199523	P17844	DDX5	1	High-throughput	0.38	0.6	0.479	High
199524	P17980	PRS6A	1	High-throughput	0.38	0.6	0.479	High
199525	P17987	TCPA	1	High-throughput	0.38	0.6	0.479	High
199527	P18085	ARF4	1	High-throughput	0.38	0.6	0.479	High
199528	P18124	RL7	1	High-throughput	0.38	0.6	0.479	High
199530	P18621	RL17	1	High-throughput	0.38	0.6	0.479	High
199531	P19338	NUCL	1	High-throughput	0.38	0.6	0.479	High
199536	P22087	FBRL	1	High-throughput	0.38	0.6	0.479	High
199538	P22626	ROA2	1	High-throughput	0.38	0.6	0.479	High
199541	P23458	JAK1	1	High-throughput	0.38	0.6	0.479	High
199542	P23588	IF4B	1	High-throughput	0.38	0.6	0.479	High
199543	P24534	EF1B	1	High-throughput	0.38	0.6	0.479	High
199544	P25205	MCM3	1	High-throughput	0.38	0.6	0.479	High
199545	P25440	BRD2	1	Small-scale	0.38	0.6	0.479	High
199547	P25789	PSA4	1	High-throughput	0.38	0.6	0.479	High
199549	P26368	U2AF2	1	High-throughput	0.38	0.6	0.479	High
199551	P26599	PTBP1	1	High-throughput	0.38	0.6	0.479	High
199552	P27348	1433T	1	High-throughput	0.38	0.6	0.479	High
199554	P27694	RFA1	1	High-throughput	0.38	0.6	0.479	High
199558	P29692	EF1D	1	High-throughput	0.38	0.6	0.479	High
199559	P30041	PRDX6	1	High-throughput	0.38	0.6	0.479	High
199560	P30050	RL12	1	High-throughput	0.38	0.6	0.479	High
199561	P30153	2AAA	1	High-throughput	0.38	0.6	0.479	High
199564	P31689	DNJA1	1	High-throughput	0.38	0.6	0.479	High
199567	P31943	HNRH1	1	High-throughput	0.38	0.6	0.479	High
199570	P33992	MCM5	1	High-throughput	0.38	0.6	0.479	High
199571	P33993	MCM7	1	High-throughput	0.38	0.6	0.479	High
199572	P34932	HSP74	1	High-throughput	0.38	0.6	0.479	High
199573	P35232	PHB	1	High-throughput	0.38	0.6	0.479	High
199575	P35579	MYH9	1	High-throughput	0.38	0.6	0.479	High
199576	P35580	MYH10	1	High-throughput	0.38	0.6	0.479	High
199578	P35998	PRS7	1	High-throughput	0.38	0.6	0.479	High
199582	P38159	RBMX	1	High-throughput	0.38	0.6	0.479	High
199583	P38646	GRP75	1	High-throughput	0.38	0.6	0.479	High
199585	P40227	TCPZ	1	High-throughput	0.38	0.6	0.479	High
199587	P40616	ARL1	1	High-throughput	0.38	0.6	0.479	High
199590	P43243	MATR3	1	High-throughput	0.38	0.6	0.479	High
199591	P43246	MSH2	1	High-throughput	0.38	0.6	0.479	High
199593	P43686	PRS6B	1	High-throughput	0.38	0.6	0.479	High
199594	P45880	VDAC2	1	High-throughput	0.38	0.6	0.479	High
199595	P46459	NSF	1	High-throughput	0.38	0.6	0.479	High
199597	P46736	BRCC3	1	Small-scale	0.38	0.6	0.479	High
199603	P46937	YAP1	1	Small-scale	0.38	0.6	0.479	High
199605	P47914	RL29	1	High-throughput	0.38	0.6	0.479	High
199606	P48643	TCPE	1	High-throughput	0.38	0.6	0.479	High
199608	P49327	FAS	1	High-throughput	0.38	0.6	0.479	High
199609	P49368	TCPG	1	High-throughput	0.38	0.6	0.479	High
199611	P49756	RBM25	1	High-throughput	0.38	0.6	0.479	High
199614	P50914	RL14	1	High-throughput	0.38	0.6	0.479	High
199615	P50990	TCPQ	1	High-throughput	0.38	0.6	0.479	High
199616	P50991	TCPD	1	High-throughput	0.38	0.6	0.479	High
199619	P51991	ROA3	1	High-throughput	0.38	0.6	0.479	High
199620	P52272	HNRPM	1	High-throughput	0.38	0.6	0.479	High
199621	P52597	HNRPF	1	High-throughput	0.38	0.6	0.479	High
199622	P52701	MSH6	1	High-throughput	0.38	0.6	0.479	High
199623	P52732	KIF11	1	High-throughput	0.38	0.6	0.479	High
199624	P52756	RBM5	1	High-throughput	0.38	0.6	0.479	High
199625	P53007	TXTP	1	High-throughput	0.38	0.6	0.479	High
199631	P54132	BLM	1	High-throughput	0.38	0.6	0.479	High
199632	P54136	SYRC	1	High-throughput	0.38	0.6	0.479	High
199635	P55060	XPO2	1	High-throughput	0.38	0.6	0.479	High
199637	P57678	GEMI4	1	High-throughput	0.38	0.6	0.479	High
199640	P60709	ACTB	1	High-throughput	0.38	0.6	0.479	High
199641	P60842	IF4A1	1	High-throughput	0.38	0.6	0.479	High
199642	P60891	PRPS1	1	High-throughput	0.38	0.6	0.479	High
199646	P61353	RL27	1	High-throughput	0.38	0.6	0.479	High
199647	P61978	HNRPK	1	High-throughput	0.38	0.6	0.479	High
199649	P62191	PRS4	1	High-throughput	0.38	0.6	0.479	High
199650	P62195	PRS8	1	High-throughput	0.38	0.6	0.479	High
199651	P62241	RS8	1	High-throughput	0.38	0.6	0.479	High
199653	P62263	RS14	1	High-throughput	0.38	0.6	0.479	High
199654	P62266	RS23	1	High-throughput	0.38	0.6	0.479	High
199662	P62714	PP2AB	1	High-throughput	0.38	0.6	0.479	High
199664	P62753	RS6	1	High-throughput	0.38	0.6	0.479	High
199669	P63104	1433Z	1	High-throughput	0.38	0.6	0.479	High
199670	P63151	2ABA	1	High-throughput	0.38	0.6	0.479	High
199671	P67809	YBOX1	1	High-throughput	0.38	0.6	0.479	High
199672	P68104	EF1A1	1	High-throughput	0.38	0.6	0.479	High
199673	P68363	TBA1B	1	High-throughput	0.38	0.6	0.479	High
199674	P68371	TBB4B	1	High-throughput	0.38	0.6	0.479	High
199678	P78371	TCPB	1	High-throughput	0.38	0.6	0.479	High
199679	P78527	PRKDC	1	High-throughput	0.38	0.6	0.479	High
199683	P84103	SRSF3	1	High-throughput	0.38	0.6	0.479	High
199684	P98175	RBM10	1	High-throughput	0.38	0.6	0.479	High
199686	Q00577	PURA	1	High-throughput	0.38	0.6	0.479	High
199687	Q00839	HNRPU	1	High-throughput	0.38	0.6	0.479	High
199690	Q01130	SRSF2	1	High-throughput	0.38	0.6	0.479	High
199691	Q01804	OTUD4	1	Small-scale	0.38	0.6	0.479	High
199692	Q02543	RL18A	1	High-throughput	0.38	0.6	0.479	High
199696	Q02978	M2OM	1	High-throughput	0.38	0.6	0.479	High
199699	Q06587	RING1	1	Small-scale	0.38	0.6	0.479	High
199700	Q06830	PRDX1	1	High-throughput	0.38	0.6	0.479	High
199704	Q07666	KHDR1	1	High-throughput	0.38	0.6	0.479	High
199705	Q07955	SRSF1	1	High-throughput	0.38	0.6	0.479	High
199707	Q08211	DHX9	1	High-throughput	0.38	0.6	0.479	High
199709	Q12905	ILF2	1	High-throughput	0.38	0.6	0.479	High
199710	Q12906	ILF3	1	High-throughput	0.38	0.6	0.479	High
199712	Q13011	ECH1	1	High-throughput	0.38	0.6	0.479	High
199713	Q13162	PRDX4	1	High-throughput	0.38	0.6	0.479	High
199714	Q13200	PSMD2	1	High-throughput	0.38	0.6	0.479	High
199715	Q13310	PABP4	1	High-throughput	0.38	0.6	0.479	High
199716	Q13315	ATM	1	Small-scale	0.38	0.6	0.479	High
199720	Q13472	TOP3A	1	High-throughput	0.38	0.6	0.479	High
199721	Q13509	TBB3	1	High-throughput	0.38	0.6	0.479	High
199723	Q13616	CUL1	1	High-throughput	0.38	0.6	0.479	High
199724	Q13813	SPTN1	1	High-throughput	0.38	0.6	0.479	High
199725	Q13885	TBB2A	1	High-throughput	0.38	0.6	0.479	High
199726	Q14103	HNRPD	1	High-throughput	0.38	0.6	0.479	High
199729	Q14566	MCM6	1	High-throughput	0.38	0.6	0.479	High
199730	Q14683	SMC1A	1	High-throughput	0.38	0.6	0.479	High
199733	Q14739	LBR	1	High-throughput	0.38	0.6	0.479	High
199734	Q14839	CHD4	1	Small-scale	0.38	0.6	0.479	High
199739	Q15040	JOS1	1	Small-scale	0.38	0.6	0.479	High
199740	Q15059	BRD3	1	Small-scale	0.38	0.6	0.479	High
199743	Q15233	NONO	1	High-throughput	0.38	0.6	0.479	High
199745	Q15365	PCBP1	1	High-throughput	0.38	0.6	0.479	High
199746	Q15393	SF3B3	1	High-throughput	0.38	0.6	0.479	High
199748	Q15717	ELAV1	1	High-throughput	0.38	0.6	0.479	High
199749	Q15750	TAB1	1	High-throughput	0.38	0.6	0.479	High
199752	Q16630	CPSF6	1	High-throughput	0.38	0.6	0.479	High
199755	Q3KQU3	MA7D1	1	High-throughput	0.38	0.6	0.479	High
199756	Q504Q3	PAN2	1	Small-scale	0.38	0.6	0.479	High
199758	Q53GS9	SNUT2	1	Small-scale	0.38	0.6	0.479	High
199762	Q5SW79	CE170	1	High-throughput	0.38	0.6	0.479	High
199766	Q5VTR2	BRE1A	1	Small-scale	0.38	0.6	0.479	High
199769	Q5VYK3	ECM29	1	High-throughput	0.38	0.6	0.479	High
199771	Q5XUX0	FBX31	1	Small-scale	0.38	0.6	0.479	High
199775	Q6NXT2	H3C	1	High-throughput	0.38	0.6	0.479	High
199778	Q6PKG0	LARP1	1	High-throughput	0.38	0.6	0.479	High
199780	Q6UB35	C1TM	1	High-throughput	0.38	0.6	0.479	High
199781	Q70EL4	UBP43	1	Small-scale	0.38	0.6	0.479	High
199782	Q71U36	TBA1A	1	High-throughput	0.38	0.6	0.479	High
199784	Q7L2E3	DHX30	1	High-throughput	0.38	0.6	0.479	High
199789	Q86VP6	CAND1	1	High-throughput	0.38	0.6	0.479	High
199799	Q8N1I0	DOCK4	1	High-throughput	0.38	0.6	0.479	High
199800	Q8N5C8	TAB3	1	High-throughput	0.38	0.6	0.479	High
199801	Q8N684	CPSF7	1	High-throughput	0.38	0.6	0.479	High
199806	Q8NHQ1	CEP70	1	High-throughput	0.38	0.6	0.479	High
199807	Q8TAC2	JOS2	1	Small-scale	0.38	0.6	0.479	High
199809	Q8TEX9	IPO4	1	High-throughput	0.38	0.6	0.479	High
199811	Q8WWY3	PRP31	1	High-throughput	0.38	0.6	0.479	High
199812	Q8WXF1	PSPC1	1	High-throughput	0.38	0.6	0.479	High
199814	Q92598	HS105	1	High-throughput	0.38	0.6	0.479	High
199815	Q92616	GCN1	1	High-throughput	0.38	0.6	0.479	High
199820	Q92841	DDX17	1	High-throughput	0.38	0.6	0.479	High
199822	Q92905	CSN5	1	Small-scale	0.38	0.6	0.479	High
199825	Q969H0	FBXW7	1	Small-scale	0.38	0.6	0.479	High
199826	Q96AV8	E2F7	1	High-throughput	0.38	0.6	0.479	High
199828	Q96BD6	SPSB1	1	Small-scale	0.38	0.6	0.479	High
199830	Q96DC9	OTUB2	1	Small-scale	0.38	0.6	0.479	High
199831	Q96EY1	DNJA3	1	High-throughput	0.38	0.6	0.479	High
199835	Q96I25	SPF45	1	High-throughput	0.38	0.6	0.479	High
199837	Q96J01	THOC3	1	High-throughput	0.38	0.6	0.479	High
199839	Q96JN8	NEUL4	1	High-throughput	0.38	0.6	0.479	High
199841	Q96P70	IPO9	1	High-throughput	0.38	0.6	0.479	High
199842	Q96QR8	PURB	1	High-throughput	0.38	0.6	0.479	High
199845	Q99459	CDC5L	1	High-throughput	0.38	0.6	0.479	High
199846	Q99460	PSMD1	1	High-throughput	0.38	0.6	0.479	High
199848	Q99496	RING2	1	Small-scale	0.38	0.6	0.479	High
199849	Q99623	PHB2	1	High-throughput	0.38	0.6	0.479	High
199850	Q99714	HCD2	1	High-throughput	0.38	0.6	0.479	High
199851	Q99832	TCPH	1	High-throughput	0.38	0.6	0.479	High
199853	Q9BQA1	MEP50	1	High-throughput	0.38	0.6	0.479	High
199854	Q9BQG0	MBB1A	1	High-throughput	0.38	0.6	0.479	High
199856	Q9BRX2	PELO	1	High-throughput	0.38	0.6	0.479	High
199859	Q9C035	TRIM5	1	Small-scale	0.38	0.6	0.479	High
199860	Q9C040	TRIM2	1	Small-scale	0.38	0.6	0.479	High
199863	Q9H7D7	WDR26	1	High-throughput	0.38	0.6	0.479	High
199865	Q9HAV4	XPO5	1	High-throughput	0.38	0.6	0.479	High
199868	Q9NNW5	WDR6	1	High-throughput	0.38	0.6	0.479	High
199871	Q9NPD3	EXOS4	1	High-throughput	0.38	0.6	0.479	High
199873	Q9NR30	DDX21	1	High-throughput	0.38	0.6	0.479	High
199875	Q9NTJ3	SMC4	1	High-throughput	0.38	0.6	0.479	High
199877	Q9NUU7	DD19A	1	High-throughput	0.38	0.6	0.479	High
199880	Q9NXV2	KCTD5	1	High-throughput	0.38	0.6	0.479	High
199882	Q9NYJ8	TAB2	1	High-throughput	0.38	0.6	0.479	High
199884	Q9NZC9	SMAL1	1	High-throughput	0.38	0.6	0.479	High
199885	Q9NZI8	IF2B1	1	High-throughput	0.38	0.6	0.479	High
199888	Q9P275	UBP36	1	Small-scale	0.38	0.6	0.479	High
199894	Q9UGI0	ZRAN1	1	Small-scale	0.38	0.6	0.479	High
199896	Q9UHI6	DDX20	1	High-throughput	0.38	0.6	0.479	High
199897	Q9UI26	IPO11	1	High-throughput	0.38	0.6	0.479	High
199900	Q9UK80	UBP21	1	Small-scale	0.38	0.6	0.479	High
199903	Q9ULT8	HECD1	1	Small-scale	0.38	0.6	0.479	High
199904	Q9UM54	MYO6	1	High-throughput	0.38	0.6	0.479	High
199905	Q9UMW8	UBP18	1	Small-scale	0.38	0.6	0.479	High
199909	Q9Y230	RUVB2	1	High-throughput	0.38	0.6	0.479	High
199911	Q9Y265	RUVB1	1	High-throughput	0.38	0.6	0.479	High
199912	Q9Y277	VDAC3	1	High-throughput	0.38	0.6	0.479	High
199916	Q9Y2J2	E41L3	1	High-throughput	0.38	0.6	0.479	High
199917	Q9Y2K6	UBP20	1	Small-scale	0.38	0.6	0.479	High
199919	Q9Y2W1	TR150	1	High-throughput	0.38	0.6	0.479	High
199924	Q9Y4E8	UBP15	1	High-throughput	0.38	0.6	0.479	High
199928	Q9Y6Y0	NS1BP	1	High-throughput	0.38	0.6	0.479	High
55552	O00217	NDUS8	1	High-throughput	0.38	0.55	0.458	High
60200	O00442	RTCA	1	High-throughput	0.38	0.55	0.458	High
74738	O14543	SOCS3	1	Small-scale	0.38	0.55	0.458	High
77901	O14654	IRS4	1	High-throughput	0.38	0.55	0.458	High
86205	O14986	PI51B	1	High-throughput	0.38	0.55	0.458	High
161008	O75688	PPM1B	1	High-throughput	0.38	0.55	0.458	High
181547	O94905	ERLN2	1	High-throughput	0.38	0.55	0.458	High
191938	O95433	AHSA1	1	High-throughput	0.38	0.55	0.458	High
197753	O95816	BAG2	1	High-throughput	0.38	0.55	0.458	High
198659	O95831	AIFM1	1	High-throughput	0.38	0.55	0.458	High
199468	P00492	HPRT	1	High-throughput	0.38	0.55	0.458	High
199470	P02768	ALBU	1	High-throughput	0.38	0.55	0.458	High
199475	P04843	RPN1	1	High-throughput	0.38	0.55	0.458	High
199477	P05386	RLA1	1	High-throughput	0.38	0.55	0.458	High
199478	P05388	RLA0	1	High-throughput	0.38	0.55	0.458	High
199482	P06748	NPM	1	High-throughput	0.38	0.55	0.458	High
199485	P07814	SYEP	1	High-throughput	0.38	0.55	0.458	High
199497	P10155	RO60	1	High-throughput	0.38	0.55	0.458	High
199502	P11177	ODPB	1	High-throughput	0.38	0.55	0.458	High
199505	P12004	PCNA	1	High-throughput	0.38	0.55	0.458	High
199507	P12268	IMDH2	1	High-throughput	0.38	0.55	0.458	High
199510	P13637	AT1A3	1	High-throughput	0.38	0.55	0.458	High
199515	P14618	KPYM	1	High-throughput	0.38	0.55	0.458	High
199516	P14678	RSMB	1	High-throughput	0.38	0.55	0.458	High
199517	P14868	SYDC	1	High-throughput	0.38	0.55	0.458	High
199518	P15880	RS2	1	High-throughput	0.38	0.55	0.458	High
199519	P15927	RFA2	1	High-throughput	0.38	0.55	0.458	High
199522	P17812	PYRG1	1	High-throughput	0.38	0.55	0.458	High
199535	P22061	PIMT	1	High-throughput	0.38	0.55	0.458	High
199537	P22102	PUR2	1	High-throughput	0.38	0.55	0.458	High
199539	P22695	QCR2	1	High-throughput	0.38	0.55	0.458	High
199540	P23396	RS3	1	High-throughput	0.38	0.55	0.458	High
199550	P26373	RL13	1	High-throughput	0.38	0.55	0.458	High
199553	P27635	RL10	1	High-throughput	0.38	0.55	0.458	High
199555	P27708	PYR1	1	High-throughput	0.38	0.55	0.458	High
199556	P28288	ABCD3	1	High-throughput	0.38	0.55	0.458	High
199562	P30876	RPB2	1	High-throughput	0.38	0.55	0.458	High
199563	P31153	METK2	1	High-throughput	0.38	0.55	0.458	High
199568	P32969	RL9	1	High-throughput	0.38	0.55	0.458	High
199574	P35520	CBS	1	High-throughput	0.38	0.55	0.458	High
199581	P36578	RL4	1	High-throughput	0.38	0.55	0.458	High
199584	P39023	RL3	1	High-throughput	0.38	0.55	0.458	High
199586	P40429	RL13A	1	High-throughput	0.38	0.55	0.458	High
199588	P41250	GARS	1	High-throughput	0.38	0.55	0.458	High
199589	P41252	SYIC	1	High-throughput	0.38	0.55	0.458	High
199592	P43490	NAMPT	1	High-throughput	0.38	0.55	0.458	High
199598	P46777	RL5	1	High-throughput	0.38	0.55	0.458	High
199599	P46778	RL21	1	High-throughput	0.38	0.55	0.458	High
199600	P46781	RS9	1	High-throughput	0.38	0.55	0.458	High
199601	P46782	RS5	1	High-throughput	0.38	0.55	0.458	High
199602	P46783	RS10	1	High-throughput	0.38	0.55	0.458	High
199604	P46977	STT3A	1	High-throughput	0.38	0.55	0.458	High
199607	P48735	IDHP	1	High-throughput	0.38	0.55	0.458	High
199617	P51398	RT29	1	High-throughput	0.38	0.55	0.458	High
199626	P53396	ACLY	1	High-throughput	0.38	0.55	0.458	High
199627	P53621	COPA	1	High-throughput	0.38	0.55	0.458	High
199628	P53675	CLH2	1	High-throughput	0.38	0.55	0.458	High
199629	P53985	MOT1	1	High-throughput	0.38	0.55	0.458	High
199630	P54105	ICLN	1	High-throughput	0.38	0.55	0.458	High
199633	P54577	SYYC	1	High-throughput	0.38	0.55	0.458	High
199634	P55036	PSMD4	1	High-throughput	0.38	0.55	0.458	High
199636	P55786	PSA	1	High-throughput	0.38	0.55	0.458	High
199643	P61026	RAB10	1	High-throughput	0.38	0.55	0.458	High
199644	P61247	RS3A	1	High-throughput	0.38	0.55	0.458	High
199645	P61313	RL15	1	High-throughput	0.38	0.55	0.458	High
199648	P62081	RS7	1	High-throughput	0.38	0.55	0.458	High
199652	P62249	RS16	1	High-throughput	0.38	0.55	0.458	High
199655	P62269	RS18	1	High-throughput	0.38	0.55	0.458	High
199656	P62277	RS13	1	High-throughput	0.38	0.55	0.458	High
199657	P62280	RS11	1	High-throughput	0.38	0.55	0.458	High
199658	P62314	SMD1	1	High-throughput	0.38	0.55	0.458	High
199659	P62316	SMD2	1	High-throughput	0.38	0.55	0.458	High
199660	P62424	RL7A	1	High-throughput	0.38	0.55	0.458	High
199661	P62701	RS4X	1	High-throughput	0.38	0.55	0.458	High
199663	P62750	RL23A	1	High-throughput	0.38	0.55	0.458	High
199665	P62847	RS24	1	High-throughput	0.38	0.55	0.458	High
199666	P62899	RL31	1	High-throughput	0.38	0.55	0.458	High
199667	P62913	RL11	1	High-throughput	0.38	0.55	0.458	High
199668	P62917	RL8	1	High-throughput	0.38	0.55	0.458	High
199677	P78346	RPP30	1	High-throughput	0.38	0.55	0.458	High
199681	P83731	RL24	1	High-throughput	0.38	0.55	0.458	High
199682	P84098	RL19	1	High-throughput	0.38	0.55	0.458	High
199689	Q01081	U2AF1	1	High-throughput	0.38	0.55	0.458	High
199694	Q02878	RL6	1	High-throughput	0.38	0.55	0.458	High
199698	Q04837	SSBP	1	High-throughput	0.38	0.55	0.458	High
199701	Q07020	RL18	1	High-throughput	0.38	0.55	0.458	High
199702	Q07021	C1QBP	1	High-throughput	0.38	0.55	0.458	High
199719	Q13435	SF3B2	1	High-throughput	0.38	0.55	0.458	High
199735	Q14847	LASP1	1	Small-scale	0.38	0.55	0.458	High
199737	Q15008	PSMD6	1	High-throughput	0.38	0.55	0.458	High
199738	Q15022	SUZ12	1	Small-scale	0.38	0.55	0.458	High
199768	Q5VVQ6	OTU1	1	Small-scale	0.38	0.55	0.458	High
199770	Q5W0B1	OBI1	1	High-throughput	0.38	0.55	0.458	High
199776	Q6P2Q9	PRP8	1	High-throughput	0.38	0.55	0.458	High
199783	Q7L0Y3	TM10C	1	High-throughput	0.38	0.55	0.458	High
199794	Q8IWX8	CHERP	1	High-throughput	0.38	0.55	0.458	High
199798	Q8N1F7	NUP93	1	High-throughput	0.38	0.55	0.458	High
199803	Q8ND56	LS14A	1	High-throughput	0.38	0.55	0.458	High
199805	Q8NFW8	NEUA	1	High-throughput	0.38	0.55	0.458	High
199813	Q92552	RT27	1	High-throughput	0.38	0.55	0.458	High
199816	Q92621	NU205	1	High-throughput	0.38	0.55	0.458	High
199821	Q92900	RENT1	1	High-throughput	0.38	0.55	0.458	High
199832	Q96EY7	PTCD3	1	High-throughput	0.38	0.55	0.458	High
199834	Q96HW7	INT4	1	High-throughput	0.38	0.55	0.458	High
199838	Q96JJ3	ELMO2	1	High-throughput	0.38	0.55	0.458	High
199852	Q9BPX3	CND3	1	High-throughput	0.38	0.55	0.458	High
199855	Q9BRS2	RIOK1	1	High-throughput	0.38	0.55	0.458	High
199858	Q9BVP2	GNL3	1	High-throughput	0.38	0.55	0.458	High
199864	Q9H9A7	RMI1	1	High-throughput	0.38	0.55	0.458	High
199872	Q9NQ92	COPRS	1	High-throughput	0.38	0.55	0.458	High
199881	Q9NY12	GAR1	1	High-throughput	0.38	0.55	0.458	High
199883	Q9NZ01	TECR	1	High-throughput	0.38	0.55	0.458	High
199890	Q9UBB4	ATX10	1	High-throughput	0.38	0.55	0.458	High
199891	Q9UBF2	COPG2	1	High-throughput	0.38	0.55	0.458	High
199895	Q9UH99	SUN2	1	High-throughput	0.38	0.55	0.458	High
199906	Q9UN36	NDRG2	1	Small-scale	0.38	0.55	0.458	High
199908	Q9Y224	RTRAF	1	High-throughput	0.38	0.55	0.458	High
199910	Q9Y262	EIF3L	1	High-throughput	0.38	0.55	0.458	High
199913	Q9Y285	SYFA	1	High-throughput	0.38	0.55	0.458	High
199921	Q9Y3I0	RTCB	1	High-throughput	0.38	0.55	0.458	High
199922	Q9Y3Z3	SAMH1	1	High-throughput	0.38	0.55	0.458	High
199926	Q9Y657	SPIN1	1	High-throughput	0.38	0.55	0.458	High
199514	P14373	TRI27	1	High-throughput	0.35	0.6	0.457	High
199513	P13995	MTDC	1	High-throughput	0.38	0.5	0.437	High
199546	P25705	ATPA	1	High-throughput	0.38	0.5	0.437	High
199610	P49411	EFTU	1	High-throughput	0.38	0.5	0.437	High
199613	P50454	SERPH	1	High-throughput	0.38	0.5	0.437	High
199685	Q00325	MPCP	1	High-throughput	0.38	0.5	0.437	High
199728	Q14257	RCN2	1	High-throughput	0.38	0.5	0.437	High
199753	Q16769	QPCT	1	High-throughput	0.38	0.5	0.437	High
199754	Q16891	MIC60	1	High-throughput	0.38	0.5	0.437	High
199757	Q53GQ0	DHB12	1	High-throughput	0.38	0.5	0.437	High
199759	Q5C9Z4	NOM1	1	High-throughput	0.38	0.5	0.437	High
199764	Q5T160	SYRM	1	High-throughput	0.38	0.5	0.437	High
199765	Q5T9A4	ATD3B	1	High-throughput	0.38	0.5	0.437	High
199767	Q5VV17	OTUD1	1	Small-scale	0.38	0.5	0.437	High
199774	Q6NUK1	SCMC1	1	High-throughput	0.38	0.5	0.437	High
199795	Q8IXB1	DJC10	1	High-throughput	0.38	0.5	0.437	High
199808	Q8TDN6	BRX1	1	High-throughput	0.38	0.5	0.437	High
199870	Q9NP73	ALG13	1	High-throughput	0.38	0.5	0.437	High
199878	Q9NVI7	ATD3A	1	High-throughput	0.38	0.5	0.437	High
199879	Q9NXS2	QPCTL	1	High-throughput	0.38	0.5	0.437	High
199892	Q9UBM7	DHCR7	1	High-throughput	0.38	0.5	0.437	High
199898	Q9UJS0	CMC2	1	High-throughput	0.38	0.5	0.437	High
199925	Q9Y4K0	LOXL2	1	Small-scale	0.33	0.55	0.426	High
199731	Q14687	GSE1	2	High-throughput	0.62	0.16	0.318	High
199761	Q5JVL4	EFHC1	2	High-throughput	0.61	0.16	0.316	High
199918	Q9Y2V7	COG6	2	High-throughput	0.61	0.16	0.316	High
199569	P33241	LSP1	1	High-throughput	0.49	0.16	0.282	High
199512	P13804	ETFA	1	High-throughput	0.38	0.16	0.249	Low
199580	P36542	ATPG	1	High-throughput	0.38	0.16	0.249	Low
199680	P82930	RT34	1	High-throughput	0.38	0.16	0.249	Low
199718	Q13367	AP3B2	1	High-throughput	0.38	0.16	0.249	Low
199763	Q5SWX8	ODR4	1	High-throughput	0.38	0.16	0.249	Low
199802	Q8NCA5	FA98A	1	High-throughput	0.38	0.16	0.249	Low
199810	Q8WUH6	TM263	1	High-throughput	0.38	0.16	0.249	Low
199817	Q92665	RT31	1	High-throughput	0.38	0.16	0.249	Low
199843	Q96RR1	PEO1	1	High-throughput	0.38	0.16	0.249	Low
199857	Q9BUA3	SPNDC	1	High-throughput	0.38	0.16	0.249	Low
199876	Q9NTU7	CBLN4	1	High-throughput	0.38	0.16	0.249	Low
199886	Q9P035	HACD3	1	High-throughput	0.38	0.16	0.249	Low
199893	Q9UG63	ABCF2	1	High-throughput	0.38	0.16	0.249	Low
199920	Q9Y383	LC7L2	1	High-throughput	0.38	0.16	0.249	Low
