# Supplementary material for: CD73, a Promising Therapeutic Target of Diclofenac, Promotes Metastasis of Pancreatic Cancer through a Nucleotidase Independent Mechanism
Source: Adv Sci (Weinh). 2022 Dec 23;10(6):2206335. doi: 10.1002/advs.202206335 (PMC9951332; doi:10.1002/advs.202206335)
Supplement: Supplementary file 2 — Supporting Information xlsx [file ADVS-10-2206335-s002.zip › Data file S7.xlsx]

## Sheet: BIOGRID-GENE-112499-4.4.209.tab
A list of candidate proteins that could potentially bind to CD73 was obtained by referring to the BioGRID protein interaction databases
#BioGRID Interaction ID	Entrez Gene Interactor A	Entrez Gene Interactor B	BioGRID ID Interactor A	BioGRID ID Interactor B	Systematic Name Interactor A	Systematic Name Interactor B	Official Symbol Interactor A	Official Symbol Interactor B	Synonyms Interactor A	Synonyms Interactor B	Experimental System	Experimental System Type	Author	Publication Source	Organism ID Interactor A	Organism ID Interactor B	Throughput	Score	Modification	Qualifications	Tags	Source Database	SWISS-PROT Accessions Interactor A	TREMBL Accessions Interactor A	REFSEQ Accessions Interactor A	SWISS-PROT Accessions Interactor B	TREMBL Accessions Interactor B	REFSEQ Accessions Interactor B	Ontology Term IDs	Ontology Term Names	Ontology Term Categories	Ontology Term Qualifier IDs	Ontology Term Qualifier Names	Ontology Term Types	Organism Name Interactor A	Organism Name Interactor B
242259	6615	84074	112499	123869	-	-	SNAI1	QRICH2	SLUGH2|SNA|SNAH|SNAIL|SNAIL1|dJ710H13.1	-	Affinity Capture-MS	physical	Ewing RM (2007)	PUBMED:17353931	9606	9606	High Throughput	0.378	-	Exogenous expression of bait	-	BIOGRID	O95863	-	NP_005976	Q9H0J4	-	NP_115510	BTO:0000007	HEK-293 cell	cell line	-	-	-	Homo sapiens	Homo sapiens
242412	6615	83538	112499	123671	-	-	SNAI1	TTC25	SLUGH2|SNA|SNAH|SNAIL|SNAIL1|dJ710H13.1	-	Affinity Capture-MS	physical	Ewing RM (2007)	PUBMED:17353931	9606	9606	High Throughput	0.367	-	Exogenous expression of bait	-	BIOGRID	O95863	-	NP_005976	Q96NG3	-	NP_113609	BTO:0000007	HEK-293 cell	cell line	-	-	-	Homo sapiens	Homo sapiens
321752	58190	6615	121804	112499	-	-	CTDSP1	SNAI1	NIF3|NLI-IF|NLIIF|SCP1	SLUGH2|SNA|SNAH|SNAIL|SNAIL1|dJ710H13.1	Affinity Capture-Western	physical	Wu Y (2009)	PUBMED:19004823	9606	9606	Low Throughput	-	-	-	-	BIOGRID	Q9GZU7	A0A024R461	NP_067021|NP_872580|NP_001193807	O95863	-	NP_005976	-	-	-	-	-	-	Homo sapiens	Homo sapiens
321753	10106	6615	115412	112499	-	-	CTDSP2	SNAI1	OS4|PSR2|SCP2	SLUGH2|SNA|SNAH|SNAIL|SNAIL1|dJ710H13.1	Affinity Capture-Western	physical	Wu Y (2009)	PUBMED:19004823	9606	9606	Low Throughput	-	-	-	-	BIOGRID	O14595	A0A024RB65|A0A024RBA6	NP_005721	O95863	-	NP_005976	-	-	-	-	-	-	Homo sapiens	Homo sapiens
321754	10217	6615	115512	112499	-	-	CTDSPL	SNAI1	C3orf8|HYA22|PSR1|RBSP3|SCP3	SLUGH2|SNA|SNAH|SNAIL|SNAIL1|dJ710H13.1	Affinity Capture-Western	physical	Wu Y (2009)	PUBMED:19004823	9606	9606	Low Throughput	-	-	-	-	BIOGRID	O15194	-	NP_001008393|NP_005799	O95863	-	NP_005976	-	-	-	-	-	-	Homo sapiens	Homo sapiens
321755	6615	10217	112499	115512	-	-	SNAI1	CTDSPL	SLUGH2|SNA|SNAH|SNAIL|SNAIL1|dJ710H13.1	C3orf8|HYA22|PSR1|RBSP3|SCP3	Affinity Capture-Western	physical	Wu Y (2009)	PUBMED:19004823	9606	9606	Low Throughput	-	-	-	-	BIOGRID	O95863	-	NP_005976	O15194	-	NP_001008393|NP_005799	-	-	-	-	-	-	Homo sapiens	Homo sapiens
321756	6615	10106	112499	115412	-	-	SNAI1	CTDSP2	SLUGH2|SNA|SNAH|SNAIL|SNAIL1|dJ710H13.1	OS4|PSR2|SCP2	Affinity Capture-Western	physical	Wu Y (2009)	PUBMED:19004823	9606	9606	Low Throughput	-	-	-	-	BIOGRID	O95863	-	NP_005976	O14595	A0A024RB65|A0A024RBA6	NP_005721	-	-	-	-	-	-	Homo sapiens	Homo sapiens
321757	6615	58190	112499	121804	-	-	SNAI1	CTDSP1	SLUGH2|SNA|SNAH|SNAIL|SNAIL1|dJ710H13.1	NIF3|NLI-IF|NLIIF|SCP1	Affinity Capture-Western	physical	Wu Y (2009)	PUBMED:19004823	9606	9606	Low Throughput	-	-	-	-	BIOGRID	O95863	-	NP_005976	Q9GZU7	A0A024R461	NP_067021|NP_872580|NP_001193807	-	-	-	-	-	-	Homo sapiens	Homo sapiens
321758	58190	6615	121804	112499	-	-	CTDSP1	SNAI1	NIF3|NLI-IF|NLIIF|SCP1	SLUGH2|SNA|SNAH|SNAIL|SNAIL1|dJ710H13.1	Biochemical Activity	physical	Wu Y (2009)	PUBMED:19004823	9606	9606	Low Throughput	-	Dephosphorylation	-	-	BIOGRID	Q9GZU7	A0A024R461	NP_067021|NP_872580|NP_001193807	O95863	-	NP_005976	-	-	-	-	-	-	Homo sapiens	Homo sapiens
321759	58190	6615	121804	112499	-	-	CTDSP1	SNAI1	NIF3|NLI-IF|NLIIF|SCP1	SLUGH2|SNA|SNAH|SNAIL|SNAIL1|dJ710H13.1	Reconstituted Complex	physical	Wu Y (2009)	PUBMED:19004823	9606	9606	Low Throughput	-	-	-	-	BIOGRID	Q9GZU7	A0A024R461	NP_067021|NP_872580|NP_001193807	O95863	-	NP_005976	-	-	-	-	-	-	Homo sapiens	Homo sapiens
338668	23512	6615	117059	112499	-	-	SUZ12	SNAI1	CHET9|JJAZ1	SLUGH2|SNA|SNAH|SNAIL|SNAIL1|dJ710H13.1	Affinity Capture-Western	physical	Herranz N (2008)	PUBMED:18519590	9606	9606	Low Throughput	-	-	-	-	BIOGRID	Q15022	J3QQW9|A8K1U9	NP_001308136|NP_056170	O95863	-	NP_005976	-	-	-	-	-	-	Homo sapiens	Homo sapiens
338669	2146	6615	108446	112499	-	-	EZH2	SNAI1	ENX-1|ENX1|EZH1|EZH2b|KMT6|KMT6A|WVS|WVS2	SLUGH2|SNA|SNAH|SNAIL|SNAIL1|dJ710H13.1	Affinity Capture-Western	physical	Herranz N (2008)	PUBMED:18519590	9606	9606	Low Throughput	-	-	-	-	BIOGRID	Q15910	S4S3R8	NP_694543|NP_001190176|NP_004447|NP_001190178|NP_001190177	O95863	-	NP_005976	-	-	-	-	-	-	Homo sapiens	Homo sapiens
468865	3233	6615	109473	112499	-	-	HOXD4	SNAI1	HHO.C13|HOX-5.1|HOX4|HOX4B|Hox-4.2	SLUGH2|SNA|SNAH|SNAIL|SNAIL1|dJ710H13.1	Two-hybrid	physical	Ravasi T (2010)	PUBMED:20211142	9606	9606	High Throughput	-	-	-	-	BIOGRID	P09016	A0A087WSZ3	NP_055436	O95863	-	NP_005976	-	-	-	-	-	-	Homo sapiens	Homo sapiens
470839	6615	2932	112499	109187	-	-	SNAI1	GSK3B	SLUGH2|SNA|SNAH|SNAIL|SNAIL1|dJ710H13.1	-	Affinity Capture-Western	physical	Yook JI (2005)	PUBMED:15647282	9606	9606	Low Throughput	-	-	-	-	BIOGRID	O95863	-	NP_005976	P49841	Q6FI27	NP_001139628|NP_001341525|NP_002084	-	-	-	-	-	-	Homo sapiens	Homo sapiens
470840	6615	8945	112499	114457	-	RP11-529I10.2	SNAI1	BTRC	SLUGH2|SNA|SNAH|SNAIL|SNAIL1|dJ710H13.1	BETA-TRCP|FBW1A|FBXW1|FBXW1A|FWD1|bTrCP|bTrCP1|betaTrCP	Affinity Capture-Western	physical	Yook JI (2005)	PUBMED:15647282	9606	9606	Low Throughput	-	-	-	-	BIOGRID	O95863	-	NP_005976	Q9Y297	B2R8L3|B7Z3H4|Q68DS0	NP_003930|NP_378663|NP_001243785	-	-	-	-	-	-	Homo sapiens	Homo sapiens
477787	2932	6615	109187	112499	-	-	GSK3B	SNAI1	-	SLUGH2|SNA|SNAH|SNAIL|SNAIL1|dJ710H13.1	Affinity Capture-Western	physical	Zhou BP (2004)	PUBMED:15448698	9606	9606	Low Throughput	-	-	-	-	BIOGRID	P49841	Q6FI27	NP_001139628|NP_001341525|NP_002084	O95863	-	NP_005976	-	-	-	-	-	-	Homo sapiens	Homo sapiens
477788	2932	6615	109187	112499	-	-	GSK3B	SNAI1	-	SLUGH2|SNA|SNAH|SNAIL|SNAIL1|dJ710H13.1	Biochemical Activity	physical	Zhou BP (2004)	PUBMED:15448698	9606	9606	Low Throughput	-	Phosphorylation	-	-	BIOGRID	P49841	Q6FI27	NP_001139628|NP_001341525|NP_002084	O95863	-	NP_005976	-	-	-	-	-	-	Homo sapiens	Homo sapiens
477790	6615	8945	112499	114457	-	RP11-529I10.2	SNAI1	BTRC	SLUGH2|SNA|SNAH|SNAIL|SNAIL1|dJ710H13.1	BETA-TRCP|FBW1A|FBXW1|FBXW1A|FWD1|bTrCP|bTrCP1|betaTrCP	Affinity Capture-Western	physical	Zhou BP (2004)	PUBMED:15448698	9606	9606	Low Throughput	-	-	-	-	BIOGRID	O95863	-	NP_005976	Q9Y297	B2R8L3|B7Z3H4|Q68DS0	NP_003930|NP_378663|NP_001243785	-	-	-	-	-	-	Homo sapiens	Homo sapiens
480676	6615	3066	112499	109316	-	-	SNAI1	HDAC2	SLUGH2|SNA|SNAH|SNAIL|SNAIL1|dJ710H13.1	HD2|RPD3|YAF1	Affinity Capture-Western	physical	Peinado H (2004)	PUBMED:14673164	9606	9606	Low Throughput	-	-	-	-	BIOGRID	O95863	-	NP_005976	Q92769	-	NP_001518	-	-	-	-	-	-	Homo sapiens	Homo sapiens
480679	6615	3065	112499	109315	-	RP4-811H24.2	SNAI1	HDAC1	SLUGH2|SNA|SNAH|SNAIL|SNAIL1|dJ710H13.1	GON-10|HD1|RPD3|RPD3L1	Affinity Capture-Western	physical	Peinado H (2004)	PUBMED:14673164	9606	9606	Low Throughput	-	-	-	-	BIOGRID	O95863	-	NP_005976	Q13547	Q6IT96	NP_004955	-	-	-	-	-	-	Homo sapiens	Homo sapiens
480682	6615	20466	112499	203256	-	-	SNAI1	Sin3a	SLUGH2|SNA|SNAH|SNAIL|SNAIL1|dJ710H13.1	AW553200|Sin3|mKIAA4126|mSin3A	Affinity Capture-Western	physical	Peinado H (2004)	PUBMED:14673164	9606	10090	Low Throughput	-	-	-	-	BIOGRID	O95863	-	NP_005976	Q60520	-	NP_035508|NP_001103820|NP_001103821	-	-	-	-	-	-	Homo sapiens	Mus musculus
480685	20466	6615	203256	112499	-	-	Sin3a	SNAI1	AW553200|Sin3|mKIAA4126|mSin3A	SLUGH2|SNA|SNAH|SNAIL|SNAIL1|dJ710H13.1	Affinity Capture-Western	physical	Peinado H (2004)	PUBMED:14673164	10090	9606	Low Throughput	-	-	-	-	BIOGRID	Q60520	-	NP_035508|NP_001103820|NP_001103821	O95863	-	NP_005976	-	-	-	-	-	-	Mus musculus	Homo sapiens
480688	3065	6615	109315	112499	RP4-811H24.2	-	HDAC1	SNAI1	GON-10|HD1|RPD3|RPD3L1	SLUGH2|SNA|SNAH|SNAIL|SNAIL1|dJ710H13.1	Affinity Capture-Western	physical	Peinado H (2004)	PUBMED:14673164	9606	9606	Low Throughput	-	-	-	-	BIOGRID	Q13547	Q6IT96	NP_004955	O95863	-	NP_005976	-	-	-	-	-	-	Homo sapiens	Homo sapiens
480691	3066	6615	109316	112499	-	-	HDAC2	SNAI1	HD2|RPD3|YAF1	SLUGH2|SNA|SNAH|SNAIL|SNAIL1|dJ710H13.1	Affinity Capture-Western	physical	Peinado H (2004)	PUBMED:14673164	9606	9606	Low Throughput	-	-	-	-	BIOGRID	Q92769	-	NP_001518	O95863	-	NP_005976	-	-	-	-	-	-	Homo sapiens	Homo sapiens
505194	84962	6615	124393	112499	-	-	AJUBA	SNAI1	JUB	SLUGH2|SNA|SNAH|SNAIL|SNAIL1|dJ710H13.1	Affinity Capture-Western	physical	Hou Z (2008)	PUBMED:18347060	9606	9606	Low Throughput	-	-	-	-	BIOGRID	Q96IF1	-	NP_932352|NP_116265|NP_001276026	O95863	-	NP_005976	-	-	-	-	-	-	Homo sapiens	Homo sapiens
505195	6615	84962	112499	124393	-	-	SNAI1	AJUBA	SLUGH2|SNA|SNAH|SNAIL|SNAIL1|dJ710H13.1	JUB	Affinity Capture-Western	physical	Hou Z (2008)	PUBMED:18347060	9606	9606	Low Throughput	-	-	-	-	BIOGRID	O95863	-	NP_005976	Q96IF1	-	NP_932352|NP_116265|NP_001276026	-	-	-	-	-	-	Homo sapiens	Homo sapiens
545335	6615	23186	112499	116796	-	-	SNAI1	RCOR1	SLUGH2|SNA|SNAH|SNAIL|SNAIL1|dJ710H13.1	COREST|RCOR	Reconstituted Complex	physical	Lin T (2010)	PUBMED:20562920	9606	9606	Low Throughput	-	-	-	-	BIOGRID	O95863	-	NP_005976	Q9UKL0	J3KN32	NP_055971	-	-	-	-	-	-	Homo sapiens	Homo sapiens
545336	6615	23028	112499	116667	-	RP1-184J9.1	SNAI1	KDM1A	SLUGH2|SNA|SNAH|SNAIL|SNAIL1|dJ710H13.1	AOF2|BHC110|KDM1|LSD1	Reconstituted Complex	physical	Lin T (2010)	PUBMED:20562920	9606	9606	Low Throughput	-	-	-	-	BIOGRID	O95863	-	NP_005976	O60341	-	NP_055828|NP_001350583|NP_001009999	-	-	-	-	-	-	Homo sapiens	Homo sapiens
545337	6615	3065	112499	109315	-	RP4-811H24.2	SNAI1	HDAC1	SLUGH2|SNA|SNAH|SNAIL|SNAIL1|dJ710H13.1	GON-10|HD1|RPD3|RPD3L1	Reconstituted Complex	physical	Lin T (2010)	PUBMED:20562920	9606	9606	Low Throughput	-	-	-	-	BIOGRID	O95863	-	NP_005976	Q13547	Q6IT96	NP_004955	-	-	-	-	-	-	Homo sapiens	Homo sapiens
545338	6615	23028	112499	116667	-	RP1-184J9.1	SNAI1	KDM1A	SLUGH2|SNA|SNAH|SNAIL|SNAIL1|dJ710H13.1	AOF2|BHC110|KDM1|LSD1	Affinity Capture-Western	physical	Lin T (2010)	PUBMED:20562920	9606	9606	Low Throughput	-	-	-	-	BIOGRID	O95863	-	NP_005976	O60341	-	NP_055828|NP_001350583|NP_001009999	-	-	-	-	-	-	Homo sapiens	Homo sapiens
555017	6615	1958	112499	108278	-	-	SNAI1	EGR1	SLUGH2|SNA|SNAH|SNAIL|SNAIL1|dJ710H13.1	AT225|G0S30|KROX-24|NGFI-A|TIS8|ZIF-268|ZNF225	Affinity Capture-Western	physical	Hu CT (2010)	PUBMED:20121949	9606	9606	Low Throughput	-	-	-	-	BIOGRID	O95863	-	NP_005976	P18146	Q546S1	NP_001955	-	-	-	-	-	-	Homo sapiens	Homo sapiens
555019	1958	6615	108278	112499	-	-	EGR1	SNAI1	AT225|G0S30|KROX-24|NGFI-A|TIS8|ZIF-268|ZNF225	SLUGH2|SNA|SNAH|SNAIL|SNAIL1|dJ710H13.1	Co-localization	physical	Hu CT (2010)	PUBMED:20121949	9606	9606	Low Throughput	-	-	ChIP	-	BIOGRID	P18146	Q546S1	NP_001955	O95863	-	NP_005976	-	-	-	-	-	-	Homo sapiens	Homo sapiens
555020	6615	1958	112499	108278	-	-	SNAI1	EGR1	SLUGH2|SNA|SNAH|SNAIL|SNAIL1|dJ710H13.1	AT225|G0S30|KROX-24|NGFI-A|TIS8|ZIF-268|ZNF225	Co-localization	physical	Hu CT (2010)	PUBMED:20121949	9606	9606	Low Throughput	-	-	ChIP	-	BIOGRID	O95863	-	NP_005976	P18146	Q546S1	NP_001955	-	-	-	-	-	-	Homo sapiens	Homo sapiens
555297	3066	6615	109316	112499	-	-	HDAC2	SNAI1	HD2|RPD3|YAF1	SLUGH2|SNA|SNAH|SNAIL|SNAIL1|dJ710H13.1	Affinity Capture-Western	physical	Kim Y (2010)	PUBMED:20534591	9606	9606	Low Throughput	-	-	-	-	BIOGRID	Q92769	-	NP_001518	O95863	-	NP_005976	-	-	-	-	-	-	Homo sapiens	Homo sapiens
569731	6615	23028	112499	116667	-	RP1-184J9.1	SNAI1	KDM1A	SLUGH2|SNA|SNAH|SNAIL|SNAIL1|dJ710H13.1	AOF2|BHC110|KDM1|LSD1	Affinity Capture-MS	physical	Lin Y (2010)	PUBMED:20389281	9606	9606	Low Throughput	-	-	-	-	BIOGRID	O95863	-	NP_005976	O60341	-	NP_055828|NP_001350583|NP_001009999	-	-	-	-	-	-	Homo sapiens	Homo sapiens
569732	6615	23028	112499	116667	-	RP1-184J9.1	SNAI1	KDM1A	SLUGH2|SNA|SNAH|SNAIL|SNAIL1|dJ710H13.1	AOF2|BHC110|KDM1|LSD1	Affinity Capture-Western	physical	Lin Y (2010)	PUBMED:20389281	9606	9606	Low Throughput	-	-	-	-	BIOGRID	O95863	-	NP_005976	O60341	-	NP_055828|NP_001350583|NP_001009999	-	-	-	-	-	-	Homo sapiens	Homo sapiens
569733	23028	6615	116667	112499	RP1-184J9.1	-	KDM1A	SNAI1	AOF2|BHC110|KDM1|LSD1	SLUGH2|SNA|SNAH|SNAIL|SNAIL1|dJ710H13.1	Affinity Capture-Western	physical	Lin Y (2010)	PUBMED:20389281	9606	9606	Low Throughput	-	-	-	-	BIOGRID	O60341	-	NP_055828|NP_001350583|NP_001009999	O95863	-	NP_005976	-	-	-	-	-	-	Homo sapiens	Homo sapiens
569736	6615	23028	112499	116667	-	RP1-184J9.1	SNAI1	KDM1A	SLUGH2|SNA|SNAH|SNAIL|SNAIL1|dJ710H13.1	AOF2|BHC110|KDM1|LSD1	Co-localization	physical	Lin Y (2010)	PUBMED:20389281	9606	9606	Low Throughput	-	-	ChIP	-	BIOGRID	O95863	-	NP_005976	O60341	-	NP_055828|NP_001350583|NP_001009999	-	-	-	-	-	-	Homo sapiens	Homo sapiens
569737	6615	8350	112499	113946	-	-	SNAI1	HIST1H3A	SLUGH2|SNA|SNAH|SNAIL|SNAIL1|dJ710H13.1	H3/A|H3FA	Affinity Capture-Western	physical	Lin Y (2010)	PUBMED:20389281	9606	9606	Low Throughput	-	-	-	-	BIOGRID	O95863	-	NP_005976	P68431	-	NP_003520	-	-	-	-	-	-	Homo sapiens	Homo sapiens
590473	6615	144699	112499	126870	-	-	SNAI1	FBXL14	SLUGH2|SNA|SNAH|SNAIL|SNAIL1|dJ710H13.1	Fbl14	Reconstituted Complex	physical	Vinas-Castells R (2010)	PUBMED:19955572	9606	9606	Low Throughput	-	-	-	-	BIOGRID	O95863	-	NP_005976	Q8N1E6	-	NP_689654	-	-	-	-	-	-	Homo sapiens	Homo sapiens
590474	6615	144699	112499	126870	-	-	SNAI1	FBXL14	SLUGH2|SNA|SNAH|SNAIL|SNAIL1|dJ710H13.1	Fbl14	Affinity Capture-Western	physical	Vinas-Castells R (2010)	PUBMED:19955572	9606	9606	Low Throughput	-	-	-	-	BIOGRID	O95863	-	NP_005976	Q8N1E6	-	NP_689654	-	-	-	-	-	-	Homo sapiens	Homo sapiens
590475	144699	6615	126870	112499	-	-	FBXL14	SNAI1	Fbl14	SLUGH2|SNA|SNAH|SNAIL|SNAIL1|dJ710H13.1	Reconstituted Complex	physical	Vinas-Castells R (2010)	PUBMED:19955572	9606	9606	Low Throughput	-	-	-	-	BIOGRID	Q8N1E6	-	NP_689654	O95863	-	NP_005976	-	-	-	-	-	-	Homo sapiens	Homo sapiens
590476	6615	8945	112499	114457	-	RP11-529I10.2	SNAI1	BTRC	SLUGH2|SNA|SNAH|SNAIL|SNAIL1|dJ710H13.1	BETA-TRCP|FBW1A|FBXW1|FBXW1A|FWD1|bTrCP|bTrCP1|betaTrCP	Affinity Capture-Western	physical	Vinas-Castells R (2010)	PUBMED:19955572	9606	9606	Low Throughput	-	-	Source of beta-TrCP not clear	-	BIOGRID	O95863	-	NP_005976	Q9Y297	B2R8L3|B7Z3H4|Q68DS0	NP_003930|NP_378663|NP_001243785	-	-	-	-	-	-	Homo sapiens	Homo sapiens
604257	6615	4851	112499	110913	-	-	SNAI1	NOTCH1	SLUGH2|SNA|SNAH|SNAIL|SNAIL1|dJ710H13.1	AOS5|AOVD1|TAN1|hN1	Affinity Capture-MS	physical	Lim SO (2011)	PUBMED:22128911	9606	9606	Low Throughput	-	-	-	-	BIOGRID	O95863	-	NP_005976	P46531	-	NP_060087	-	-	-	-	-	-	Homo sapiens	Homo sapiens
604258	6615	4851	112499	110913	-	-	SNAI1	NOTCH1	SLUGH2|SNA|SNAH|SNAIL|SNAIL1|dJ710H13.1	AOS5|AOVD1|TAN1|hN1	Affinity Capture-Western	physical	Lim SO (2011)	PUBMED:22128911	9606	9606	Low Throughput	-	-	-	-	BIOGRID	O95863	-	NP_005976	P46531	-	NP_060087	-	-	-	-	-	-	Homo sapiens	Homo sapiens
604259	4851	6615	110913	112499	-	-	NOTCH1	SNAI1	AOS5|AOVD1|TAN1|hN1	SLUGH2|SNA|SNAH|SNAIL|SNAIL1|dJ710H13.1	Affinity Capture-Western	physical	Lim SO (2011)	PUBMED:22128911	9606	9606	Low Throughput	-	-	-	-	BIOGRID	P46531	-	NP_060087	O95863	-	NP_005976	-	-	-	-	-	-	Homo sapiens	Homo sapiens
604260	6615	4851	112499	110913	-	-	SNAI1	NOTCH1	SLUGH2|SNA|SNAH|SNAIL|SNAIL1|dJ710H13.1	AOS5|AOVD1|TAN1|hN1	Reconstituted Complex	physical	Lim SO (2011)	PUBMED:22128911	9606	9606	Low Throughput	-	-	-	-	BIOGRID	O95863	-	NP_005976	P46531	-	NP_060087	-	-	-	-	-	-	Homo sapiens	Homo sapiens
604264	6615	4193	112499	110358	-	-	SNAI1	MDM2	SLUGH2|SNA|SNAH|SNAIL|SNAIL1|dJ710H13.1	ACTFS|HDMX|hdm2	Affinity Capture-Western	physical	Lim SO (2011)	PUBMED:22128911	9606	9606	Low Throughput	-	-	-	-	BIOGRID	O95863	-	NP_005976	Q00987	A7UKX8|Q96DS0|A7UKX9|A7UKX7|G3XA89	NP_001354919|NP_001265391|NP_002383|NP_001138811|NP_001138812|NP_001138809	-	-	-	-	-	-	Homo sapiens	Homo sapiens
644541	23186	6615	116796	112499	-	-	RCOR1	SNAI1	COREST|RCOR	SLUGH2|SNA|SNAH|SNAIL|SNAIL1|dJ710H13.1	Co-crystal Structure	physical	Baron R (2011)	PUBMED:21300290	9606	9606	Low Throughput	-	-	-	-	BIOGRID	Q9UKL0	J3KN32	NP_055971	O95863	-	NP_005976	-	-	-	-	-	-	Homo sapiens	Homo sapiens
644542	23186	6615	116796	112499	-	-	RCOR1	SNAI1	COREST|RCOR	SLUGH2|SNA|SNAH|SNAIL|SNAIL1|dJ710H13.1	Protein-peptide	physical	Baron R (2011)	PUBMED:21300290	9606	9606	Low Throughput	-	-	-	-	BIOGRID	Q9UKL0	J3KN32	NP_055971	O95863	-	NP_005976	-	-	-	-	-	-	Homo sapiens	Homo sapiens
676159	2146	6615	108446	112499	-	-	EZH2	SNAI1	ENX-1|ENX1|EZH1|EZH2b|KMT6|KMT6A|WVS|WVS2	SLUGH2|SNA|SNAH|SNAIL|SNAIL1|dJ710H13.1	Affinity Capture-Western	physical	Tong ZT (2012)	PUBMED:21685935	9606	9606	Low Throughput	-	-	figure 3b.|figure 4a. HDAC1/2 mediated the interaction between EZH2 and Snail	-	BIOGRID	Q15910	S4S3R8	NP_694543|NP_001190176|NP_004447|NP_001190178|NP_001190177	O95863	-	NP_005976	-	-	-	-	-	-	Homo sapiens	Homo sapiens
676163	6615	2146	112499	108446	-	-	SNAI1	EZH2	SLUGH2|SNA|SNAH|SNAIL|SNAIL1|dJ710H13.1	ENX-1|ENX1|EZH1|EZH2b|KMT6|KMT6A|WVS|WVS2	Affinity Capture-Western	physical	Tong ZT (2012)	PUBMED:21685935	9606	9606	Low Throughput	-	-	figure 3b.	-	BIOGRID	O95863	-	NP_005976	Q15910	S4S3R8	NP_694543|NP_001190176|NP_004447|NP_001190178|NP_001190177	-	-	-	-	-	-	Homo sapiens	Homo sapiens
676164	6615	3065	112499	109315	-	RP4-811H24.2	SNAI1	HDAC1	SLUGH2|SNA|SNAH|SNAIL|SNAIL1|dJ710H13.1	GON-10|HD1|RPD3|RPD3L1	Affinity Capture-Western	physical	Tong ZT (2012)	PUBMED:21685935	9606	9606	Low Throughput	-	-	figure 3b.	-	BIOGRID	O95863	-	NP_005976	Q13547	Q6IT96	NP_004955	-	-	-	-	-	-	Homo sapiens	Homo sapiens
676165	6615	3066	112499	109316	-	-	SNAI1	HDAC2	SLUGH2|SNA|SNAH|SNAIL|SNAIL1|dJ710H13.1	HD2|RPD3|YAF1	Affinity Capture-Western	physical	Tong ZT (2012)	PUBMED:21685935	9606	9606	Low Throughput	-	-	figure 3b.	-	BIOGRID	O95863	-	NP_005976	Q92769	-	NP_001518	-	-	-	-	-	-	Homo sapiens	Homo sapiens
676166	6615	8841	112499	114368	-	-	SNAI1	HDAC3	SLUGH2|SNA|SNAH|SNAIL|SNAIL1|dJ710H13.1	HD3|RPD3|RPD3-2	Affinity Capture-Western	physical	Tong ZT (2012)	PUBMED:21685935	9606	9606	Low Throughput	-	-	figure 3b.	-	BIOGRID	O95863	-	NP_005976	O15379	-	NP_003874	-	-	-	-	-	-	Homo sapiens	Homo sapiens
676168	3065	6615	109315	112499	RP4-811H24.2	-	HDAC1	SNAI1	GON-10|HD1|RPD3|RPD3L1	SLUGH2|SNA|SNAH|SNAIL|SNAIL1|dJ710H13.1	Affinity Capture-Western	physical	Tong ZT (2012)	PUBMED:21685935	9606	9606	Low Throughput	-	-	figure 4c.	-	BIOGRID	Q13547	Q6IT96	NP_004955	O95863	-	NP_005976	-	-	-	-	-	-	Homo sapiens	Homo sapiens
676170	3066	6615	109316	112499	-	-	HDAC2	SNAI1	HD2|RPD3|YAF1	SLUGH2|SNA|SNAH|SNAIL|SNAIL1|dJ710H13.1	Affinity Capture-Western	physical	Tong ZT (2012)	PUBMED:21685935	9606	9606	Low Throughput	-	-	figure 4c.	-	BIOGRID	Q92769	-	NP_001518	O95863	-	NP_005976	-	-	-	-	-	-	Homo sapiens	Homo sapiens
721489	26524	6615	117727	112499	-	-	LATS2	SNAI1	KPM	SLUGH2|SNA|SNAH|SNAIL|SNAIL1|dJ710H13.1	Biochemical Activity	physical	Zhang K (2012)	PUBMED:21952048	9606	9606	Low Throughput	-	Phosphorylation	-	-	BIOGRID	Q9NRM7	A0A024RDM3	NP_055387	O95863	-	NP_005976	-	-	-	-	-	-	Homo sapiens	Homo sapiens
725226	6615	23028	112499	116667	-	RP1-184J9.1	SNAI1	KDM1A	SLUGH2|SNA|SNAH|SNAIL|SNAIL1|dJ710H13.1	AOF2|BHC110|KDM1|LSD1	Affinity Capture-Western	physical	Wu ZQ (2012)	PUBMED:23011797	9606	9606	Low Throughput	-	-	-	-	BIOGRID	O95863	-	NP_005976	O60341	-	NP_055828|NP_001350583|NP_001009999	-	-	-	-	-	-	Homo sapiens	Homo sapiens
725227	6615	3065	112499	109315	-	RP4-811H24.2	SNAI1	HDAC1	SLUGH2|SNA|SNAH|SNAIL|SNAIL1|dJ710H13.1	GON-10|HD1|RPD3|RPD3L1	Affinity Capture-Western	physical	Wu ZQ (2012)	PUBMED:23011797	9606	9606	Low Throughput	-	-	-	-	BIOGRID	O95863	-	NP_005976	Q13547	Q6IT96	NP_004955	-	-	-	-	-	-	Homo sapiens	Homo sapiens
725228	6615	1108	112499	107533	-	-	SNAI1	CHD4	SLUGH2|SNA|SNAH|SNAIL|SNAIL1|dJ710H13.1	CHD-4|Mi-2b|Mi2-BETA	Affinity Capture-Western	physical	Wu ZQ (2012)	PUBMED:23011797	9606	9606	Low Throughput	-	-	-	-	BIOGRID	O95863	-	NP_005976	Q14839	F5GWX5	NP_001350535|NP_001284482|NP_001264	-	-	-	-	-	-	Homo sapiens	Homo sapiens
825890	7157	6615	113010	112499	-	-	TP53	SNAI1	BCC7|LFS1|P53|TRP53	SLUGH2|SNA|SNAH|SNAIL|SNAIL1|dJ710H13.1	Affinity Capture-Western	physical	Lim SO (2010)	PUBMED:20385133	9606	9606	Low Throughput	-	-	-	-	BIOGRID	P04637	H2EHT1|A0A087WT22|A0A087WXZ1|Q53GA5|A0A087X1Q1|K7PPA8	NP_001119586|NP_001119590|NP_001119584|NP_000537|NP_001263627|NP_001263626|NP_001263625|NP_001119588|NP_001263628|NP_001119587|NP_001263624|NP_001119585|NP_001263690|NP_001119589|NP_001263689	O95863	-	NP_005976	-	-	-	-	-	-	Homo sapiens	Homo sapiens
825891	6615	7157	112499	113010	-	-	SNAI1	TP53	SLUGH2|SNA|SNAH|SNAIL|SNAIL1|dJ710H13.1	BCC7|LFS1|P53|TRP53	Affinity Capture-Western	physical	Lim SO (2010)	PUBMED:20385133	9606	9606	Low Throughput	-	-	-	-	BIOGRID	O95863	-	NP_005976	P04637	H2EHT1|A0A087WT22|A0A087WXZ1|Q53GA5|A0A087X1Q1|K7PPA8	NP_001119586|NP_001119590|NP_001119584|NP_000537|NP_001263627|NP_001263626|NP_001263625|NP_001119588|NP_001263628|NP_001119587|NP_001263624|NP_001119585|NP_001263690|NP_001119589|NP_001263689	-	-	-	-	-	-	Homo sapiens	Homo sapiens
825892	4193	6615	110358	112499	-	-	MDM2	SNAI1	ACTFS|HDMX|hdm2	SLUGH2|SNA|SNAH|SNAIL|SNAIL1|dJ710H13.1	Affinity Capture-Western	physical	Lim SO (2010)	PUBMED:20385133	9606	9606	Low Throughput	-	-	-	-	BIOGRID	Q00987	A7UKX8|Q96DS0|A7UKX9|A7UKX7|G3XA89	NP_001354919|NP_001265391|NP_002383|NP_001138811|NP_001138812|NP_001138809	O95863	-	NP_005976	-	-	-	-	-	-	Homo sapiens	Homo sapiens
825893	6615	4193	112499	110358	-	-	SNAI1	MDM2	SLUGH2|SNA|SNAH|SNAIL|SNAIL1|dJ710H13.1	ACTFS|HDMX|hdm2	Affinity Capture-Western	physical	Lim SO (2010)	PUBMED:20385133	9606	9606	Low Throughput	-	-	-	-	BIOGRID	O95863	-	NP_005976	Q00987	A7UKX8|Q96DS0|A7UKX9|A7UKX7|G3XA89	NP_001354919|NP_001265391|NP_002383|NP_001138811|NP_001138812|NP_001138809	-	-	-	-	-	-	Homo sapiens	Homo sapiens
827231	2932	6615	109187	112499	-	-	GSK3B	SNAI1	-	SLUGH2|SNA|SNAH|SNAIL|SNAIL1|dJ710H13.1	Affinity Capture-Western	physical	Wu Y (2009)	PUBMED:19411070	9606	9606	Low Throughput	-	-	-	-	BIOGRID	P49841	Q6FI27	NP_001139628|NP_001341525|NP_002084	O95863	-	NP_005976	-	-	-	-	-	-	Homo sapiens	Homo sapiens
827232	6615	2932	112499	109187	-	-	SNAI1	GSK3B	SLUGH2|SNA|SNAH|SNAIL|SNAIL1|dJ710H13.1	-	Affinity Capture-Western	physical	Wu Y (2009)	PUBMED:19411070	9606	9606	Low Throughput	-	-	-	-	BIOGRID	O95863	-	NP_005976	P49841	Q6FI27	NP_001139628|NP_001341525|NP_002084	-	-	-	-	-	-	Homo sapiens	Homo sapiens
827236	6615	8945	112499	114457	-	RP11-529I10.2	SNAI1	BTRC	SLUGH2|SNA|SNAH|SNAIL|SNAIL1|dJ710H13.1	BETA-TRCP|FBW1A|FBXW1|FBXW1A|FWD1|bTrCP|bTrCP1|betaTrCP	Affinity Capture-Western	physical	Wu Y (2009)	PUBMED:19411070	9606	9606	Low Throughput	-	-	-	-	BIOGRID	O95863	-	NP_005976	Q9Y297	B2R8L3|B7Z3H4|Q68DS0	NP_003930|NP_378663|NP_001243785	-	-	-	-	-	-	Homo sapiens	Homo sapiens
918126	6615	26234	112499	117625	-	-	SNAI1	FBXL5	SLUGH2|SNA|SNAH|SNAIL|SNAIL1|dJ710H13.1	FBL4|FBL5|FLR1	Affinity Capture-Western	physical	Vinas-Castells R (2013)	PUBMED:24157836	9606	9606	Low Throughput	-	-	-	-	BIOGRID	O95863	-	NP_005976	Q9UKA1	-	NP_001180463|NP_036293|NP_001180464	-	-	-	-	-	-	Homo sapiens	Homo sapiens
918127	26234	6615	117625	112499	-	-	FBXL5	SNAI1	FBL4|FBL5|FLR1	SLUGH2|SNA|SNAH|SNAIL|SNAIL1|dJ710H13.1	Affinity Capture-Western	physical	Vinas-Castells R (2013)	PUBMED:24157836	9606	9606	Low Throughput	-	-	-	-	BIOGRID	Q9UKA1	-	NP_001180463|NP_036293|NP_001180464	O95863	-	NP_005976	-	-	-	-	-	-	Homo sapiens	Homo sapiens
918128	6615	26234	112499	117625	-	-	SNAI1	FBXL5	SLUGH2|SNA|SNAH|SNAIL|SNAIL1|dJ710H13.1	FBL4|FBL5|FLR1	Reconstituted Complex	physical	Vinas-Castells R (2013)	PUBMED:24157836	9606	9606	Low Throughput	-	-	-	-	BIOGRID	O95863	-	NP_005976	Q9UKA1	-	NP_001180463|NP_036293|NP_001180464	-	-	-	-	-	-	Homo sapiens	Homo sapiens
918129	26234	6615	117625	112499	-	-	FBXL5	SNAI1	FBL4|FBL5|FLR1	SLUGH2|SNA|SNAH|SNAIL|SNAIL1|dJ710H13.1	Reconstituted Complex	physical	Vinas-Castells R (2013)	PUBMED:24157836	9606	9606	Low Throughput	-	-	-	-	BIOGRID	Q9UKA1	-	NP_001180463|NP_036293|NP_001180464	O95863	-	NP_005976	-	-	-	-	-	-	Homo sapiens	Homo sapiens
918133	26234	6615	117625	112499	-	-	FBXL5	SNAI1	FBL4|FBL5|FLR1	SLUGH2|SNA|SNAH|SNAIL|SNAIL1|dJ710H13.1	Biochemical Activity	physical	Vinas-Castells R (2013)	PUBMED:24157836	9606	9606	Low Throughput	-	Ubiquitination	E1 (UBE1)|E2 (UbcH5c)|SCFFBXL5	-	BIOGRID	Q9UKA1	-	NP_001180463|NP_036293|NP_001180464	O95863	-	NP_005976	-	-	-	-	-	-	Homo sapiens	Homo sapiens
918135	6615	26524	112499	117727	-	-	SNAI1	LATS2	SLUGH2|SNA|SNAH|SNAIL|SNAIL1|dJ710H13.1	KPM	Affinity Capture-Western	physical	Vinas-Castells R (2013)	PUBMED:24157836	9606	9606	Low Throughput	-	-	-	-	BIOGRID	O95863	-	NP_005976	Q9NRM7	A0A024RDM3	NP_055387	-	-	-	-	-	-	Homo sapiens	Homo sapiens
947919	6615	6015	112499	111947	-	DADB-100D22.6	SNAI1	RING1	SLUGH2|SNA|SNAH|SNAIL|SNAIL1|dJ710H13.1	RING1A|RNF1	Affinity Capture-MS	physical	Chen J (2014)	PUBMED:24903147	9606	9606	Low Throughput	-	-	-	-	BIOGRID	O95863	-	NP_005976	Q06587	-	NP_002922	-	-	-	-	-	-	Homo sapiens	Homo sapiens
947920	6015	6615	111947	112499	DADB-100D22.6	-	RING1	SNAI1	RING1A|RNF1	SLUGH2|SNA|SNAH|SNAIL|SNAIL1|dJ710H13.1	Affinity Capture-Western	physical	Chen J (2014)	PUBMED:24903147	9606	9606	Low Throughput	-	-	-	-	BIOGRID	Q06587	-	NP_002922	O95863	-	NP_005976	-	-	-	-	-	-	Homo sapiens	Homo sapiens
947921	6045	6615	111972	112499	GS1-120K12.1	-	RNF2	SNAI1	BAP-1|BAP1|DING|HIPI3|RING1B|RING2	SLUGH2|SNA|SNAH|SNAIL|SNAIL1|dJ710H13.1	Affinity Capture-Western	physical	Chen J (2014)	PUBMED:24903147	9606	9606	Low Throughput	-	-	-	-	BIOGRID	Q99496	-	NP_009143	O95863	-	NP_005976	-	-	-	-	-	-	Homo sapiens	Homo sapiens
947922	6615	6015	112499	111947	-	DADB-100D22.6	SNAI1	RING1	SLUGH2|SNA|SNAH|SNAIL|SNAIL1|dJ710H13.1	RING1A|RNF1	Co-localization	physical	Chen J (2014)	PUBMED:24903147	9606	9606	Low Throughput	-	-	ChIP	-	BIOGRID	O95863	-	NP_005976	Q06587	-	NP_002922	-	-	-	-	-	-	Homo sapiens	Homo sapiens
947923	6615	6045	112499	111972	-	GS1-120K12.1	SNAI1	RNF2	SLUGH2|SNA|SNAH|SNAIL|SNAIL1|dJ710H13.1	BAP-1|BAP1|DING|HIPI3|RING1B|RING2	Co-localization	physical	Chen J (2014)	PUBMED:24903147	9606	9606	Low Throughput	-	-	ChIP	-	BIOGRID	O95863	-	NP_005976	Q99496	-	NP_009143	-	-	-	-	-	-	Homo sapiens	Homo sapiens
947924	6615	2146	112499	108446	-	-	SNAI1	EZH2	SLUGH2|SNA|SNAH|SNAIL|SNAIL1|dJ710H13.1	ENX-1|ENX1|EZH1|EZH2b|KMT6|KMT6A|WVS|WVS2	Co-localization	physical	Chen J (2014)	PUBMED:24903147	9606	9606	Low Throughput	-	-	ChIP	-	BIOGRID	O95863	-	NP_005976	Q15910	S4S3R8	NP_694543|NP_001190176|NP_004447|NP_001190178|NP_001190177	-	-	-	-	-	-	Homo sapiens	Homo sapiens
947925	6015	6615	111947	112499	DADB-100D22.6	-	RING1	SNAI1	RING1A|RNF1	SLUGH2|SNA|SNAH|SNAIL|SNAIL1|dJ710H13.1	Co-localization	physical	Chen J (2014)	PUBMED:24903147	9606	9606	Low Throughput	-	-	ChIP	-	BIOGRID	Q06587	-	NP_002922	O95863	-	NP_005976	-	-	-	-	-	-	Homo sapiens	Homo sapiens
947926	6045	6615	111972	112499	GS1-120K12.1	-	RNF2	SNAI1	BAP-1|BAP1|DING|HIPI3|RING1B|RING2	SLUGH2|SNA|SNAH|SNAIL|SNAIL1|dJ710H13.1	Co-localization	physical	Chen J (2014)	PUBMED:24903147	9606	9606	Low Throughput	-	-	ChIP	-	BIOGRID	Q99496	-	NP_009143	O95863	-	NP_005976	-	-	-	-	-	-	Homo sapiens	Homo sapiens
947927	6615	6045	112499	111972	-	GS1-120K12.1	SNAI1	RNF2	SLUGH2|SNA|SNAH|SNAIL|SNAIL1|dJ710H13.1	BAP-1|BAP1|DING|HIPI3|RING1B|RING2	Co-fractionation	physical	Chen J (2014)	PUBMED:24903147	9606	9606	Low Throughput	-	-	-	-	BIOGRID	O95863	-	NP_005976	Q99496	-	NP_009143	-	-	-	-	-	-	Homo sapiens	Homo sapiens
947928	6615	2146	112499	108446	-	-	SNAI1	EZH2	SLUGH2|SNA|SNAH|SNAIL|SNAIL1|dJ710H13.1	ENX-1|ENX1|EZH1|EZH2b|KMT6|KMT6A|WVS|WVS2	Co-fractionation	physical	Chen J (2014)	PUBMED:24903147	9606	9606	Low Throughput	-	-	-	-	BIOGRID	O95863	-	NP_005976	Q15910	S4S3R8	NP_694543|NP_001190176|NP_004447|NP_001190178|NP_001190177	-	-	-	-	-	-	Homo sapiens	Homo sapiens
1036624	88	6615	106603	112499	-	-	ACTN2	SNAI1	CMD1AA	SLUGH2|SNA|SNAH|SNAIL|SNAIL1|dJ710H13.1	Two-hybrid	physical	Rolland T (2014)	PUBMED:25416956	9606	9606	High Throughput	-	-	-	-	BIOGRID	P35609	Q59FD9|F6THM6	NP_001094|NP_001265272|NP_001265273	O95863	-	NP_005976	-	-	-	-	-	-	Homo sapiens	Homo sapiens
1036955	373	6615	106868	112499	-	-	TRIM23	SNAI1	ARD1|ARFD1|RNF46	SLUGH2|SNA|SNAH|SNAIL|SNAIL1|dJ710H13.1	Two-hybrid	physical	Rolland T (2014)	PUBMED:25416956	9606	9606	High Throughput	-	-	-	-	BIOGRID	P36406	-	NP_150231|NP_150230|NP_001647	O95863	-	NP_005976	-	-	-	-	-	-	Homo sapiens	Homo sapiens
1039617	3881	6615	110079	112499	-	-	KRT31	SNAI1	HA1|Ha-1|KRTHA1|hHa1	SLUGH2|SNA|SNAH|SNAIL|SNAIL1|dJ710H13.1	Two-hybrid	physical	Rolland T (2014)	PUBMED:25416956	9606	9606	High Throughput	-	-	-	-	BIOGRID	Q15323	-	NP_002268	O95863	-	NP_005976	-	-	-	-	-	-	Homo sapiens	Homo sapiens
1042245	6615	11043	112499	116231	-	RP6-191P20.2	SNAI1	MID2	SLUGH2|SNA|SNAH|SNAIL|SNAIL1|dJ710H13.1	FXY2|MRX101|RNF60|TRIM1	Two-hybrid	physical	Rolland T (2014)	PUBMED:25416956	9606	9606	High Throughput	-	-	-	-	BIOGRID	O95863	-	NP_005976	Q9UJV3	-	NP_001369680|NP_001369681|NP_036348|NP_438112	-	-	-	-	-	-	Homo sapiens	Homo sapiens
1042246	6615	23281	112499	116880	-	-	SNAI1	MTUS2	SLUGH2|SNA|SNAH|SNAIL|SNAIL1|dJ710H13.1	CAZIP|ICIS|KIAA0774|TIP150	Two-hybrid	physical	Rolland T (2014)	PUBMED:25416956	9606	9606	High Throughput	-	-	-	-	BIOGRID	O95863	-	NP_005976	Q5JR59	J3KQA9	NP_056048|NP_001028774	-	-	-	-	-	-	Homo sapiens	Homo sapiens
1042247	6615	125115	112499	125917	-	-	SNAI1	KRT40	SLUGH2|SNA|SNAH|SNAIL|SNAIL1|dJ710H13.1	CK-40|K40|KA36	Two-hybrid	physical	Rolland T (2014)	PUBMED:25416956	9606	9606	High Throughput	-	-	-	-	BIOGRID	O95863	-	NP_005976	Q6A162	-	NP_872303	-	-	-	-	-	-	Homo sapiens	Homo sapiens
1042248	6615	386682	112499	132133	-	-	SNAI1	KRTAP10-3	SLUGH2|SNA|SNAH|SNAIL|SNAIL1|dJ710H13.1	KAP10.3|KAP18-3|KAP18.3|KRTAP10.3|KRTAP18-3|KRTAP18.3	Two-hybrid	physical	Rolland T (2014)	PUBMED:25416956	9606	9606	High Throughput	-	-	-	-	BIOGRID	O95863	-	NP_005976	P60369	-	NP_941969	-	-	-	-	-	-	Homo sapiens	Homo sapiens
1042249	6615	388677	112499	132802	-	-	SNAI1	NOTCH2NL	SLUGH2|SNA|SNAH|SNAIL|SNAIL1|dJ710H13.1	N2N	Two-hybrid	physical	Rolland T (2014)	PUBMED:25416956	9606	9606	High Throughput	-	-	-	-	BIOGRID	O95863	-	NP_005976	Q7Z3S9	-	NP_982283	-	-	-	-	-	-	Homo sapiens	Homo sapiens
1059346	207	6615	106710	112499	-	-	AKT1	SNAI1	AKT|CWS6|PKB|PKB-ALPHA|PRKBA|RAC|RAC-ALPHA	SLUGH2|SNA|SNAH|SNAIL|SNAIL1|dJ710H13.1	Reconstituted Complex	physical	Villagrasa P (2012)	PUBMED:22158034	9606	9606	Low Throughput	-	-	-	-	BIOGRID	P31749	B0LPE5|B3KVH4	NP_005154|NP_001014432|NP_001014431|NP_001369359|NP_001369362|NP_001369361|NP_001369360	O95863	-	NP_005976	-	-	-	-	-	-	Homo sapiens	Homo sapiens
1059347	207	6615	106710	112499	-	-	AKT1	SNAI1	AKT|CWS6|PKB|PKB-ALPHA|PRKBA|RAC|RAC-ALPHA	SLUGH2|SNA|SNAH|SNAIL|SNAIL1|dJ710H13.1	Affinity Capture-Western	physical	Villagrasa P (2012)	PUBMED:22158034	9606	9606	Low Throughput	-	-	-	-	BIOGRID	P31749	B0LPE5|B3KVH4	NP_005154|NP_001014432|NP_001014431|NP_001369359|NP_001369362|NP_001369361|NP_001369360	O95863	-	NP_005976	-	-	-	-	-	-	Homo sapiens	Homo sapiens
1059348	208	6615	106711	112499	-	-	AKT2	SNAI1	HIHGHH|PKBB|PKBBETA|PRKBB|RAC-BETA	SLUGH2|SNA|SNAH|SNAIL|SNAIL1|dJ710H13.1	Affinity Capture-Western	physical	Villagrasa P (2012)	PUBMED:22158034	9606	9606	Low Throughput	-	-	-	-	BIOGRID	P31751	B4DG79	NP_001317440|NP_001229957|NP_001617|NP_001229956	O95863	-	NP_005976	-	-	-	-	-	-	Homo sapiens	Homo sapiens
1059349	6615	207	112499	106710	-	-	SNAI1	AKT1	SLUGH2|SNA|SNAH|SNAIL|SNAIL1|dJ710H13.1	AKT|CWS6|PKB|PKB-ALPHA|PRKBA|RAC|RAC-ALPHA	Reconstituted Complex	physical	Villagrasa P (2012)	PUBMED:22158034	9606	9606	Low Throughput	-	-	-	-	BIOGRID	O95863	-	NP_005976	P31749	B0LPE5|B3KVH4	NP_005154|NP_001014432|NP_001014431|NP_001369359|NP_001369362|NP_001369361|NP_001369360	-	-	-	-	-	-	Homo sapiens	Homo sapiens
1059350	6615	208	112499	106711	-	-	SNAI1	AKT2	SLUGH2|SNA|SNAH|SNAIL|SNAIL1|dJ710H13.1	HIHGHH|PKBB|PKBBETA|PRKBB|RAC-BETA	Reconstituted Complex	physical	Villagrasa P (2012)	PUBMED:22158034	9606	9606	Low Throughput	-	-	-	-	BIOGRID	O95863	-	NP_005976	P31751	B4DG79	NP_001317440|NP_001229957|NP_001617|NP_001229956	-	-	-	-	-	-	Homo sapiens	Homo sapiens
1059352	6615	207	112499	106710	-	-	SNAI1	AKT1	SLUGH2|SNA|SNAH|SNAIL|SNAIL1|dJ710H13.1	AKT|CWS6|PKB|PKB-ALPHA|PRKBA|RAC|RAC-ALPHA	Affinity Capture-Western	physical	Villagrasa P (2012)	PUBMED:22158034	9606	9606	Low Throughput	-	-	-	-	BIOGRID	O95863	-	NP_005976	P31749	B0LPE5|B3KVH4	NP_005154|NP_001014432|NP_001014431|NP_001369359|NP_001369362|NP_001369361|NP_001369360	-	-	-	-	-	-	Homo sapiens	Homo sapiens
1059353	6615	208	112499	106711	-	-	SNAI1	AKT2	SLUGH2|SNA|SNAH|SNAIL|SNAIL1|dJ710H13.1	HIHGHH|PKBB|PKBBETA|PRKBB|RAC-BETA	Affinity Capture-Western	physical	Villagrasa P (2012)	PUBMED:22158034	9606	9606	Low Throughput	-	-	-	-	BIOGRID	O95863	-	NP_005976	P31751	B4DG79	NP_001317440|NP_001229957|NP_001617|NP_001229956	-	-	-	-	-	-	Homo sapiens	Homo sapiens
1059354	6615	208	112499	106711	-	-	SNAI1	AKT2	SLUGH2|SNA|SNAH|SNAIL|SNAIL1|dJ710H13.1	HIHGHH|PKBB|PKBBETA|PRKBB|RAC-BETA	Co-localization	physical	Villagrasa P (2012)	PUBMED:22158034	9606	9606	Low Throughput	-	-	ChIP	-	BIOGRID	O95863	-	NP_005976	P31751	B4DG79	NP_001317440|NP_001229957|NP_001617|NP_001229956	-	-	-	-	-	-	Homo sapiens	Homo sapiens
1112926	6615	23028	112499	116667	-	RP1-184J9.1	SNAI1	KDM1A	SLUGH2|SNA|SNAH|SNAIL|SNAIL1|dJ710H13.1	AOF2|BHC110|KDM1|LSD1	Reconstituted Complex	physical	Lin Y (2010)	PUBMED:20389281	9606	9606	Low Throughput	-	-	in vitro demethylation assay	-	BIOGRID	O95863	-	NP_005976	O60341	-	NP_055828|NP_001350583|NP_001009999	-	-	-	-	-	-	Homo sapiens	Homo sapiens
1179186	6615	23028	112499	116667	-	RP1-184J9.1	SNAI1	KDM1A	SLUGH2|SNA|SNAH|SNAIL|SNAIL1|dJ710H13.1	AOF2|BHC110|KDM1|LSD1	Affinity Capture-MS	physical	Huttlin EL (2015)	PUBMED:26186194	9606	9606	High Throughput	0.942914	-	BioPlex 1.0 HEK 293T cells CompPASS score = 0.942913947, threshold = 0.75. Quantitative scores calculated by CompPASS-Plus (Huttlin et al. Cell, 2015, PMID: 26186194).|See BioPlex Interactome for details (https://bioplex.hms.harvard.edu/index.php).|This data has also been reanalyzed as part of BioPlex 2.0 (PMID: 28514442) and BioPlex 3.0 (PMID: 33961781). Only scores from within BioPlex 1.0 (PMID…	-	BIOGRID	O95863	-	NP_005976	O60341	-	NP_055828|NP_001350583|NP_001009999	-	-	-	-	-	-	Homo sapiens	Homo sapiens
1179187	6615	23199	112499	116808	-	-	SNAI1	GSE1	SLUGH2|SNA|SNAH|SNAIL|SNAIL1|dJ710H13.1	KIAA0182	Affinity Capture-MS	physical	Huttlin EL (2015)	PUBMED:26186194	9606	9606	High Throughput	0.999979	-	BioPlex 1.0 HEK 293T cells CompPASS score = 0.999979108, threshold = 0.75. Quantitative scores calculated by CompPASS-Plus (Huttlin et al. Cell, 2015, PMID: 26186194).|See BioPlex Interactome for details (https://bioplex.hms.harvard.edu/index.php).|This data has also been reanalyzed as part of BioPlex 2.0 (PMID: 28514442) and BioPlex 3.0 (PMID: 33961781). Only scores from within BioPlex 1.0 (PMID…	-	BIOGRID	O95863	-	NP_005976	Q14687	-	NP_001127945|NP_055430|NP_001265113	-	-	-	-	-	-	Homo sapiens	Homo sapiens
1179188	6615	91039	112499	124789	-	-	SNAI1	DPP9	SLUGH2|SNA|SNAH|SNAIL|SNAIL1|dJ710H13.1	DP9|DPLP9|DPRP-2|DPRP2	Affinity Capture-MS	physical	Huttlin EL (2015)	PUBMED:26186194	9606	9606	High Throughput	0.998676	-	BioPlex 1.0 HEK 293T cells CompPASS score = 0.998676008, threshold = 0.75. Quantitative scores calculated by CompPASS-Plus (Huttlin et al. Cell, 2015, PMID: 26186194).|See BioPlex Interactome for details (https://bioplex.hms.harvard.edu/index.php).|This data has also been reanalyzed as part of BioPlex 2.0 (PMID: 28514442) and BioPlex 3.0 (PMID: 33961781). Only scores from within BioPlex 1.0 (PMID…	-	BIOGRID	O95863	-	NP_005976	Q86TI2	-	NP_001371559|NP_001371558|NP_001371551|NP_001371550|NP_001371553|NP_001371552|NP_001371555|NP_001371554|NP_001371557|NP_001371556|NP_001352916|NP_631898|NP_001371548|NP_001371549|NP_001371546|NP_001371547|NP_001371544|NP_001371545|NP_001371542|NP_001371543|NP_001371540|NP_001371541|NP_001371560|NP_001371561|NP_001371562|NP_001371563|NP_001371564|NP_001371565|NP_001371566|NP_001371567	-	-	-	-	-	-	Homo sapiens	Homo sapiens
1179189	6615	23186	112499	116796	-	-	SNAI1	RCOR1	SLUGH2|SNA|SNAH|SNAIL|SNAIL1|dJ710H13.1	COREST|RCOR	Affinity Capture-MS	physical	Huttlin EL (2015)	PUBMED:26186194	9606	9606	High Throughput	0.967032	-	BioPlex 1.0 HEK 293T cells CompPASS score = 0.967031875, threshold = 0.75. Quantitative scores calculated by CompPASS-Plus (Huttlin et al. Cell, 2015, PMID: 26186194).|See BioPlex Interactome for details (https://bioplex.hms.harvard.edu/index.php).|This data has also been reanalyzed as part of BioPlex 2.0 (PMID: 28514442) and BioPlex 3.0 (PMID: 33961781). Only scores from within BioPlex 1.0 (PMID…	-	BIOGRID	O95863	-	NP_005976	Q9UKL0	J3KN32	NP_055971	-	-	-	-	-	-	Homo sapiens	Homo sapiens
1179190	6615	55758	112499	120876	-	RP11-318L16.1	SNAI1	RCOR3	SLUGH2|SNA|SNAH|SNAIL|SNAIL1|dJ710H13.1	-	Affinity Capture-MS	physical	Huttlin EL (2015)	PUBMED:26186194	9606	9606	High Throughput	0.998803	-	BioPlex 1.0 HEK 293T cells CompPASS score = 0.998802812, threshold = 0.75. Quantitative scores calculated by CompPASS-Plus (Huttlin et al. Cell, 2015, PMID: 26186194).|See BioPlex Interactome for details (https://bioplex.hms.harvard.edu/index.php).|This data has also been reanalyzed as part of BioPlex 2.0 (PMID: 28514442) and BioPlex 3.0 (PMID: 33961781). Only scores from within BioPlex 1.0 (PMID…	-	BIOGRID	O95863	-	NP_005976	Q9P2K3	-	NP_001336998|NP_060724|NP_001129695|NP_001129697|NP_001129696	-	-	-	-	-	-	Homo sapiens	Homo sapiens
1179191	6615	22933	112499	116593	-	-	SNAI1	SIRT2	SLUGH2|SNA|SNAH|SNAIL|SNAIL1|dJ710H13.1	SIR2|SIR2L|SIR2L2	Affinity Capture-MS	physical	Huttlin EL (2015)	PUBMED:26186194	9606	9606	High Throughput	0.99942	-	BioPlex 1.0 HEK 293T cells CompPASS score = 0.999420074, threshold = 0.75. Quantitative scores calculated by CompPASS-Plus (Huttlin et al. Cell, 2015, PMID: 26186194).|See BioPlex Interactome for details (https://bioplex.hms.harvard.edu/index.php).|This data has also been reanalyzed as part of BioPlex 2.0 (PMID: 28514442) and BioPlex 3.0 (PMID: 33961781). Only scores from within BioPlex 1.0 (PMID…	-	BIOGRID	O95863	-	NP_005976	Q8IXJ6	A0A024R0G8	NP_085096|NP_001180215|NP_036369	-	-	-	-	-	-	Homo sapiens	Homo sapiens
1179192	6615	10363	112499	115643	-	-	SNAI1	HMG20A	SLUGH2|SNA|SNAH|SNAIL|SNAIL1|dJ710H13.1	HMGX1|HMGXB1	Affinity Capture-MS	physical	Huttlin EL (2015)	PUBMED:26186194	9606	9606	High Throughput	0.99982	-	BioPlex 1.0 HEK 293T cells CompPASS score = 0.999819927, threshold = 0.75. Quantitative scores calculated by CompPASS-Plus (Huttlin et al. Cell, 2015, PMID: 26186194).|See BioPlex Interactome for details (https://bioplex.hms.harvard.edu/index.php).|This data has also been reanalyzed as part of BioPlex 2.0 (PMID: 28514442) and BioPlex 3.0 (PMID: 33961781). Only scores from within BioPlex 1.0 (PMID…	-	BIOGRID	O95863	-	NP_005976	Q9NP66	-	NP_001291434|NP_001291433|NP_060670	-	-	-	-	-	-	Homo sapiens	Homo sapiens
1179193	6615	10362	112499	115642	-	-	SNAI1	HMG20B	SLUGH2|SNA|SNAH|SNAIL|SNAIL1|dJ710H13.1	BRAF25|BRAF35|HMGX2|HMGXB2|PP7706|SMARCE1r|SOXL|pp8857	Affinity Capture-MS	physical	Huttlin EL (2015)	PUBMED:26186194	9606	9606	High Throughput	0.949223	-	BioPlex 1.0 HEK 293T cells CompPASS score = 0.949222808, threshold = 0.75. Quantitative scores calculated by CompPASS-Plus (Huttlin et al. Cell, 2015, PMID: 26186194).|See BioPlex Interactome for details (https://bioplex.hms.harvard.edu/index.php).|This data has also been reanalyzed as part of BioPlex 2.0 (PMID: 28514442) and BioPlex 3.0 (PMID: 33961781). Only scores from within BioPlex 1.0 (PMID…	-	BIOGRID	O95863	-	NP_005976	Q9P0W2	-	NP_006330	-	-	-	-	-	-	Homo sapiens	Homo sapiens
1179194	6615	1959	112499	108279	-	-	SNAI1	EGR2	SLUGH2|SNA|SNAH|SNAIL|SNAIL1|dJ710H13.1	AT591|CMT1D|CMT4E|KROX20	Affinity Capture-MS	physical	Huttlin EL (2015)	PUBMED:26186194	9606	9606	High Throughput	1	-	BioPlex 1.0 HEK 293T cells CompPASS score = 0.999999925, threshold = 0.75. Quantitative scores calculated by CompPASS-Plus (Huttlin et al. Cell, 2015, PMID: 26186194).|See BioPlex Interactome for details (https://bioplex.hms.harvard.edu/index.php).|This data has also been reanalyzed as part of BioPlex 2.0 (PMID: 28514442) and BioPlex 3.0 (PMID: 33961781). Only scores from within BioPlex 1.0 (PMID…	-	BIOGRID	O95863	-	NP_005976	P11161	-	NP_001129651|NP_001129649|NP_000390|NP_001129650	-	-	-	-	-	-	Homo sapiens	Homo sapiens
1417664	25855	6615	117379	112499	-	-	BRMS1	SNAI1	-	SLUGH2|SNA|SNAH|SNAIL|SNAIL1|dJ710H13.1	Two-hybrid	physical	Arroyo R (2015)	PUBMED:25640309	9606	9606	High Throughput	-	-	-	-	BIOGRID	Q9HCU9	G5E9I4	NP_056214|NP_001020128	O95863	-	NP_005976	-	-	-	-	-	-	Homo sapiens	Homo sapiens
1417837	4046	6615	110224	112499	-	-	LSP1	SNAI1	WP34|pp52	SLUGH2|SNA|SNAH|SNAIL|SNAIL1|dJ710H13.1	Two-hybrid	physical	Arroyo R (2015)	PUBMED:25640309	9606	9606	High Throughput	-	-	-	-	BIOGRID	P33241	A8K7L8	NP_001275934|NP_002330|NP_001229861|NP_001013271|NP_001013273|NP_001013272	O95863	-	NP_005976	-	-	-	-	-	-	Homo sapiens	Homo sapiens
1417842	4683	6615	110763	112499	-	-	NBN	SNAI1	AT-V1|AT-V2|ATV|NBS|NBS1|P95	SLUGH2|SNA|SNAH|SNAIL|SNAIL1|dJ710H13.1	Two-hybrid	physical	Arroyo R (2015)	PUBMED:25640309	9606	9606	High Throughput	-	-	-	-	BIOGRID	O60934	-	NP_002476|NP_001019859	O95863	-	NP_005976	-	-	-	-	-	-	Homo sapiens	Homo sapiens
1417870	79728	6615	122843	112499	-	-	PALB2	SNAI1	FANCN|PNCA3	SLUGH2|SNA|SNAH|SNAIL|SNAIL1|dJ710H13.1	Two-hybrid	physical	Arroyo R (2015)	PUBMED:25640309	9606	9606	High Throughput	-	-	-	-	BIOGRID	Q86YC2	-	NP_078951	O95863	-	NP_005976	-	-	-	-	-	-	Homo sapiens	Homo sapiens
1417886	5076	6615	111110	112499	RP11-179B2.1	-	PAX2	SNAI1	FSGS7|PAPRS	SLUGH2|SNA|SNAH|SNAIL|SNAIL1|dJ710H13.1	Two-hybrid	physical	Arroyo R (2015)	PUBMED:25640309	9606	9606	High Throughput	-	-	-	-	BIOGRID	Q02962	-	NP_003980|NP_003981|NP_003979|NP_003978|NP_000269	O95863	-	NP_005976	-	-	-	-	-	-	Homo sapiens	Homo sapiens
1417929	5770	6615	111736	112499	-	-	PTPN1	SNAI1	PTP1B	SLUGH2|SNA|SNAH|SNAIL|SNAIL1|dJ710H13.1	Two-hybrid	physical	Arroyo R (2015)	PUBMED:25640309	9606	9606	High Throughput	-	-	-	-	BIOGRID	P18031	A8K3M3|B4DSN5	NP_002818|NP_001265547	O95863	-	NP_005976	-	-	-	-	-	-	Homo sapiens	Homo sapiens
1418009	7040	6615	112898	112499	-	-	TGFB1	SNAI1	CED|DPD1|LAP|TGFB|TGFbeta	SLUGH2|SNA|SNAH|SNAIL|SNAIL1|dJ710H13.1	Two-hybrid	physical	Arroyo R (2015)	PUBMED:25640309	9606	9606	High Throughput	-	-	-	-	BIOGRID	P01137	-	NP_000651	O95863	-	NP_005976	-	-	-	-	-	-	Homo sapiens	Homo sapiens
1418041	7517	6615	113351	112499	-	-	XRCC3	SNAI1	CMM6	SLUGH2|SNA|SNAH|SNAIL|SNAIL1|dJ710H13.1	Two-hybrid	physical	Arroyo R (2015)	PUBMED:25640309	9606	9606	High Throughput	-	-	-	-	BIOGRID	O43542	Q53XC8	NP_005423|NP_001093589|NP_001093588	O95863	-	NP_005976	-	-	-	-	-	-	Homo sapiens	Homo sapiens
1505792	6615	1387	112499	107777	-	-	SNAI1	CREBBP	SLUGH2|SNA|SNAH|SNAIL|SNAIL1|dJ710H13.1	CBP|KAT3A|RSTS	Affinity Capture-Western	physical	Hsu DS (2014)	PUBMED:25314079	9606	9606	Low Throughput	-	-	Figure 1	-	BIOGRID	O95863	-	NP_005976	Q92793	-	NP_001073315|NP_004371	-	-	-	-	-	-	Homo sapiens	Homo sapiens
1505793	6615	2033	112499	108347	-	RP1-85F18.1	SNAI1	EP300	SLUGH2|SNA|SNAH|SNAIL|SNAIL1|dJ710H13.1	KAT3B|RSTS2|p300	Affinity Capture-Western	physical	Hsu DS (2014)	PUBMED:25314079	9606	9606	Low Throughput	-	-	Figure 1	-	BIOGRID	O95863	-	NP_005976	Q09472	Q7Z6C1	NP_001349772|NP_001420	-	-	-	-	-	-	Homo sapiens	Homo sapiens
1505794	1387	6615	107777	112499	-	-	CREBBP	SNAI1	CBP|KAT3A|RSTS	SLUGH2|SNA|SNAH|SNAIL|SNAIL1|dJ710H13.1	Affinity Capture-Western	physical	Hsu DS (2014)	PUBMED:25314079	9606	9606	Low Throughput	-	-	Figure 1	-	BIOGRID	Q92793	-	NP_001073315|NP_004371	O95863	-	NP_005976	-	-	-	-	-	-	Homo sapiens	Homo sapiens
1505795	25942	6615	117439	112499	-	-	SIN3A	SNAI1	-	SLUGH2|SNA|SNAH|SNAIL|SNAIL1|dJ710H13.1	Affinity Capture-Western	physical	Hsu DS (2014)	PUBMED:25314079	9606	9606	Low Throughput	-	-	Figure 3	-	BIOGRID	Q96ST3	-	NP_056292|NP_001138829|NP_001138830	O95863	-	NP_005976	-	-	-	-	-	-	Homo sapiens	Homo sapiens
1505798	6615	84962	112499	124393	-	-	SNAI1	AJUBA	SLUGH2|SNA|SNAH|SNAIL|SNAIL1|dJ710H13.1	JUB	Affinity Capture-Western	physical	Hsu DS (2014)	PUBMED:25314079	9606	9606	Low Throughput	-	-	Figure 3	-	BIOGRID	O95863	-	NP_005976	Q96IF1	-	NP_932352|NP_116265|NP_001276026	-	-	-	-	-	-	Homo sapiens	Homo sapiens
1505799	6615	3065	112499	109315	-	RP4-811H24.2	SNAI1	HDAC1	SLUGH2|SNA|SNAH|SNAIL|SNAIL1|dJ710H13.1	GON-10|HD1|RPD3|RPD3L1	Affinity Capture-Western	physical	Hsu DS (2014)	PUBMED:25314079	9606	9606	Low Throughput	-	-	Figure 3	-	BIOGRID	O95863	-	NP_005976	Q13547	Q6IT96	NP_004955	-	-	-	-	-	-	Homo sapiens	Homo sapiens
1505800	6615	3066	112499	109316	-	-	SNAI1	HDAC2	SLUGH2|SNA|SNAH|SNAIL|SNAIL1|dJ710H13.1	HD2|RPD3|YAF1	Affinity Capture-Western	physical	Hsu DS (2014)	PUBMED:25314079	9606	9606	Low Throughput	-	-	Figure 3	-	BIOGRID	O95863	-	NP_005976	Q92769	-	NP_001518	-	-	-	-	-	-	Homo sapiens	Homo sapiens
1505801	5970	6615	111902	112499	-	-	RELA	SNAI1	NFKB3|p65	SLUGH2|SNA|SNAH|SNAIL|SNAIL1|dJ710H13.1	Affinity Capture-Western	physical	Hsu DS (2014)	PUBMED:25314079	9606	9606	Low Throughput	-	-	Figure S3	-	BIOGRID	Q04206	A0A087X0W8	NP_001230914|NP_068810|NP_001230913|NP_001138610	O95863	-	NP_005976	-	-	-	-	-	-	Homo sapiens	Homo sapiens
1505802	6615	5970	112499	111902	-	-	SNAI1	RELA	SLUGH2|SNA|SNAH|SNAIL|SNAIL1|dJ710H13.1	NFKB3|p65	Affinity Capture-Western	physical	Hsu DS (2014)	PUBMED:25314079	9606	9606	Low Throughput	-	-	Figure S3	-	BIOGRID	O95863	-	NP_005976	Q04206	A0A087X0W8	NP_001230914|NP_068810|NP_001230913|NP_001138610	-	-	-	-	-	-	Homo sapiens	Homo sapiens
1509746	26234	6615	117625	112499	-	-	FBXL5	SNAI1	FBL4|FBL5|FLR1	SLUGH2|SNA|SNAH|SNAIL|SNAIL1|dJ710H13.1	Affinity Capture-Western	physical	Wu W (2015)	PUBMED:25832584	9606	9606	Low Throughput	-	-	-	-	BIOGRID	Q9UKA1	-	NP_001180463|NP_036293|NP_001180464	O95863	-	NP_005976	-	-	-	-	-	-	Homo sapiens	Homo sapiens
1509747	6615	26234	112499	117625	-	-	SNAI1	FBXL5	SLUGH2|SNA|SNAH|SNAIL|SNAIL1|dJ710H13.1	FBL4|FBL5|FLR1	Affinity Capture-Western	physical	Wu W (2015)	PUBMED:25832584	9606	9606	Low Throughput	-	-	-	-	BIOGRID	O95863	-	NP_005976	Q9UKA1	-	NP_001180463|NP_036293|NP_001180464	-	-	-	-	-	-	Homo sapiens	Homo sapiens
2210533	6615	377630	112499	132019	-	-	SNAI1	USP17L2	SLUGH2|SNA|SNAH|SNAIL|SNAIL1|dJ710H13.1	DUB-3|DUB3|USP17	Affinity Capture-Western	physical	Wu Y (2017)	PUBMED:28198361	9606	9606	Low Throughput	-	-	-	-	BIOGRID	O95863	-	NP_005976	Q6R6M4	-	NP_958804	-	-	-	-	-	-	Homo sapiens	Homo sapiens
2210534	377630	6615	132019	112499	-	-	USP17L2	SNAI1	DUB-3|DUB3|USP17	SLUGH2|SNA|SNAH|SNAIL|SNAIL1|dJ710H13.1	Affinity Capture-Western	physical	Wu Y (2017)	PUBMED:28198361	9606	9606	Low Throughput	-	-	-	-	BIOGRID	Q6R6M4	-	NP_958804	O95863	-	NP_005976	-	-	-	-	-	-	Homo sapiens	Homo sapiens
2210535	377630	6615	132019	112499	-	-	USP17L2	SNAI1	DUB-3|DUB3|USP17	SLUGH2|SNA|SNAH|SNAIL|SNAIL1|dJ710H13.1	Reconstituted Complex	physical	Wu Y (2017)	PUBMED:28198361	9606	9606	Low Throughput	-	-	-	-	BIOGRID	Q6R6M4	-	NP_958804	O95863	-	NP_005976	-	-	-	-	-	-	Homo sapiens	Homo sapiens
2210536	6615	377630	112499	132019	-	-	SNAI1	USP17L2	SLUGH2|SNA|SNAH|SNAIL|SNAIL1|dJ710H13.1	DUB-3|DUB3|USP17	Reconstituted Complex	physical	Wu Y (2017)	PUBMED:28198361	9606	9606	Low Throughput	-	-	-	-	BIOGRID	O95863	-	NP_005976	Q6R6M4	-	NP_958804	-	-	-	-	-	-	Homo sapiens	Homo sapiens
2210537	377630	6615	132019	112499	-	-	USP17L2	SNAI1	DUB-3|DUB3|USP17	SLUGH2|SNA|SNAH|SNAIL|SNAIL1|dJ710H13.1	Biochemical Activity	physical	Wu Y (2017)	PUBMED:28198361	9606	9606	Low Throughput	-	Deubiquitination	-	-	BIOGRID	Q6R6M4	-	NP_958804	O95863	-	NP_005976	-	-	-	-	-	-	Homo sapiens	Homo sapiens
2211094	6615	377630	112499	132019	-	-	SNAI1	USP17L2	SLUGH2|SNA|SNAH|SNAIL|SNAIL1|dJ710H13.1	DUB-3|DUB3|USP17	Affinity Capture-MS	physical	Liu T (2017)	PUBMED:28067227	9606	9606	Low Throughput	-	-	-	-	BIOGRID	O95863	-	NP_005976	Q6R6M4	-	NP_958804	-	-	-	-	-	-	Homo sapiens	Homo sapiens
2211095	6615	472	112499	106962	-	-	SNAI1	ATM	SLUGH2|SNA|SNAH|SNAIL|SNAIL1|dJ710H13.1	AT1|ATA|ATC|ATD|ATDC|ATE|TEL1|TELO1	Affinity Capture-MS	physical	Liu T (2017)	PUBMED:28067227	9606	9606	Low Throughput	-	-	-	-	BIOGRID	O95863	-	NP_005976	Q13315	A0A024R3C7	NP_001338763|NP_000042	-	-	-	-	-	-	Homo sapiens	Homo sapiens
2211096	6615	9100	112499	114554	-	-	SNAI1	USP10	SLUGH2|SNA|SNAH|SNAIL|SNAIL1|dJ710H13.1	UBPO	Affinity Capture-MS	physical	Liu T (2017)	PUBMED:28067227	9606	9606	Low Throughput	-	-	-	-	BIOGRID	O95863	-	NP_005976	Q14694	-	NP_005144|NP_001259004	-	-	-	-	-	-	Homo sapiens	Homo sapiens
2211097	6615	7874	112499	113622	-	-	SNAI1	USP7	SLUGH2|SNA|SNAH|SNAIL|SNAIL1|dJ710H13.1	HAUSP|TEF1	Affinity Capture-MS	physical	Liu T (2017)	PUBMED:28067227	9606	9606	Low Throughput	-	-	-	-	BIOGRID	O95863	-	NP_005976	Q93009	B7ZAX6|Q6U8A4|B7Z855	NP_001308787|NP_003461|NP_001273387|NP_001273386	-	-	-	-	-	-	Homo sapiens	Homo sapiens
2211098	6615	7157	112499	113010	-	-	SNAI1	TP53	SLUGH2|SNA|SNAH|SNAIL|SNAIL1|dJ710H13.1	BCC7|LFS1|P53|TRP53	Affinity Capture-MS	physical	Liu T (2017)	PUBMED:28067227	9606	9606	Low Throughput	-	-	-	-	BIOGRID	O95863	-	NP_005976	P04637	H2EHT1|A0A087WT22|A0A087WXZ1|Q53GA5|A0A087X1Q1|K7PPA8	NP_001119586|NP_001119590|NP_001119584|NP_000537|NP_001263627|NP_001263626|NP_001263625|NP_001119588|NP_001263628|NP_001119587|NP_001263624|NP_001119585|NP_001263690|NP_001119589|NP_001263689	-	-	-	-	-	-	Homo sapiens	Homo sapiens
2211099	6615	8237	112499	113866	-	RP4-659F15.2	SNAI1	USP11	SLUGH2|SNA|SNAH|SNAIL|SNAIL1|dJ710H13.1	UHX1	Affinity Capture-MS	physical	Liu T (2017)	PUBMED:28067227	9606	9606	Low Throughput	-	-	-	-	BIOGRID	O95863	-	NP_005976	P51784	B4DGK3	NP_004642|NP_001358001	-	-	-	-	-	-	Homo sapiens	Homo sapiens
2211100	6615	1786	112499	108123	-	-	SNAI1	DNMT1	SLUGH2|SNA|SNAH|SNAIL|SNAIL1|dJ710H13.1	ADCADN|AIM|CXXC9|DNMT|HSN1E|MCMT	Affinity Capture-MS	physical	Liu T (2017)	PUBMED:28067227	9606	9606	Low Throughput	-	-	-	-	BIOGRID	O95863	-	NP_005976	P26358	I6L9H2	NP_001305660|NP_001370|NP_001305659|NP_001124295	-	-	-	-	-	-	Homo sapiens	Homo sapiens
2211101	6615	1457	112499	107841	-	-	SNAI1	CSNK2A1	SLUGH2|SNA|SNAH|SNAIL|SNAIL1|dJ710H13.1	CK2A1|CKII|CSNK2A3	Affinity Capture-MS	physical	Liu T (2017)	PUBMED:28067227	9606	9606	Low Throughput	-	-	-	-	BIOGRID	O95863	-	NP_005976	P68400	-	NP_808228|NP_001886|NP_001349700|NP_001349699|NP_808227	-	-	-	-	-	-	Homo sapiens	Homo sapiens
2211102	6615	377630	112499	132019	-	-	SNAI1	USP17L2	SLUGH2|SNA|SNAH|SNAIL|SNAIL1|dJ710H13.1	DUB-3|DUB3|USP17	Affinity Capture-Western	physical	Liu T (2017)	PUBMED:28067227	9606	9606	Low Throughput	-	-	-	-	BIOGRID	O95863	-	NP_005976	Q6R6M4	-	NP_958804	-	-	-	-	-	-	Homo sapiens	Homo sapiens
2211103	377630	6615	132019	112499	-	-	USP17L2	SNAI1	DUB-3|DUB3|USP17	SLUGH2|SNA|SNAH|SNAIL|SNAIL1|dJ710H13.1	Affinity Capture-Western	physical	Liu T (2017)	PUBMED:28067227	9606	9606	Low Throughput	-	-	-	-	BIOGRID	Q6R6M4	-	NP_958804	O95863	-	NP_005976	-	-	-	-	-	-	Homo sapiens	Homo sapiens
2211104	377630	6615	132019	112499	-	-	USP17L2	SNAI1	DUB-3|DUB3|USP17	SLUGH2|SNA|SNAH|SNAIL|SNAIL1|dJ710H13.1	Reconstituted Complex	physical	Liu T (2017)	PUBMED:28067227	9606	9606	Low Throughput	-	-	-	-	BIOGRID	Q6R6M4	-	NP_958804	O95863	-	NP_005976	-	-	-	-	-	-	Homo sapiens	Homo sapiens
2211105	377630	6615	132019	112499	-	-	USP17L2	SNAI1	DUB-3|DUB3|USP17	SLUGH2|SNA|SNAH|SNAIL|SNAIL1|dJ710H13.1	Biochemical Activity	physical	Liu T (2017)	PUBMED:28067227	9606	9606	Low Throughput	-	Deubiquitination	-	-	BIOGRID	Q6R6M4	-	NP_958804	O95863	-	NP_005976	-	-	-	-	-	-	Homo sapiens	Homo sapiens
2220508	6615	1959	112499	108279	-	-	SNAI1	EGR2	SLUGH2|SNA|SNAH|SNAIL|SNAIL1|dJ710H13.1	AT591|CMT1D|CMT4E|KROX20	Affinity Capture-MS	physical	Huttlin EL (2017)	PUBMED:28514442	9606	9606	High Throughput	0.999999	-	BioPlex 2.0 HEK 293T cells CompPASS score = 0.999998835, threshold = 0.75. Quantitative scores calculated by CompPASS-Plus (Huttlin et al. Cell, 2015, PMID: 26186194).|See BioPlex Interactome for details (https://bioplex.hms.harvard.edu/index.php).|This data has also been reanalyzed as part of BioPlex 3.0 (PMID: 33961781) and may be re-scored from BioPlex 1.0 (PMID: 26186194). Only scores from wi…	-	BIOGRID	O95863	-	NP_005976	P11161	-	NP_001129651|NP_001129649|NP_000390|NP_001129650	-	-	-	-	-	-	Homo sapiens	Homo sapiens
2223419	6615	23199	112499	116808	-	-	SNAI1	GSE1	SLUGH2|SNA|SNAH|SNAIL|SNAIL1|dJ710H13.1	KIAA0182	Affinity Capture-MS	physical	Huttlin EL (2017)	PUBMED:28514442	9606	9606	High Throughput	0.999987	-	BioPlex 2.0 HEK 293T cells CompPASS score = 0.999986893, threshold = 0.75. Quantitative scores calculated by CompPASS-Plus (Huttlin et al. Cell, 2015, PMID: 26186194).|See BioPlex Interactome for details (https://bioplex.hms.harvard.edu/index.php).|This data has also been reanalyzed as part of BioPlex 3.0 (PMID: 33961781) and may be re-scored from BioPlex 1.0 (PMID: 26186194). Only scores from wi…	-	BIOGRID	O95863	-	NP_005976	Q14687	-	NP_001127945|NP_055430|NP_001265113	-	-	-	-	-	-	Homo sapiens	Homo sapiens
2225413	6615	10363	112499	115643	-	-	SNAI1	HMG20A	SLUGH2|SNA|SNAH|SNAIL|SNAIL1|dJ710H13.1	HMGX1|HMGXB1	Affinity Capture-MS	physical	Huttlin EL (2017)	PUBMED:28514442	9606	9606	High Throughput	0.999952	-	BioPlex 2.0 HEK 293T cells CompPASS score = 0.999951651, threshold = 0.75. Quantitative scores calculated by CompPASS-Plus (Huttlin et al. Cell, 2015, PMID: 26186194).|See BioPlex Interactome for details (https://bioplex.hms.harvard.edu/index.php).|This data has also been reanalyzed as part of BioPlex 3.0 (PMID: 33961781) and may be re-scored from BioPlex 1.0 (PMID: 26186194). Only scores from wi…	-	BIOGRID	O95863	-	NP_005976	Q9NP66	-	NP_001291434|NP_001291433|NP_060670	-	-	-	-	-	-	Homo sapiens	Homo sapiens
2226377	6615	22933	112499	116593	-	-	SNAI1	SIRT2	SLUGH2|SNA|SNAH|SNAIL|SNAIL1|dJ710H13.1	SIR2|SIR2L|SIR2L2	Affinity Capture-MS	physical	Huttlin EL (2017)	PUBMED:28514442	9606	9606	High Throughput	0.999919	-	BioPlex 2.0 HEK 293T cells CompPASS score = 0.999918561, threshold = 0.75. Quantitative scores calculated by CompPASS-Plus (Huttlin et al. Cell, 2015, PMID: 26186194).|See BioPlex Interactome for details (https://bioplex.hms.harvard.edu/index.php).|This data has also been reanalyzed as part of BioPlex 3.0 (PMID: 33961781) and may be re-scored from BioPlex 1.0 (PMID: 26186194). Only scores from wi…	-	BIOGRID	O95863	-	NP_005976	Q8IXJ6	A0A024R0G8	NP_085096|NP_001180215|NP_036369	-	-	-	-	-	-	Homo sapiens	Homo sapiens
2236545	6615	55758	112499	120876	-	RP11-318L16.1	SNAI1	RCOR3	SLUGH2|SNA|SNAH|SNAIL|SNAIL1|dJ710H13.1	-	Affinity Capture-MS	physical	Huttlin EL (2017)	PUBMED:28514442	9606	9606	High Throughput	0.996468	-	BioPlex 2.0 HEK 293T cells CompPASS score = 0.996467714, threshold = 0.75. Quantitative scores calculated by CompPASS-Plus (Huttlin et al. Cell, 2015, PMID: 26186194).|See BioPlex Interactome for details (https://bioplex.hms.harvard.edu/index.php).|This data has also been reanalyzed as part of BioPlex 3.0 (PMID: 33961781) and may be re-scored from BioPlex 1.0 (PMID: 26186194). Only scores from wi…	-	BIOGRID	O95863	-	NP_005976	Q9P2K3	-	NP_001336998|NP_060724|NP_001129695|NP_001129697|NP_001129696	-	-	-	-	-	-	Homo sapiens	Homo sapiens
2241372	6615	91039	112499	124789	-	-	SNAI1	DPP9	SLUGH2|SNA|SNAH|SNAIL|SNAIL1|dJ710H13.1	DP9|DPLP9|DPRP-2|DPRP2	Affinity Capture-MS	physical	Huttlin EL (2017)	PUBMED:28514442	9606	9606	High Throughput	0.989619	-	BioPlex 2.0 HEK 293T cells CompPASS score = 0.989618665, threshold = 0.75. Quantitative scores calculated by CompPASS-Plus (Huttlin et al. Cell, 2015, PMID: 26186194).|See BioPlex Interactome for details (https://bioplex.hms.harvard.edu/index.php).|This data has also been reanalyzed as part of BioPlex 3.0 (PMID: 33961781) and may be re-scored from BioPlex 1.0 (PMID: 26186194). Only scores from wi…	-	BIOGRID	O95863	-	NP_005976	Q86TI2	-	NP_001371559|NP_001371558|NP_001371551|NP_001371550|NP_001371553|NP_001371552|NP_001371555|NP_001371554|NP_001371557|NP_001371556|NP_001352916|NP_631898|NP_001371548|NP_001371549|NP_001371546|NP_001371547|NP_001371544|NP_001371545|NP_001371542|NP_001371543|NP_001371540|NP_001371541|NP_001371560|NP_001371561|NP_001371562|NP_001371563|NP_001371564|NP_001371565|NP_001371566|NP_001371567	-	-	-	-	-	-	Homo sapiens	Homo sapiens
2253977	6615	23186	112499	116796	-	-	SNAI1	RCOR1	SLUGH2|SNA|SNAH|SNAIL|SNAIL1|dJ710H13.1	COREST|RCOR	Affinity Capture-MS	physical	Huttlin EL (2017)	PUBMED:28514442	9606	9606	High Throughput	0.937051	-	BioPlex 2.0 HEK 293T cells CompPASS score = 0.937050558, threshold = 0.75. Quantitative scores calculated by CompPASS-Plus (Huttlin et al. Cell, 2015, PMID: 26186194).|See BioPlex Interactome for details (https://bioplex.hms.harvard.edu/index.php).|This data has also been reanalyzed as part of BioPlex 3.0 (PMID: 33961781) and may be re-scored from BioPlex 1.0 (PMID: 26186194). Only scores from wi…	-	BIOGRID	O95863	-	NP_005976	Q9UKL0	J3KN32	NP_055971	-	-	-	-	-	-	Homo sapiens	Homo sapiens
2258069	6615	10362	112499	115642	-	-	SNAI1	HMG20B	SLUGH2|SNA|SNAH|SNAIL|SNAIL1|dJ710H13.1	BRAF25|BRAF35|HMGX2|HMGXB2|PP7706|SMARCE1r|SOXL|pp8857	Affinity Capture-MS	physical	Huttlin EL (2017)	PUBMED:28514442	9606	9606	High Throughput	0.906497	-	BioPlex 2.0 HEK 293T cells CompPASS score = 0.906496819, threshold = 0.75. Quantitative scores calculated by CompPASS-Plus (Huttlin et al. Cell, 2015, PMID: 26186194).|See BioPlex Interactome for details (https://bioplex.hms.harvard.edu/index.php).|This data has also been reanalyzed as part of BioPlex 3.0 (PMID: 33961781) and may be re-scored from BioPlex 1.0 (PMID: 26186194). Only scores from wi…	-	BIOGRID	O95863	-	NP_005976	Q9P0W2	-	NP_006330	-	-	-	-	-	-	Homo sapiens	Homo sapiens
2272293	6615	55336	112499	120617	-	-	SNAI1	FBXL8	SLUGH2|SNA|SNAH|SNAIL|SNAIL1|dJ710H13.1	FBL8	Affinity Capture-MS	physical	Huttlin EL (2017)	PUBMED:28514442	9606	9606	High Throughput	0.756316	-	BioPlex 2.0 HEK 293T cells CompPASS score = 0.756315906, threshold = 0.75. Quantitative scores calculated by CompPASS-Plus (Huttlin et al. Cell, 2015, PMID: 26186194).|See BioPlex Interactome for details (https://bioplex.hms.harvard.edu/index.php).|This data has also been reanalyzed as part of BioPlex 3.0 (PMID: 33961781) and may be re-scored from BioPlex 1.0 (PMID: 26186194). Only scores from wi…	-	BIOGRID	O95863	-	NP_005976	Q96CD0	-	NP_060848	-	-	-	-	-	-	Homo sapiens	Homo sapiens
2297597	6615	3065	112499	109315	-	RP4-811H24.2	SNAI1	HDAC1	SLUGH2|SNA|SNAH|SNAIL|SNAIL1|dJ710H13.1	GON-10|HD1|RPD3|RPD3L1	Affinity Capture-Western	physical	Yuan K (2016)	PUBMED:26794444	9606	9606	Low Throughput	-	-	-	-	BIOGRID	O95863	-	NP_005976	Q13547	Q6IT96	NP_004955	-	-	-	-	-	-	Homo sapiens	Homo sapiens
2297598	6615	1786	112499	108123	-	-	SNAI1	DNMT1	SLUGH2|SNA|SNAH|SNAIL|SNAIL1|dJ710H13.1	ADCADN|AIM|CXXC9|DNMT|HSN1E|MCMT	Affinity Capture-Western	physical	Yuan K (2016)	PUBMED:26794444	9606	9606	Low Throughput	-	-	-	-	BIOGRID	O95863	-	NP_005976	P26358	I6L9H2	NP_001305660|NP_001370|NP_001305659|NP_001124295	-	-	-	-	-	-	Homo sapiens	Homo sapiens
2297599	3065	6615	109315	112499	RP4-811H24.2	-	HDAC1	SNAI1	GON-10|HD1|RPD3|RPD3L1	SLUGH2|SNA|SNAH|SNAIL|SNAIL1|dJ710H13.1	Affinity Capture-Western	physical	Yuan K (2016)	PUBMED:26794444	9606	9606	Low Throughput	-	-	-	-	BIOGRID	Q13547	Q6IT96	NP_004955	O95863	-	NP_005976	-	-	-	-	-	-	Homo sapiens	Homo sapiens
2297601	1786	6615	108123	112499	-	-	DNMT1	SNAI1	ADCADN|AIM|CXXC9|DNMT|HSN1E|MCMT	SLUGH2|SNA|SNAH|SNAIL|SNAIL1|dJ710H13.1	Affinity Capture-Western	physical	Yuan K (2016)	PUBMED:26794444	9606	9606	Low Throughput	-	-	-	-	BIOGRID	P26358	I6L9H2	NP_001305660|NP_001370|NP_001305659|NP_001124295	O95863	-	NP_005976	-	-	-	-	-	-	Homo sapiens	Homo sapiens
2347448	3927	6615	110120	112499	-	-	LASP1	SNAI1	Lasp-1|MLN50	SLUGH2|SNA|SNAH|SNAIL|SNAIL1|dJ710H13.1	Affinity Capture-Western	physical	Duvall-Noelle N (2016)	PUBMED:25982273	9606	9606	Low Throughput	-	-	-	-	BIOGRID	Q14847	A0A024R1S8|B4DIC4	NP_006139|NP_001258537	O95863	-	NP_005976	-	-	-	-	-	-	Homo sapiens	Homo sapiens
2348035	3927	6615	110120	112499	-	-	LASP1	SNAI1	Lasp-1|MLN50	SLUGH2|SNA|SNAH|SNAIL|SNAIL1|dJ710H13.1	Co-localization	physical	Duvall-Noelle N (2016)	PUBMED:25982273	9606	9606	Low Throughput	-	-	-	-	BIOGRID	Q14847	A0A024R1S8|B4DIC4	NP_006139|NP_001258537	O95863	-	NP_005976	-	-	-	-	-	-	Homo sapiens	Homo sapiens
2381325	7128	6615	112983	112499	RP11-356I2.3	-	TNFAIP3	SNAI1	A20|OTUD7C|TNFA1P2	SLUGH2|SNA|SNAH|SNAIL|SNAIL1|dJ710H13.1	Affinity Capture-Western	physical	Lee JH (2017)	PUBMED:28892081	9606	9606	Low Throughput	-	-	-	-	BIOGRID	P21580	-	NP_001257437|NP_001257436|NP_006281	O95863	-	NP_005976	-	-	-	-	-	-	Homo sapiens	Homo sapiens
2381331	7128	6615	112983	112499	RP11-356I2.3	-	TNFAIP3	SNAI1	A20|OTUD7C|TNFA1P2	SLUGH2|SNA|SNAH|SNAIL|SNAIL1|dJ710H13.1	Biochemical Activity	physical	Lee JH (2017)	PUBMED:28892081	9606	9606	Low Throughput	-	Ubiquitination	E1: UBE1|E2: UBE2D1	-	BIOGRID	P21580	-	NP_001257437|NP_001257436|NP_006281	O95863	-	NP_005976	-	-	-	-	-	-	Homo sapiens	Homo sapiens
2381333	6615	2932	112499	109187	-	-	SNAI1	GSK3B	SLUGH2|SNA|SNAH|SNAIL|SNAIL1|dJ710H13.1	-	Affinity Capture-Western	physical	Lee JH (2017)	PUBMED:28892081	9606	9606	Low Throughput	-	-	-	-	BIOGRID	O95863	-	NP_005976	P49841	Q6FI27	NP_001139628|NP_001341525|NP_002084	-	-	-	-	-	-	Homo sapiens	Homo sapiens
2381334	6615	5587	112499	111573	-	-	SNAI1	PRKD1	SLUGH2|SNA|SNAH|SNAIL|SNAIL1|dJ710H13.1	PKC-MU|PKCM|PKD|PRKCM	Affinity Capture-Western	physical	Lee JH (2017)	PUBMED:28892081	9606	9606	Low Throughput	-	-	-	-	BIOGRID	O95863	-	NP_005976	Q15139	F8WBA3	NP_001316998|NP_002733	-	-	-	-	-	-	Homo sapiens	Homo sapiens
2381337	6615	433759	112499	241423	-	RP23-209C6.7	SNAI1	Hdac1	SLUGH2|SNA|SNAH|SNAIL|SNAIL1|dJ710H13.1	HD1|Hdac1-ps|MommeD5|RPD3	Affinity Capture-Western	physical	Lee JH (2017)	PUBMED:28892081	9606	10090	Low Throughput	-	-	-	-	BIOGRID	O95863	-	NP_005976	O09106	Q58E49	NP_032254	-	-	-	-	-	-	Homo sapiens	Mus musculus
2381338	6615	15182	112499	200260	-	-	SNAI1	Hdac2	SLUGH2|SNA|SNAH|SNAIL|SNAIL1|dJ710H13.1	D10Wsu179e|YAF1|Yy1bp|mRPD3	Affinity Capture-Western	physical	Lee JH (2017)	PUBMED:28892081	9606	10090	Low Throughput	-	-	-	-	BIOGRID	O95863	-	NP_005976	P70288	Q3TMT1	NP_032255	-	-	-	-	-	-	Homo sapiens	Mus musculus
2381339	6615	20466	112499	203256	-	-	SNAI1	Sin3a	SLUGH2|SNA|SNAH|SNAIL|SNAIL1|dJ710H13.1	AW553200|Sin3|mKIAA4126|mSin3A	Affinity Capture-Western	physical	Lee JH (2017)	PUBMED:28892081	9606	10090	Low Throughput	-	-	-	-	BIOGRID	O95863	-	NP_005976	Q60520	-	NP_035508|NP_001103820|NP_001103821	-	-	-	-	-	-	Homo sapiens	Mus musculus
2386803	79791	6615	122890	112499	PP2386	-	FBXO31	SNAI1	FBX14|FBXO14|Fbx31|MRT45	SLUGH2|SNA|SNAH|SNAIL|SNAIL1|dJ710H13.1	Affinity Capture-Western	physical	Zou S (2018)	PUBMED:29117943	9606	9606	Low Throughput	-	-	-	-	BIOGRID	Q5XUX0	-	NP_001269612|NP_079011	O95863	-	NP_005976	-	-	-	-	-	-	Homo sapiens	Homo sapiens
2386804	6615	79791	112499	122890	-	PP2386	SNAI1	FBXO31	SLUGH2|SNA|SNAH|SNAIL|SNAIL1|dJ710H13.1	FBX14|FBXO14|Fbx31|MRT45	Affinity Capture-Western	physical	Zou S (2018)	PUBMED:29117943	9606	9606	Low Throughput	-	-	-	-	BIOGRID	O95863	-	NP_005976	Q5XUX0	-	NP_001269612|NP_079011	-	-	-	-	-	-	Homo sapiens	Homo sapiens
2450498	10363	6615	115643	112499	-	-	HMG20A	SNAI1	HMGX1|HMGXB1	SLUGH2|SNA|SNAH|SNAIL|SNAIL1|dJ710H13.1	Affinity Capture-Western	physical	Rivero S (2015)	PUBMED:25639869	9606	9606	Low Throughput	-	-	-	-	BIOGRID	Q9NP66	-	NP_001291434|NP_001291433|NP_060670	O95863	-	NP_005976	-	-	-	-	-	-	Homo sapiens	Homo sapiens
2450499	23028	6615	116667	112499	RP1-184J9.1	-	KDM1A	SNAI1	AOF2|BHC110|KDM1|LSD1	SLUGH2|SNA|SNAH|SNAIL|SNAIL1|dJ710H13.1	Affinity Capture-Western	physical	Rivero S (2015)	PUBMED:25639869	9606	9606	Low Throughput	-	-	-	-	BIOGRID	O60341	-	NP_055828|NP_001350583|NP_001009999	O95863	-	NP_005976	-	-	-	-	-	-	Homo sapiens	Homo sapiens
2474297	2033	6615	108347	112499	RP1-85F18.1	-	EP300	SNAI1	KAT3B|RSTS2|p300	SLUGH2|SNA|SNAH|SNAIL|SNAIL1|dJ710H13.1	Biochemical Activity	physical	Chang R (2017)	PUBMED:28296173	9606	9606	Low Throughput	-	Acetylation	-	-	BIOGRID	Q09472	Q7Z6C1	NP_001349772|NP_001420	O95863	-	NP_005976	-	-	-	-	-	-	Homo sapiens	Homo sapiens
2512855	6615	55294	112499	120581	-	-	SNAI1	FBXW7	SLUGH2|SNA|SNAH|SNAIL|SNAIL1|dJ710H13.1	AGO|CDC4|FBW6|FBW7|FBX30|FBXO30|FBXW6|SEL-10|SEL10|hAgo|hCdc4	Co-localization	physical	Xiao G (2018)	PUBMED:30094882	9606	9606	Low Throughput	-	-	-	-	BIOGRID	O95863	-	NP_005976	Q969H0	S4R3U4|G0Z2K0	NP_001013433|NP_361014|NP_060785|NP_001243998	-	-	-	-	-	-	Homo sapiens	Homo sapiens
2512856	55294	6615	120581	112499	-	-	FBXW7	SNAI1	AGO|CDC4|FBW6|FBW7|FBX30|FBXO30|FBXW6|SEL-10|SEL10|hAgo|hCdc4	SLUGH2|SNA|SNAH|SNAIL|SNAIL1|dJ710H13.1	Affinity Capture-Western	physical	Xiao G (2018)	PUBMED:30094882	9606	9606	Low Throughput	-	-	-	-	BIOGRID	Q969H0	S4R3U4|G0Z2K0	NP_001013433|NP_361014|NP_060785|NP_001243998	O95863	-	NP_005976	-	-	-	-	-	-	Homo sapiens	Homo sapiens
2512857	6615	55294	112499	120581	-	-	SNAI1	FBXW7	SLUGH2|SNA|SNAH|SNAIL|SNAIL1|dJ710H13.1	AGO|CDC4|FBW6|FBW7|FBX30|FBXO30|FBXW6|SEL-10|SEL10|hAgo|hCdc4	Affinity Capture-Western	physical	Xiao G (2018)	PUBMED:30094882	9606	9606	Low Throughput	-	-	-	-	BIOGRID	O95863	-	NP_005976	Q969H0	S4R3U4|G0Z2K0	NP_001013433|NP_361014|NP_060785|NP_001243998	-	-	-	-	-	-	Homo sapiens	Homo sapiens
2513574	6615	10987	112499	116183	-	-	SNAI1	COPS5	SLUGH2|SNA|SNAH|SNAIL|SNAIL1|dJ710H13.1	CSN5|JAB1|MOV-34|SGN5	Affinity Capture-Western	physical	Watanabe K (2018)	PUBMED:29755680	9606	9606	Low Throughput	-	-	-	-	BIOGRID	O95863	-	NP_005976	Q92905	A0A024R7W9	NP_006828	-	-	-	-	-	-	Homo sapiens	Homo sapiens
2515445	6615	6794	112499	112670	-	-	SNAI1	STK11	SLUGH2|SNA|SNAH|SNAIL|SNAIL1|dJ710H13.1	LKB1|PJS|hLKB1	Affinity Capture-Western	physical	Song L (2018)	PUBMED:29601127	9606	9606	Low Throughput	-	-	-	-	BIOGRID	O95863	-	NP_005976	Q15831	-	NP_000446	-	-	-	-	-	-	Homo sapiens	Homo sapiens
2515447	6615	144699	112499	126870	-	-	SNAI1	FBXL14	SLUGH2|SNA|SNAH|SNAIL|SNAIL1|dJ710H13.1	Fbl14	Affinity Capture-Western	physical	Song L (2018)	PUBMED:29601127	9606	9606	Low Throughput	-	-	-	-	BIOGRID	O95863	-	NP_005976	Q8N1E6	-	NP_689654	-	-	-	-	-	-	Homo sapiens	Homo sapiens
2518810	9258	6615	114681	112499	-	-	MFHAS1	SNAI1	LRRC65|MASL1	SLUGH2|SNA|SNAH|SNAIL|SNAIL1|dJ710H13.1	Reconstituted Complex	physical	Tomkins JE (2018)	PUBMED:29513927	9606	9606	High Throughput	-	-	Significant hits in the protein microarray had a Z-score threshold of Z > 3.	-	BIOGRID	Q9Y4C4	-	NP_004216	O95863	-	NP_005976	-	-	-	-	-	-	Homo sapiens	Homo sapiens
2521426	23759	6615	117260	112499	-	-	PPIL2	SNAI1	CYC4|CYP60|Cyp-60|UBOX7|hCyP-60	SLUGH2|SNA|SNAH|SNAIL|SNAIL1|dJ710H13.1	Affinity Capture-Western	physical	Jia Z (2018)	PUBMED:29352246	9606	9606	Low Throughput	-	-	-	-	BIOGRID	Q13356	A0A024R1C1	NP_055152|NP_680481|NP_680480|NP_001304925	O95863	-	NP_005976	-	-	-	-	-	-	Homo sapiens	Homo sapiens
2521427	6615	23759	112499	117260	-	-	SNAI1	PPIL2	SLUGH2|SNA|SNAH|SNAIL|SNAIL1|dJ710H13.1	CYC4|CYP60|Cyp-60|UBOX7|hCyP-60	Affinity Capture-Western	physical	Jia Z (2018)	PUBMED:29352246	9606	9606	Low Throughput	-	-	-	-	BIOGRID	O95863	-	NP_005976	Q13356	A0A024R1C1	NP_055152|NP_680481|NP_680480|NP_001304925	-	-	-	-	-	-	Homo sapiens	Homo sapiens
2521428	6615	23759	112499	117260	-	-	SNAI1	PPIL2	SLUGH2|SNA|SNAH|SNAIL|SNAIL1|dJ710H13.1	CYC4|CYP60|Cyp-60|UBOX7|hCyP-60	Two-hybrid	physical	Jia Z (2018)	PUBMED:29352246	9606	9606	Low Throughput	-	-	Sources of SNAI1 and PPIL2 not clear	-	BIOGRID	O95863	-	NP_005976	Q13356	A0A024R1C1	NP_055152|NP_680481|NP_680480|NP_001304925	-	-	-	-	-	-	Homo sapiens	Homo sapiens
2521429	6615	23759	112499	117260	-	-	SNAI1	PPIL2	SLUGH2|SNA|SNAH|SNAIL|SNAIL1|dJ710H13.1	CYC4|CYP60|Cyp-60|UBOX7|hCyP-60	Reconstituted Complex	physical	Jia Z (2018)	PUBMED:29352246	9606	9606	Low Throughput	-	-	Source of SNAI1 not clear	-	BIOGRID	O95863	-	NP_005976	Q13356	A0A024R1C1	NP_055152|NP_680481|NP_680480|NP_001304925	-	-	-	-	-	-	Homo sapiens	Homo sapiens
2527347	6615	8924	112499	114438	-	-	SNAI1	HERC2	SLUGH2|SNA|SNAH|SNAIL|SNAIL1|dJ710H13.1	D15F37S1|MRT38|SHEP1|jdf2|p528	Affinity Capture-MS	physical	Zhu R (2018)	PUBMED:29331416	9606	9606	High Throughput	-	-	Source of SNAIL not clear	-	BIOGRID	O95863	-	NP_005976	O95714	A8KAQ8	NP_004658	-	-	-	-	-	-	Homo sapiens	Homo sapiens
2527348	6615	5591	112499	111577	-	-	SNAI1	PRKDC	SLUGH2|SNA|SNAH|SNAIL|SNAIL1|dJ710H13.1	DNA-PKcs|DNAPK|DNPK1|HYRC|HYRC1|IMD26|XRCC7|p350	Affinity Capture-MS	physical	Zhu R (2018)	PUBMED:29331416	9606	9606	High Throughput	-	-	Source of SNAIL not clear	-	BIOGRID	O95863	-	NP_005976	P78527	-	NP_001075109|NP_008835	-	-	-	-	-	-	Homo sapiens	Homo sapiens
2527349	6615	10985	112499	116181	-	-	SNAI1	GCN1L1	SLUGH2|SNA|SNAH|SNAIL|SNAIL1|dJ710H13.1	GCN1|GCN1L|PRIC295	Affinity Capture-MS	physical	Zhu R (2018)	PUBMED:29331416	9606	9606	High Throughput	-	-	Source of SNAIL not clear	-	BIOGRID	O95863	-	NP_005976	Q92616	-	NP_006827	-	-	-	-	-	-	Homo sapiens	Homo sapiens
2527350	6615	6709	112499	112587	-	-	SNAI1	SPTAN1	SLUGH2|SNA|SNAH|SNAIL|SNAIL1|dJ710H13.1	EIEE5|NEAS|SPTA2	Affinity Capture-MS	physical	Zhu R (2018)	PUBMED:29331416	9606	9606	High Throughput	-	-	Source of SNAIL not clear	-	BIOGRID	O95863	-	NP_005976	Q13813	-	NP_001182461|NP_001362239|NP_001350688|NP_001123910|NP_001350694|NP_001362241|NP_001362240|NP_001362243|NP_001362242|NP_001362247|NP_003118	-	-	-	-	-	-	Homo sapiens	Homo sapiens
2527351	6615	10594	112499	115842	-	-	SNAI1	PRPF8	SLUGH2|SNA|SNAH|SNAIL|SNAIL1|dJ710H13.1	HPRP8|PRP8|PRPC8|RP13|SNRNP220	Affinity Capture-MS	physical	Zhu R (2018)	PUBMED:29331416	9606	9606	High Throughput	-	-	Source of SNAIL not clear	-	BIOGRID	O95863	-	NP_005976	Q6P2Q9	-	NP_006436	-	-	-	-	-	-	Homo sapiens	Homo sapiens
2527352	6615	2194	112499	108488	-	-	SNAI1	FASN	SLUGH2|SNA|SNAH|SNAIL|SNAIL1|dJ710H13.1	FAS|OA-519|SDR27X1	Affinity Capture-MS	physical	Zhu R (2018)	PUBMED:29331416	9606	9606	High Throughput	-	-	Source of SNAIL not clear	-	BIOGRID	O95863	-	NP_005976	P49327	-	NP_004095	-	-	-	-	-	-	Homo sapiens	Homo sapiens
2527353	6615	790	112499	107243	-	-	SNAI1	CAD	SLUGH2|SNA|SNAH|SNAIL|SNAIL1|dJ710H13.1	-	Affinity Capture-MS	physical	Zhu R (2018)	PUBMED:29331416	9606	9606	High Throughput	-	-	Source of SNAIL not clear	-	BIOGRID	O95863	-	NP_005976	P27708	F8VPD4	NP_004332|NP_001293008	-	-	-	-	-	-	Homo sapiens	Homo sapiens
2527354	6615	4628	112499	110713	-	-	SNAI1	MYH10	SLUGH2|SNA|SNAH|SNAIL|SNAIL1|dJ710H13.1	NMMHC-IIB|NMMHCB	Affinity Capture-MS	physical	Zhu R (2018)	PUBMED:29331416	9606	9606	High Throughput	-	-	Source of SNAIL not clear	-	BIOGRID	O95863	-	NP_005976	P35580	G1UI33	NP_005955|NP_001243024|NP_001362195|NP_001242941	-	-	-	-	-	-	Homo sapiens	Homo sapiens
2527355	6615	23165	112499	116777	-	-	SNAI1	NUP205	SLUGH2|SNA|SNAH|SNAIL|SNAIL1|dJ710H13.1	C7orf14	Affinity Capture-MS	physical	Zhu R (2018)	PUBMED:29331416	9606	9606	High Throughput	-	-	Source of SNAIL not clear	-	BIOGRID	O95863	-	NP_005976	Q92621	-	NP_055950|NP_001316363	-	-	-	-	-	-	Homo sapiens	Homo sapiens
2527356	6615	4627	112499	110712	-	RP1-68O2.1	SNAI1	MYH9	SLUGH2|SNA|SNAH|SNAIL|SNAIL1|dJ710H13.1	BDPLT6|DFNA17|EPSTS|FTNS|MHA|NMHC-II-A|NMMHC-IIA|NMMHCA	Affinity Capture-MS	physical	Zhu R (2018)	PUBMED:29331416	9606	9606	High Throughput	-	-	Source of SNAIL not clear	-	BIOGRID	O95863	-	NP_005976	P35579	A0A024R1N1	NP_002464	-	-	-	-	-	-	Homo sapiens	Homo sapiens
2527357	6615	9732	112499	115081	-	WUGSC:H_GS034D21.1	SNAI1	DOCK4	SLUGH2|SNA|SNAH|SNAIL|SNAIL1|dJ710H13.1	-	Affinity Capture-MS	physical	Zhu R (2018)	PUBMED:29331416	9606	9606	High Throughput	-	-	Source of SNAIL not clear	-	BIOGRID	O95863	-	NP_005976	Q8N1I0	-	NP_055520|NP_001350469	-	-	-	-	-	-	Homo sapiens	Homo sapiens
2527358	6615	23392	112499	116966	-	RP11-386D8.2	SNAI1	KIAA0368	SLUGH2|SNA|SNAH|SNAIL|SNAIL1|dJ710H13.1	ECM29	Affinity Capture-MS	physical	Zhu R (2018)	PUBMED:29331416	9606	9606	High Throughput	-	-	Source of SNAIL not clear	-	BIOGRID	O95863	-	NP_005976	Q5VYK3	J3KN16	NP_001351858|NP_001351859|NP_001073867|NP_001350685|NP_001351860	-	-	-	-	-	-	Homo sapiens	Homo sapiens
2527359	6615	8218	112499	113854	-	-	SNAI1	CLTCL1	SLUGH2|SNA|SNAH|SNAIL|SNAIL1|dJ710H13.1	CHC22|CLH22|CLTCL|CLTD	Affinity Capture-MS	physical	Zhu R (2018)	PUBMED:29331416	9606	9606	High Throughput	-	-	Source of SNAIL not clear	-	BIOGRID	O95863	-	NP_005976	P53675	-	NP_009029|NP_001826	-	-	-	-	-	-	Homo sapiens	Homo sapiens
2527360	6615	9859	112499	115193	-	-	SNAI1	CEP170	SLUGH2|SNA|SNAH|SNAIL|SNAIL1|dJ710H13.1	FAM68A|KAB|KIAA0470	Affinity Capture-MS	physical	Zhu R (2018)	PUBMED:29331416	9606	9606	High Throughput	-	-	Source of SNAIL not clear	-	BIOGRID	O95863	-	NP_005976	Q5SW79	-	NP_001035864|NP_055627|NP_001035863	-	-	-	-	-	-	Homo sapiens	Homo sapiens
2527361	6615	2058	112499	108372	-	PIG32	SNAI1	EPRS	SLUGH2|SNA|SNAH|SNAIL|SNAIL1|dJ710H13.1	EARS|GLUPRORS|PARS|QARS|QPRS	Affinity Capture-MS	physical	Zhu R (2018)	PUBMED:29331416	9606	9606	High Throughput	-	-	Source of SNAIL not clear	-	BIOGRID	O95863	-	NP_005976	P07814	-	NP_004437	-	-	-	-	-	-	Homo sapiens	Homo sapiens
2527362	6615	84461	112499	124095	-	-	SNAI1	NEURL4	SLUGH2|SNA|SNAH|SNAIL|SNAIL1|dJ710H13.1	-	Affinity Capture-MS	physical	Zhu R (2018)	PUBMED:29331416	9606	9606	High Throughput	-	-	Source of SNAIL not clear	-	BIOGRID	O95863	-	NP_005976	Q96JN8	-	NP_001005408|NP_115818	-	-	-	-	-	-	Homo sapiens	Homo sapiens
2527363	6615	641	112499	107110	-	-	SNAI1	BLM	SLUGH2|SNA|SNAH|SNAIL|SNAIL1|dJ710H13.1	BS|RECQ2|RECQL2|RECQL3	Affinity Capture-MS	physical	Zhu R (2018)	PUBMED:29331416	9606	9606	High Throughput	-	-	Source of SNAIL not clear	-	BIOGRID	O95863	-	NP_005976	P54132	B7ZKN7|H0YNU5	NP_001274177|NP_000048|NP_001274176|NP_001274175	-	-	-	-	-	-	Homo sapiens	Homo sapiens
2527364	6615	2956	112499	109211	-	-	SNAI1	MSH6	SLUGH2|SNA|SNAH|SNAIL|SNAIL1|dJ710H13.1	GTBP|GTMBP|HNPCC5|HSAP|p160	Affinity Capture-MS	physical	Zhu R (2018)	PUBMED:29331416	9606	9606	High Throughput	-	-	Source of SNAIL not clear	-	BIOGRID	O95863	-	NP_005976	P52701	Q3SWU9	NP_000170|NP_001268421|NP_001268422|NP_001268423	-	-	-	-	-	-	Homo sapiens	Homo sapiens
2527365	6615	4646	112499	110730	-	RP3-472A9.1	SNAI1	MYO6	SLUGH2|SNA|SNAH|SNAIL|SNAIL1|dJ710H13.1	DFNA22|DFNB37	Affinity Capture-MS	physical	Zhu R (2018)	PUBMED:29331416	9606	9606	High Throughput	-	-	Source of SNAIL not clear	-	BIOGRID	O95863	-	NP_005976	Q9UM54	-	NP_001355795|NP_001355794|NP_004990|NP_001287828|NP_001355069|NP_001355068|NP_001355067|NP_001355066|NP_001355065	-	-	-	-	-	-	Homo sapiens	Homo sapiens
2527366	6615	10514	112499	115770	-	-	SNAI1	MYBBP1A	SLUGH2|SNA|SNAH|SNAIL|SNAIL1|dJ710H13.1	P160|PAP2	Affinity Capture-MS	physical	Zhu R (2018)	PUBMED:29331416	9606	9606	High Throughput	-	-	Source of SNAIL not clear	-	BIOGRID	O95863	-	NP_005976	Q9BQG0	-	NP_001099008|NP_055335	-	-	-	-	-	-	Homo sapiens	Homo sapiens
2527367	6615	10051	112499	115362	-	-	SNAI1	SMC4	SLUGH2|SNA|SNAH|SNAIL|SNAIL1|dJ710H13.1	CAP-C|CAPC|SMC-4|SMC4L1|hCAP-C	Affinity Capture-MS	physical	Zhu R (2018)	PUBMED:29331416	9606	9606	High Throughput	-	-	Source of SNAIL not clear	-	BIOGRID	O95863	-	NP_005976	Q9NTJ3	B3KXX5|E9PD53|Q58F29	NP_005487|NP_001002800|NP_001275682	-	-	-	-	-	-	Homo sapiens	Homo sapiens
2527368	6615	23451	112499	117017	-	-	SNAI1	SF3B1	SLUGH2|SNA|SNAH|SNAIL|SNAIL1|dJ710H13.1	Hsh155|MDS|PRP10|PRPF10|SAP155|SF3b155	Affinity Capture-MS	physical	Zhu R (2018)	PUBMED:29331416	9606	9606	High Throughput	-	-	Source of SNAIL not clear	-	BIOGRID	O95863	-	NP_005976	O75533	A0JLT9|Q7Z497	NP_001005526|NP_001295753|NP_036565	-	-	-	-	-	-	Homo sapiens	Homo sapiens
2527369	6615	3376	112499	109605	-	RP11-62C3.1	SNAI1	IARS	SLUGH2|SNA|SNAH|SNAIL|SNAIL1|dJ710H13.1	IARS1|ILERS|ILRS|IRS|PRO0785	Affinity Capture-MS	physical	Zhu R (2018)	PUBMED:29331416	9606	9606	High Throughput	-	-	Source of SNAIL not clear	-	BIOGRID	O95863	-	NP_005976	P41252	Q6P0M4|Q7L4K8	NP_001365503|NP_001365511|NP_001365501|NP_001365513|NP_001365514|NP_001365506|NP_001365505|NP_001365504|NP_002152|NP_001365508|NP_001365512|NP_001361228|NP_001361229|NP_001361230|NP_001365500|NP_001365498|NP_001365502|NP_001365507|NP_038203|NP_001365509|NP_001365515	-	-	-	-	-	-	Homo sapiens	Homo sapiens
2527370	6615	8243	112499	113871	-	RP6-29D12.1	SNAI1	SMC1A	SLUGH2|SNA|SNAH|SNAIL|SNAIL1|dJ710H13.1	CDLS2|DXS423E|SB1.8|SMC1|SMC1L1|SMC1alpha|SMCB	Affinity Capture-MS	physical	Zhu R (2018)	PUBMED:29331416	9606	9606	High Throughput	-	-	Source of SNAIL not clear	-	BIOGRID	O95863	-	NP_005976	Q14683	Q68EN4|G8JLG1	NP_001268392|NP_006297	-	-	-	-	-	-	Homo sapiens	Homo sapiens
2527371	6615	1660	112499	108025	-	-	SNAI1	DHX9	SLUGH2|SNA|SNAH|SNAIL|SNAIL1|dJ710H13.1	DDX9|LKP|NDH2|NDHII|RHA	Affinity Capture-MS	physical	Zhu R (2018)	PUBMED:29331416	9606	9606	High Throughput	-	-	Source of SNAIL not clear	-	BIOGRID	O95863	-	NP_005976	Q08211	B3KU66	NP_001348	-	-	-	-	-	-	Homo sapiens	Homo sapiens
2527372	6615	1314	112499	107709	-	-	SNAI1	COPA	SLUGH2|SNA|SNAH|SNAIL|SNAIL1|dJ710H13.1	HEP-COP	Affinity Capture-MS	physical	Zhu R (2018)	PUBMED:29331416	9606	9606	High Throughput	-	-	Source of SNAIL not clear	-	BIOGRID	O95863	-	NP_005976	P53621	-	NP_001091868|NP_004362	-	-	-	-	-	-	Homo sapiens	Homo sapiens
2527373	6615	55832	112499	120937	-	-	SNAI1	CAND1	SLUGH2|SNA|SNAH|SNAIL|SNAIL1|dJ710H13.1	TIP120|TIP120A	Affinity Capture-MS	physical	Zhu R (2018)	PUBMED:29331416	9606	9606	High Throughput	-	-	Source of SNAIL not clear	-	BIOGRID	O95863	-	NP_005976	Q86VP6	-	NP_060918|NP_001316604|NP_001316605|NP_001316603	-	-	-	-	-	-	Homo sapiens	Homo sapiens
2527374	6615	57510	112499	121574	-	RP3-337H4.5	SNAI1	XPO5	SLUGH2|SNA|SNAH|SNAIL|SNAIL1|dJ710H13.1	exp5	Affinity Capture-MS	physical	Zhu R (2018)	PUBMED:29331416	9606	9606	High Throughput	-	-	Source of SNAIL not clear	-	BIOGRID	O95863	-	NP_005976	Q9HAV4	-	NP_065801	-	-	-	-	-	-	Homo sapiens	Homo sapiens
2527375	6615	10592	112499	115841	-	PRO0324	SNAI1	SMC2	SLUGH2|SNA|SNAH|SNAIL|SNAIL1|dJ710H13.1	CAP-E|CAPE|SMC-2|SMC2L1	Affinity Capture-MS	physical	Zhu R (2018)	PUBMED:29331416	9606	9606	High Throughput	-	-	Source of SNAIL not clear	-	BIOGRID	O95863	-	NP_005976	O95347	Q6IPS5|B7ZLZ7|B3KMB1|Q7Z2X1|Q05D74|A0A024R158|Q05BV1|A8K984	NP_006435|NP_001252531|NP_001036015|NP_001036016	-	-	-	-	-	-	Homo sapiens	Homo sapiens
2527376	6615	23450	112499	117016	-	-	SNAI1	SF3B3	SLUGH2|SNA|SNAH|SNAIL|SNAIL1|dJ710H13.1	RSE1|SAP130|SF3b130|STAF130	Affinity Capture-MS	physical	Zhu R (2018)	PUBMED:29331416	9606	9606	High Throughput	-	-	Source of SNAIL not clear	-	BIOGRID	O95863	-	NP_005976	Q15393	A8K6V3	NP_036558	-	-	-	-	-	-	Homo sapiens	Homo sapiens
2527377	6615	22907	112499	116571	-	-	SNAI1	DHX30	SLUGH2|SNA|SNAH|SNAIL|SNAIL1|dJ710H13.1	DDX30|RETCOR	Affinity Capture-MS	physical	Zhu R (2018)	PUBMED:29331416	9606	9606	High Throughput	-	-	Source of SNAIL not clear	-	BIOGRID	O95863	-	NP_005976	Q7L2E3	A0A024R2T6	NP_055781|NP_619520|NP_001317919	-	-	-	-	-	-	Homo sapiens	Homo sapiens
2527378	6615	5431	112499	111427	-	-	SNAI1	POLR2B	SLUGH2|SNA|SNAH|SNAIL|SNAIL1|dJ710H13.1	POL2RB|RPB2|hRPB140	Affinity Capture-MS	physical	Zhu R (2018)	PUBMED:29331416	9606	9606	High Throughput	-	-	Source of SNAIL not clear	-	BIOGRID	O95863	-	NP_005976	P30876	C9J2Y9|C9J4M6	NP_001290198|NP_001290197|NP_000929	-	-	-	-	-	-	Homo sapiens	Homo sapiens
2527379	6615	8471	112499	114048	-	-	SNAI1	IRS4	SLUGH2|SNA|SNAH|SNAIL|SNAIL1|dJ710H13.1	IRS-4|PY160	Affinity Capture-MS	physical	Zhu R (2018)	PUBMED:29331416	9606	9606	High Throughput	-	-	Source of SNAIL not clear	-	BIOGRID	O95863	-	NP_005976	O14654	-	NP_001366079|NP_003595	-	-	-	-	-	-	Homo sapiens	Homo sapiens
2527380	6615	3716	112499	109919	-	-	SNAI1	JAK1	SLUGH2|SNA|SNAH|SNAIL|SNAIL1|dJ710H13.1	JAK1A|JAK1B|JTK3	Affinity Capture-MS	physical	Zhu R (2018)	PUBMED:29331416	9606	9606	High Throughput	-	-	Source of SNAIL not clear	-	BIOGRID	O95863	-	NP_005976	P23458	-	NP_001308784|NP_001308785|NP_001308786|NP_001308781|NP_001308782|NP_001308783|NP_001307852|NP_002218	-	-	-	-	-	-	Homo sapiens	Homo sapiens
2527381	6615	79868	112499	122956	-	RP1-298J18.2	SNAI1	ALG13	SLUGH2|SNA|SNAH|SNAIL|SNAIL1|dJ710H13.1	CDG1S|CXorf45|GLT28D1|MDS031|TDRD13|YGL047W	Affinity Capture-MS	physical	Zhu R (2018)	PUBMED:29331416	9606	9606	High Throughput	-	-	Source of SNAIL not clear	-	BIOGRID	O95863	-	NP_005976	Q9NP73	A0A087WX43|A0A087WT15	NP_001244159|NP_060936|NP_001244169|NP_001244168|NP_001244166|NP_001244164|NP_001244163|NP_001311221|NP_001093392|NP_001311219|NP_001034299|NP_001244170|NP_001244160|NP_001161857	-	-	-	-	-	-	Homo sapiens	Homo sapiens
2527382	6615	5976	112499	111908	-	-	SNAI1	UPF1	SLUGH2|SNA|SNAH|SNAIL|SNAIL1|dJ710H13.1	HUPF1|NORF1|RENT1|pNORF1|smg-2	Affinity Capture-MS	physical	Zhu R (2018)	PUBMED:29331416	9606	9606	High Throughput	-	-	Source of SNAIL not clear	-	BIOGRID	O95863	-	NP_005976	Q92900	B3KY55|A0A024R7L8|A0A024R7L5	NP_002902|NP_001284478	-	-	-	-	-	-	Homo sapiens	Homo sapiens
2527383	6615	3843	112499	110041	-	RP11-72J7.1	SNAI1	IPO5	SLUGH2|SNA|SNAH|SNAIL|SNAIL1|dJ710H13.1	IMB3|KPNB3|Pse1|RANBP5|imp5	Affinity Capture-MS	physical	Zhu R (2018)	PUBMED:29331416	9606	9606	High Throughput	-	-	Source of SNAIL not clear	-	BIOGRID	O95863	-	NP_005976	O00410	Q9BVS9|B3KWG6	NP_002262	-	-	-	-	-	-	Homo sapiens	Homo sapiens
2527384	6615	23367	112499	116947	-	-	SNAI1	LARP1	SLUGH2|SNA|SNAH|SNAIL|SNAIL1|dJ710H13.1	LARP	Affinity Capture-MS	physical	Zhu R (2018)	PUBMED:29331416	9606	9606	High Throughput	-	-	Source of SNAIL not clear	-	BIOGRID	O95863	-	NP_005976	Q6PKG0	-	NP_001354642|NP_001354643|NP_001354644|NP_001354645|NP_001354646|NP_001354647|NP_001354648|NP_291029|NP_056130	-	-	-	-	-	-	Homo sapiens	Homo sapiens
2527385	6615	7514	112499	113348	-	-	SNAI1	XPO1	SLUGH2|SNA|SNAH|SNAIL|SNAIL1|dJ710H13.1	CRM1|emb|exp1	Affinity Capture-MS	physical	Zhu R (2018)	PUBMED:29331416	9606	9606	High Throughput	-	-	Source of SNAIL not clear	-	BIOGRID	O95863	-	NP_005976	O14980	B3KWD0	NP_003391	-	-	-	-	-	-	Homo sapiens	Homo sapiens
2527386	6615	11180	112499	116350	-	-	SNAI1	WDR6	SLUGH2|SNA|SNAH|SNAIL|SNAIL1|dJ710H13.1	-	Affinity Capture-MS	physical	Zhu R (2018)	PUBMED:29331416	9606	9606	High Throughput	-	-	Source of SNAIL not clear	-	BIOGRID	O95863	-	NP_005976	Q9NNW5	Q9H9M3|B3KRR8|A0A087X295|E9PDU5	NP_001307476|NP_001307475|NP_060501	-	-	-	-	-	-	Homo sapiens	Homo sapiens
2527387	6615	47	112499	106563	-	-	SNAI1	ACLY	SLUGH2|SNA|SNAH|SNAIL|SNAIL1|dJ710H13.1	ACL|ATPCL|CLATP	Affinity Capture-MS	physical	Zhu R (2018)	PUBMED:29331416	9606	9606	High Throughput	-	-	Source of SNAIL not clear	-	BIOGRID	O95863	-	NP_005976	P53396	A0A024R1T9|A0A024R1Y2	NP_001290203|NP_942127|NP_001087|NP_001290204	-	-	-	-	-	-	Homo sapiens	Homo sapiens
2527388	6615	23136	112499	116753	-	-	SNAI1	EPB41L3	SLUGH2|SNA|SNAH|SNAIL|SNAIL1|dJ710H13.1	4.1B|DAL-1|DAL1	Affinity Capture-MS	physical	Zhu R (2018)	PUBMED:29331416	9606	9606	High Throughput	-	-	Source of SNAIL not clear	-	BIOGRID	O95863	-	NP_005976	Q9Y2J2	A8K968	NP_001371629|NP_001371628|NP_036439|NP_001371623|NP_001371622|NP_001371621|NP_001371620|NP_001371627|NP_001371626|NP_001371625|NP_001371624|NP_001371615|NP_001317486|NP_001371631|NP_001371632|NP_001371616|NP_001371617|NP_001371614|NP_001268463|NP_001371612|NP_001371613|NP_001371611|NP_001371630|NP_001268464|NP_001268462|NP_001371633|NP_001371634|NP_001371635|NP_001371618|NP_001371619	-	-	-	-	-	-	Homo sapiens	Homo sapiens
2527389	6615	50628	112499	119102	-	-	SNAI1	GEMIN4	SLUGH2|SNA|SNAH|SNAIL|SNAIL1|dJ710H13.1	HC56|HCAP1|HHRF-1|p97	Affinity Capture-MS	physical	Zhu R (2018)	PUBMED:29331416	9606	9606	High Throughput	-	-	Source of SNAIL not clear	-	BIOGRID	O95863	-	NP_005976	P57678	I3L2C7|Q8WUM5	NP_056536	-	-	-	-	-	-	Homo sapiens	Homo sapiens
2527390	6615	10526	112499	115781	-	-	SNAI1	IPO8	SLUGH2|SNA|SNAH|SNAIL|SNAIL1|dJ710H13.1	RANBP8	Affinity Capture-MS	physical	Zhu R (2018)	PUBMED:29331416	9606	9606	High Throughput	-	-	Source of SNAIL not clear	-	BIOGRID	O95863	-	NP_005976	O15397	-	NP_006381|NP_001177924	-	-	-	-	-	-	Homo sapiens	Homo sapiens
2527391	6615	10527	112499	115782	-	-	SNAI1	IPO7	SLUGH2|SNA|SNAH|SNAIL|SNAIL1|dJ710H13.1	Imp7|RANBP7	Affinity Capture-MS	physical	Zhu R (2018)	PUBMED:29331416	9606	9606	High Throughput	-	-	Source of SNAIL not clear	-	BIOGRID	O95863	-	NP_005976	O95373	B3KNG9	NP_006382	-	-	-	-	-	-	Homo sapiens	Homo sapiens
2527392	6615	3832	112499	110030	-	-	SNAI1	KIF11	SLUGH2|SNA|SNAH|SNAIL|SNAIL1|dJ710H13.1	EG5|HKSP|KNSL1|MCLMR|TRIP5	Affinity Capture-MS	physical	Zhu R (2018)	PUBMED:29331416	9606	9606	High Throughput	-	-	Source of SNAIL not clear	-	BIOGRID	O95863	-	NP_005976	P52732	-	NP_004514	-	-	-	-	-	-	Homo sapiens	Homo sapiens
2527393	6615	8120	112499	113788	-	-	SNAI1	AP3B2	SLUGH2|SNA|SNAH|SNAIL|SNAIL1|dJ710H13.1	NAPTB	Affinity Capture-MS	physical	Zhu R (2018)	PUBMED:29331416	9606	9606	High Throughput	-	-	Source of SNAIL not clear	-	BIOGRID	O95863	-	NP_005976	Q13367	-	NP_004635|NP_001265441|NP_001265440	-	-	-	-	-	-	Homo sapiens	Homo sapiens
2527394	6615	79711	112499	122828	-	-	SNAI1	IPO4	SLUGH2|SNA|SNAH|SNAIL|SNAIL1|dJ710H13.1	Imp4	Affinity Capture-MS	physical	Zhu R (2018)	PUBMED:29331416	9606	9606	High Throughput	-	-	Source of SNAIL not clear	-	BIOGRID	O95863	-	NP_005976	Q8TEX9	B3KT38	NP_078934	-	-	-	-	-	-	Homo sapiens	Homo sapiens
2527395	6615	23350	112499	116932	-	-	SNAI1	U2SURP	SLUGH2|SNA|SNAH|SNAIL|SNAIL1|dJ710H13.1	SR140|fSAPa	Affinity Capture-MS	physical	Zhu R (2018)	PUBMED:29331416	9606	9606	High Throughput	-	-	Source of SNAIL not clear	-	BIOGRID	O95863	-	NP_005976	O15042	-	NP_001073884|NP_001307151|NP_001307149|NP_001307148	-	-	-	-	-	-	Homo sapiens	Homo sapiens
2527396	6615	8473	112499	114049	-	-	SNAI1	OGT	SLUGH2|SNA|SNAH|SNAIL|SNAIL1|dJ710H13.1	HRNT1|O-GLCNAC	Affinity Capture-MS	physical	Zhu R (2018)	PUBMED:29331416	9606	9606	High Throughput	-	-	Source of SNAIL not clear	-	BIOGRID	O95863	-	NP_005976	O15294	-	NP_858058|NP_858059	-	-	-	-	-	-	Homo sapiens	Homo sapiens
2527397	6615	4642	112499	110726	-	-	SNAI1	MYO1D	SLUGH2|SNA|SNAH|SNAIL|SNAIL1|dJ710H13.1	PPP1R108|myr4	Affinity Capture-MS	physical	Zhu R (2018)	PUBMED:29331416	9606	9606	High Throughput	-	-	Source of SNAIL not clear	-	BIOGRID	O95863	-	NP_005976	O94832	J3KRL0|J3QRN6	NP_001290209|NP_001290208|NP_056009	-	-	-	-	-	-	Homo sapiens	Homo sapiens
2527398	6615	55705	112499	120830	-	RP11-90L20.4	SNAI1	IPO9	SLUGH2|SNA|SNAH|SNAIL|SNAIL1|dJ710H13.1	Imp9	Affinity Capture-MS	physical	Zhu R (2018)	PUBMED:29331416	9606	9606	High Throughput	-	-	Source of SNAIL not clear	-	BIOGRID	O95863	-	NP_005976	Q96P70	-	NP_060555	-	-	-	-	-	-	Homo sapiens	Homo sapiens
2527399	6615	64151	112499	122089	-	-	SNAI1	NCAPG	SLUGH2|SNA|SNAH|SNAIL|SNAIL1|dJ710H13.1	CAPG|CHCG|NY-MEL-3|YCG1	Affinity Capture-MS	physical	Zhu R (2018)	PUBMED:29331416	9606	9606	High Throughput	-	-	Source of SNAIL not clear	-	BIOGRID	O95863	-	NP_005976	Q9BPX3	-	NP_071741	-	-	-	-	-	-	Homo sapiens	Homo sapiens
2527400	6615	142	112499	106652	-	RP11-125A15.2	SNAI1	PARP1	SLUGH2|SNA|SNAH|SNAIL|SNAIL1|dJ710H13.1	ADPRT|ADPRT 1|ADPRT1|ARTD1|PARP|PARP-1|PPOL|pADPRT-1	Affinity Capture-MS	physical	Zhu R (2018)	PUBMED:29331416	9606	9606	High Throughput	-	-	Source of SNAIL not clear	-	BIOGRID	O95863	-	NP_005976	P09874	A0A024R3T8	NP_001609	-	-	-	-	-	-	Homo sapiens	Homo sapiens
2527401	6615	51194	112499	119368	-	-	SNAI1	IPO11	SLUGH2|SNA|SNAH|SNAIL|SNAIL1|dJ710H13.1	RanBP11	Affinity Capture-MS	physical	Zhu R (2018)	PUBMED:29331416	9606	9606	High Throughput	-	-	Source of SNAIL not clear	-	BIOGRID	O95863	-	NP_005976	Q9UI26	-	NP_001128251|NP_057422	-	-	-	-	-	-	Homo sapiens	Homo sapiens
2527402	6615	9958	112499	115283	-	-	SNAI1	USP15	SLUGH2|SNA|SNAH|SNAIL|SNAIL1|dJ710H13.1	UNPH-2|UNPH4	Affinity Capture-MS	physical	Zhu R (2018)	PUBMED:29331416	9606	9606	High Throughput	-	-	Source of SNAIL not clear	-	BIOGRID	O95863	-	NP_005976	Q9Y4E8	-	NP_001338088|NP_001338089|NP_001338093|NP_006304|NP_001338095|NP_001338094|NP_001239008|NP_001338092|NP_001239007	-	-	-	-	-	-	Homo sapiens	Homo sapiens
2527403	6615	7156	112499	113009	-	-	SNAI1	TOP3A	SLUGH2|SNA|SNAH|SNAIL|SNAIL1|dJ710H13.1	TOP3|ZGRF7	Affinity Capture-MS	physical	Zhu R (2018)	PUBMED:29331416	9606	9606	High Throughput	-	-	Source of SNAIL not clear	-	BIOGRID	O95863	-	NP_005976	Q13472	B4DSJ0	NP_004609|NP_001307688	-	-	-	-	-	-	Homo sapiens	Homo sapiens
2527404	6615	478	112499	106968	-	-	SNAI1	ATP1A3	SLUGH2|SNA|SNAH|SNAIL|SNAIL1|dJ710H13.1	AHC2|CAPOS|DYT12|RDP	Affinity Capture-MS	physical	Zhu R (2018)	PUBMED:29331416	9606	9606	High Throughput	-	-	Source of SNAIL not clear	-	BIOGRID	O95863	-	NP_005976	P13637	Q53ES0	NP_689509|NP_001243142|NP_001243143	-	-	-	-	-	-	Homo sapiens	Homo sapiens
2527405	6615	1434	112499	107821	-	-	SNAI1	CSE1L	SLUGH2|SNA|SNAH|SNAIL|SNAIL1|dJ710H13.1	CAS|CSE1|XPO2	Affinity Capture-MS	physical	Zhu R (2018)	PUBMED:29331416	9606	9606	High Throughput	-	-	Source of SNAIL not clear	-	BIOGRID	O95863	-	NP_005976	P55060	-	NP_001307|NP_001349691|NP_001243064	-	-	-	-	-	-	Homo sapiens	Homo sapiens
2527406	6615	11260	112499	116420	-	-	SNAI1	XPOT	SLUGH2|SNA|SNAH|SNAIL|SNAIL1|dJ710H13.1	XPO3	Affinity Capture-MS	physical	Zhu R (2018)	PUBMED:29331416	9606	9606	High Throughput	-	-	Source of SNAIL not clear	-	BIOGRID	O95863	-	NP_005976	O43592	A8KA19	NP_009166	-	-	-	-	-	-	Homo sapiens	Homo sapiens
2527407	6615	9967	112499	115292	-	-	SNAI1	THRAP3	SLUGH2|SNA|SNAH|SNAIL|SNAIL1|dJ710H13.1	TRAP150	Affinity Capture-MS	physical	Zhu R (2018)	PUBMED:29331416	9606	9606	High Throughput	-	-	Source of SNAIL not clear	-	BIOGRID	O95863	-	NP_005976	Q9Y2W1	-	NP_005110|NP_001308402|NP_001308400	-	-	-	-	-	-	Homo sapiens	Homo sapiens
2527408	6615	92105	112499	124909	-	MSTP093	SNAI1	INTS4	SLUGH2|SNA|SNAH|SNAIL|SNAIL1|dJ710H13.1	INT4|MST093	Affinity Capture-MS	physical	Zhu R (2018)	PUBMED:29331416	9606	9606	High Throughput	-	-	Source of SNAIL not clear	-	BIOGRID	O95863	-	NP_005976	Q96HW7	-	NP_291025	-	-	-	-	-	-	Homo sapiens	Homo sapiens
2527409	6615	2618	112499	108888	-	-	SNAI1	GART	SLUGH2|SNA|SNAH|SNAIL|SNAIL1|dJ710H13.1	AIRS|GARS|GARTF|PAIS|PGFT|PRGS	Affinity Capture-MS	physical	Zhu R (2018)	PUBMED:29331416	9606	9606	High Throughput	-	-	Source of SNAIL not clear	-	BIOGRID	O95863	-	NP_005976	P22102	Q59HH3	NP_001129478|NP_780294|NP_001129477|NP_000810	-	-	-	-	-	-	Homo sapiens	Homo sapiens
2527410	6615	24148	112499	117298	-	-	SNAI1	PRPF6	SLUGH2|SNA|SNAH|SNAIL|SNAIL1|dJ710H13.1	ANT-1|ANT1|C20orf14|Prp6|RP60|SNRNP102|TOM|U5-102K|hPrp6	Affinity Capture-MS	physical	Zhu R (2018)	PUBMED:29331416	9606	9606	High Throughput	-	-	Source of SNAIL not clear	-	BIOGRID	O95863	-	NP_005976	O94906	-	NP_036601	-	-	-	-	-	-	Homo sapiens	Homo sapiens
2527411	6615	50485	112499	119072	-	-	SNAI1	SMARCAL1	SLUGH2|SNA|SNAH|SNAIL|SNAIL1|dJ710H13.1	HARP|HHARP	Affinity Capture-MS	physical	Zhu R (2018)	PUBMED:29331416	9606	9606	High Throughput	-	-	Source of SNAIL not clear	-	BIOGRID	O95863	-	NP_005976	Q9NZC9	-	NP_001120679|NP_054859	-	-	-	-	-	-	Homo sapiens	Homo sapiens
2527412	6615	5707	112499	111680	-	-	SNAI1	PSMD1	SLUGH2|SNA|SNAH|SNAIL|SNAIL1|dJ710H13.1	P112|Rpn2|S1	Affinity Capture-MS	physical	Zhu R (2018)	PUBMED:29331416	9606	9606	High Throughput	-	-	Source of SNAIL not clear	-	BIOGRID	O95863	-	NP_005976	Q99460	-	NP_001177966|NP_002798	-	-	-	-	-	-	Homo sapiens	Homo sapiens
2527413	6615	25902	112499	117409	-	RP1-292B18.2	SNAI1	MTHFD1L	SLUGH2|SNA|SNAH|SNAIL|SNAIL1|dJ710H13.1	FTHFSDC1|MTC1THFS|dJ292B18.2	Affinity Capture-MS	physical	Zhu R (2018)	PUBMED:29331416	9606	9606	High Throughput	-	-	Source of SNAIL not clear	-	BIOGRID	O95863	-	NP_005976	Q6UB35	A0A087WVM4|B7ZM99|B2RD24	NP_001229698|NP_001229697|NP_001229696|NP_056255	-	-	-	-	-	-	Homo sapiens	Homo sapiens
2527414	6615	4436	112499	110573	-	-	SNAI1	MSH2	SLUGH2|SNA|SNAH|SNAIL|SNAIL1|dJ710H13.1	COCA1|FCC1|HNPCC|HNPCC1|LCFS2	Affinity Capture-MS	physical	Zhu R (2018)	PUBMED:29331416	9606	9606	High Throughput	-	-	Source of SNAIL not clear	-	BIOGRID	O95863	-	NP_005976	P43246	E9PHA6	NP_000242|NP_001245210	-	-	-	-	-	-	Homo sapiens	Homo sapiens
2527415	6615	55681	112499	120810	-	-	SNAI1	SCYL2	SLUGH2|SNA|SNAH|SNAIL|SNAIL1|dJ710H13.1	CVAK104	Affinity Capture-MS	physical	Zhu R (2018)	PUBMED:29331416	9606	9606	High Throughput	-	-	Source of SNAIL not clear	-	BIOGRID	O95863	-	NP_005976	Q6P3W7	-	NP_060458	-	-	-	-	-	-	Homo sapiens	Homo sapiens
2527416	6615	10523	112499	115778	-	-	SNAI1	CHERP	SLUGH2|SNA|SNAH|SNAIL|SNAIL1|dJ710H13.1	DAN16|SCAF6|SRA1	Affinity Capture-MS	physical	Zhu R (2018)	PUBMED:29331416	9606	9606	High Throughput	-	-	Source of SNAIL not clear	-	BIOGRID	O95863	-	NP_005976	Q8IWX8	-	NP_006378	-	-	-	-	-	-	Homo sapiens	Homo sapiens
2527417	6615	8241	112499	113869	-	CTD-2522E6.5	SNAI1	RBM10	SLUGH2|SNA|SNAH|SNAIL|SNAIL1|dJ710H13.1	DXS8237E|GPATC9|GPATCH9|S1-1|TARPS|ZRANB5	Affinity Capture-MS	physical	Zhu R (2018)	PUBMED:29331416	9606	9606	High Throughput	-	-	Source of SNAIL not clear	-	BIOGRID	O95863	-	NP_005976	P98175	Q7Z3D7	NP_005667|NP_001191397|NP_690595|NP_001191396|NP_001191395	-	-	-	-	-	-	Homo sapiens	Homo sapiens
2527418	6615	9520	112499	114897	-	-	SNAI1	NPEPPS	SLUGH2|SNA|SNAH|SNAIL|SNAIL1|dJ710H13.1	AAP-S|MP100|PSA	Affinity Capture-MS	physical	Zhu R (2018)	PUBMED:29331416	9606	9606	High Throughput	-	-	Source of SNAIL not clear	-	BIOGRID	O95863	-	NP_005976	P55786	-	NP_001317186|NP_006301	-	-	-	-	-	-	Homo sapiens	Homo sapiens
2527419	6615	4522	112499	110622	-	-	SNAI1	MTHFD1	SLUGH2|SNA|SNAH|SNAIL|SNAIL1|dJ710H13.1	MTHFC|MTHFD	Affinity Capture-MS	physical	Zhu R (2018)	PUBMED:29331416	9606	9606	High Throughput	-	-	Source of SNAIL not clear	-	BIOGRID	O95863	-	NP_005976	P11586	-	NP_005947|NP_001351766	-	-	-	-	-	-	Homo sapiens	Homo sapiens
2527420	6615	10992	112499	116188	-	-	SNAI1	SF3B2	SLUGH2|SNA|SNAH|SNAIL|SNAIL1|dJ710H13.1	Cus1|SAP145|SF3B145|SF3b1|SF3b150	Affinity Capture-MS	physical	Zhu R (2018)	PUBMED:29331416	9606	9606	High Throughput	-	-	Source of SNAIL not clear	-	BIOGRID	O95863	-	NP_005976	Q13435	-	NP_006833	-	-	-	-	-	-	Homo sapiens	Homo sapiens
2527421	6615	5708	112499	111681	-	-	SNAI1	PSMD2	SLUGH2|SNA|SNAH|SNAIL|SNAIL1|dJ710H13.1	P97|RPN1|S2|TRAP2	Affinity Capture-MS	physical	Zhu R (2018)	PUBMED:29331416	9606	9606	High Throughput	-	-	Source of SNAIL not clear	-	BIOGRID	O95863	-	NP_005976	Q13200	-	NP_001265637|NP_001265638|NP_002799	-	-	-	-	-	-	Homo sapiens	Homo sapiens
2527422	6615	58517	112499	121843	-	-	SNAI1	RBM25	SLUGH2|SNA|SNAH|SNAIL|SNAIL1|dJ710H13.1	NET52|RED120|RNPC7|S164|Snu71|fSAP94	Affinity Capture-MS	physical	Zhu R (2018)	PUBMED:29331416	9606	9606	High Throughput	-	-	Source of SNAIL not clear	-	BIOGRID	O95863	-	NP_005976	P49756	-	NP_067062	-	-	-	-	-	-	Homo sapiens	Homo sapiens
2527423	6615	144455	112499	126855	-	-	SNAI1	E2F7	SLUGH2|SNA|SNAH|SNAIL|SNAIL1|dJ710H13.1	-	Affinity Capture-MS	physical	Zhu R (2018)	PUBMED:29331416	9606	9606	High Throughput	-	-	Source of SNAIL not clear	-	BIOGRID	O95863	-	NP_005976	Q96AV8	-	NP_976328	-	-	-	-	-	-	Homo sapiens	Homo sapiens
2527424	6615	26958	112499	117926	-	-	SNAI1	COPG2	SLUGH2|SNA|SNAH|SNAIL|SNAIL1|dJ710H13.1	2-COP|gamma-2-COP	Affinity Capture-MS	physical	Zhu R (2018)	PUBMED:29331416	9606	9606	High Throughput	-	-	Source of SNAIL not clear	-	BIOGRID	O95863	-	NP_005976	Q9UBF2	Q9NSM7	NP_001276962|NP_036265	-	-	-	-	-	-	Homo sapiens	Homo sapiens
2527425	6615	3837	112499	110035	-	-	SNAI1	KPNB1	SLUGH2|SNA|SNAH|SNAIL|SNAIL1|dJ710H13.1	IMB1|IPO1|IPOB|Impnb|NTF97	Affinity Capture-MS	physical	Zhu R (2018)	PUBMED:29331416	9606	9606	High Throughput	-	-	Source of SNAIL not clear	-	BIOGRID	O95863	-	NP_005976	Q14974	B7Z752	NP_001263382|NP_002256	-	-	-	-	-	-	Homo sapiens	Homo sapiens
2527426	6615	10808	112499	116022	-	RP11-173P16.1	SNAI1	HSPH1	SLUGH2|SNA|SNAH|SNAIL|SNAIL1|dJ710H13.1	HSP105|HSP105A|HSP105B|NY-CO-25	Affinity Capture-MS	physical	Zhu R (2018)	PUBMED:29331416	9606	9606	High Throughput	-	-	Source of SNAIL not clear	-	BIOGRID	O95863	-	NP_005976	Q92598	A0A024RDQ0|A0A024RDS1|B4DY72	NP_001273433|NP_001273432|NP_006635|NP_001336633|NP_001273434	-	-	-	-	-	-	Homo sapiens	Homo sapiens
2527427	6615	64434	112499	122182	-	-	SNAI1	NOM1	SLUGH2|SNA|SNAH|SNAIL|SNAIL1|dJ710H13.1	C7orf3|PPP1R113|SGD1	Affinity Capture-MS	physical	Zhu R (2018)	PUBMED:29331416	9606	9606	High Throughput	-	-	Source of SNAIL not clear	-	BIOGRID	O95863	-	NP_005976	Q5C9Z4	-	NP_612409	-	-	-	-	-	-	Homo sapiens	Homo sapiens
2527428	6615	3609	112499	109822	-	-	SNAI1	ILF3	SLUGH2|SNA|SNAH|SNAIL|SNAIL1|dJ710H13.1	CBTF|DRBF|DRBP76|MMP4|MPHOSPH4|MPP4|NF-AT-90|NF110|NF110b|NF90|NF90a|NF90b|NFAR|NFAR-1|NFAR2|TCP110|TCP80	Affinity Capture-MS	physical	Zhu R (2018)	PUBMED:29331416	9606	9606	High Throughput	-	-	Source of SNAIL not clear	-	BIOGRID	O95863	-	NP_005976	Q12906	A0A024R7C7	NP_036350|NP_703194|NP_001131145|NP_004507|NP_060090	-	-	-	-	-	-	Homo sapiens	Homo sapiens
2527429	6615	1938	112499	108258	-	-	SNAI1	EEF2	SLUGH2|SNA|SNAH|SNAIL|SNAIL1|dJ710H13.1	EEF-2|EF-2|EF2|SCA26	Affinity Capture-MS	physical	Zhu R (2018)	PUBMED:29331416	9606	9606	High Throughput	-	-	Source of SNAIL not clear	-	BIOGRID	O95863	-	NP_005976	P13639	-	NP_001952	-	-	-	-	-	-	Homo sapiens	Homo sapiens
2527430	6615	9782	112499	115126	-	-	SNAI1	MATR3	SLUGH2|SNA|SNAH|SNAIL|SNAIL1|dJ710H13.1	ALS21|MPD2|VCPDM	Affinity Capture-MS	physical	Zhu R (2018)	PUBMED:29331416	9606	9606	High Throughput	-	-	Source of SNAIL not clear	-	BIOGRID	O95863	-	NP_005976	P43243	Q9H4N1|B3KM87|B4DF66	NP_001181884|NP_001181885|NP_001181883|NP_001269207|NP_954659|NP_061322	-	-	-	-	-	-	Homo sapiens	Homo sapiens
2527431	6615	83752	112499	123755	-	-	SNAI1	LONP2	SLUGH2|SNA|SNAH|SNAIL|SNAIL1|dJ710H13.1	LONP|LONPL	Affinity Capture-MS	physical	Zhu R (2018)	PUBMED:29331416	9606	9606	High Throughput	-	-	Source of SNAIL not clear	-	BIOGRID	O95863	-	NP_005976	Q86WA8	Q9BU35|Q6ZMF9	NP_113678|NP_001287877	-	-	-	-	-	-	Homo sapiens	Homo sapiens
2527432	6615	3308	112499	109540	-	-	SNAI1	HSPA4	SLUGH2|SNA|SNAH|SNAIL|SNAIL1|dJ710H13.1	APG-2|HEL-S-5a|HS24/P52|HSPH2|RY|hsp70|hsp70RY	Affinity Capture-MS	physical	Zhu R (2018)	PUBMED:29331416	9606	9606	High Throughput	-	-	Source of SNAIL not clear	-	BIOGRID	O95863	-	NP_005976	P34932	-	NP_002145	-	-	-	-	-	-	Homo sapiens	Homo sapiens
2527433	6615	9688	112499	115041	-	-	SNAI1	NUP93	SLUGH2|SNA|SNAH|SNAIL|SNAIL1|dJ710H13.1	NIC96	Affinity Capture-MS	physical	Zhu R (2018)	PUBMED:29331416	9606	9606	High Throughput	-	-	Source of SNAIL not clear	-	BIOGRID	O95863	-	NP_005976	Q8N1F7	-	NP_001229724|NP_001229725|NP_055484	-	-	-	-	-	-	Homo sapiens	Homo sapiens
2527434	6615	4175	112499	110343	-	-	SNAI1	MCM6	SLUGH2|SNA|SNAH|SNAIL|SNAIL1|dJ710H13.1	MCG40308|Mis5|P105MCM	Affinity Capture-MS	physical	Zhu R (2018)	PUBMED:29331416	9606	9606	High Throughput	-	-	Source of SNAIL not clear	-	BIOGRID	O95863	-	NP_005976	Q14566	-	NP_005906	-	-	-	-	-	-	Homo sapiens	Homo sapiens
2527435	6615	55700	112499	120825	-	PP2464	SNAI1	MAP7D1	SLUGH2|SNA|SNAH|SNAIL|SNAIL1|dJ710H13.1	PARCC1|RPRC1	Affinity Capture-MS	physical	Zhu R (2018)	PUBMED:29331416	9606	9606	High Throughput	-	-	Source of SNAIL not clear	-	BIOGRID	O95863	-	NP_005976	Q3KQU3	D3DPS3|B3KU03	NP_060537|NP_001273295|NP_001273294	-	-	-	-	-	-	Homo sapiens	Homo sapiens
2527436	6615	988	112499	107424	-	RP1-319D22.1	SNAI1	CDC5L	SLUGH2|SNA|SNAH|SNAIL|SNAIL1|dJ710H13.1	CDC5|CDC5-LIKE|CEF1|PCDC5RP|dJ319D22.1	Affinity Capture-MS	physical	Zhu R (2018)	PUBMED:29331416	9606	9606	High Throughput	-	-	Source of SNAIL not clear	-	BIOGRID	O95863	-	NP_005976	Q99459	-	NP_001244	-	-	-	-	-	-	Homo sapiens	Homo sapiens
2527437	6615	11218	112499	116387	-	-	SNAI1	DDX20	SLUGH2|SNA|SNAH|SNAIL|SNAIL1|dJ710H13.1	DP103|GEMIN3	Affinity Capture-MS	physical	Zhu R (2018)	PUBMED:29331416	9606	9606	High Throughput	-	-	Source of SNAIL not clear	-	BIOGRID	O95863	-	NP_005976	Q9UHI6	Q9H4N4	NP_009135	-	-	-	-	-	-	Homo sapiens	Homo sapiens
2527438	6615	10181	112499	115480	-	H37	SNAI1	RBM5	SLUGH2|SNA|SNAH|SNAIL|SNAIL1|dJ710H13.1	G15|LUCA15|RMB5	Affinity Capture-MS	physical	Zhu R (2018)	PUBMED:29331416	9606	9606	High Throughput	-	-	Source of SNAIL not clear	-	BIOGRID	O95863	-	NP_005976	P52756	A0A024R2U6	NP_005769	-	-	-	-	-	-	Homo sapiens	Homo sapiens
2527439	6615	54431	112499	119947	-	UNQ495/PRO1012	SNAI1	DNAJC10	SLUGH2|SNA|SNAH|SNAIL|SNAIL1|dJ710H13.1	ERdj5|JPDI|MTHr|PDIA19	Affinity Capture-MS	physical	Zhu R (2018)	PUBMED:29331416	9606	9606	High Throughput	-	-	Source of SNAIL not clear	-	BIOGRID	O95863	-	NP_005976	Q8IXB1	-	NP_001258510|NP_061854	-	-	-	-	-	-	Homo sapiens	Homo sapiens
2527440	6615	4172	112499	110340	-	RP1-108C2.3	SNAI1	MCM3	SLUGH2|SNA|SNAH|SNAIL|SNAIL1|dJ710H13.1	HCC5|P1-MCM3|P1.h|RLFB	Affinity Capture-MS	physical	Zhu R (2018)	PUBMED:29331416	9606	9606	High Throughput	-	-	Source of SNAIL not clear	-	BIOGRID	O95863	-	NP_005976	P25205	B4DUQ9|J3KQ69	NP_001353300|NP_001353301|NP_001353302|NP_001353303|NP_001353304|NP_001257401|NP_002379|NP_001353298|NP_001353299	-	-	-	-	-	-	Homo sapiens	Homo sapiens
2527441	6615	1665	112499	108029	-	-	SNAI1	DHX15	SLUGH2|SNA|SNAH|SNAIL|SNAIL1|dJ710H13.1	DBP1|DDX15|HRH2|PRP43|PRPF43|PrPp43p	Affinity Capture-MS	physical	Zhu R (2018)	PUBMED:29331416	9606	9606	High Throughput	-	-	Source of SNAIL not clear	-	BIOGRID	O95863	-	NP_005976	O43143	-	NP_001349	-	-	-	-	-	-	Homo sapiens	Homo sapiens
2527442	6615	3192	112499	109433	-	RP11-11N7.3	SNAI1	HNRNPU	SLUGH2|SNA|SNAH|SNAIL|SNAIL1|dJ710H13.1	HNRPU|SAF-A|U21.1|hnRNP U	Affinity Capture-MS	physical	Zhu R (2018)	PUBMED:29331416	9606	9606	High Throughput	-	-	Source of SNAIL not clear	-	BIOGRID	O95863	-	NP_005976	Q00839	Q96BA7	NP_114032|NP_004492	-	-	-	-	-	-	Homo sapiens	Homo sapiens
2527443	6615	8454	112499	114032	-	-	SNAI1	CUL1	SLUGH2|SNA|SNAH|SNAIL|SNAIL1|dJ710H13.1	-	Affinity Capture-MS	physical	Zhu R (2018)	PUBMED:29331416	9606	9606	High Throughput	-	-	Source of SNAIL not clear	-	BIOGRID	O95863	-	NP_005976	Q13616	B3KTW0	NP_001357589|NP_003583|NP_001357591|NP_001357590|NP_001357593|NP_001357592	-	-	-	-	-	-	Homo sapiens	Homo sapiens
2527444	6615	9188	112499	114625	-	-	SNAI1	DDX21	SLUGH2|SNA|SNAH|SNAIL|SNAIL1|dJ710H13.1	GUA|GURDB|RH-II/GU|RH-II/GuA	Affinity Capture-MS	physical	Zhu R (2018)	PUBMED:29331416	9606	9606	High Throughput	-	-	Source of SNAIL not clear	-	BIOGRID	O95863	-	NP_005976	Q9NR30	-	NP_004719|NP_001243839	-	-	-	-	-	-	Homo sapiens	Homo sapiens
2527445	6615	3320	112499	109552	-	-	SNAI1	HSP90AA1	SLUGH2|SNA|SNAH|SNAIL|SNAIL1|dJ710H13.1	EL52|HSP86|HSP89A|HSP90A|HSP90N|HSPC1|HSPCA|HSPCAL1|HSPCAL4|HSPN|Hsp89|Hsp90|LAP-2|LAP2	Affinity Capture-MS	physical	Zhu R (2018)	PUBMED:29331416	9606	9606	High Throughput	-	-	Source of SNAIL not clear	-	BIOGRID	O95863	-	NP_005976	P07900	Q86SX1|K9JA46	NP_005339|NP_001017963	-	-	-	-	-	-	Homo sapiens	Homo sapiens
2527446	6615	10989	112499	116185	-	PIG4	SNAI1	IMMT	SLUGH2|SNA|SNAH|SNAIL|SNAIL1|dJ710H13.1	HMP|MINOS2|P87|P87/89|P89|PIG52	Affinity Capture-MS	physical	Zhu R (2018)	PUBMED:29331416	9606	9606	High Throughput	-	-	Source of SNAIL not clear	-	BIOGRID	O95863	-	NP_005976	Q16891	-	NP_001093640|NP_006830|NP_001093639	-	-	-	-	-	-	Homo sapiens	Homo sapiens
2527447	6615	3326	112499	109558	-	RP1-302G2.1	SNAI1	HSP90AB1	SLUGH2|SNA|SNAH|SNAIL|SNAIL1|dJ710H13.1	D6S182|HSP84|HSP90B|HSPC2|HSPCB	Affinity Capture-MS	physical	Zhu R (2018)	PUBMED:29331416	9606	9606	High Throughput	-	-	Source of SNAIL not clear	-	BIOGRID	O95863	-	NP_005976	P08238	A0A024RD80|Q6PK50|B4DGL0	NP_001258900|NP_001258901|NP_031381|NP_001258898|NP_001258899|NP_001358167	-	-	-	-	-	-	Homo sapiens	Homo sapiens
2527448	6615	2617	112499	108887	-	-	SNAI1	GARS	SLUGH2|SNA|SNAH|SNAIL|SNAIL1|dJ710H13.1	CMT2D|DSMAV|GlyRS|HMN5|SMAD1	Affinity Capture-MS	physical	Zhu R (2018)	PUBMED:29331416	9606	9606	High Throughput	-	-	Source of SNAIL not clear	-	BIOGRID	O95863	-	NP_005976	P41250	-	NP_001303701|NP_002038	-	-	-	-	-	-	Homo sapiens	Homo sapiens
2527449	6615	63916	112499	121987	-	RP11-394O2.2	SNAI1	ELMO2	SLUGH2|SNA|SNAH|SNAIL|SNAIL1|dJ710H13.1	CED-12|CED12|ELMO-2	Affinity Capture-MS	physical	Zhu R (2018)	PUBMED:29331416	9606	9606	High Throughput	-	-	Source of SNAIL not clear	-	BIOGRID	O95863	-	NP_005976	Q96JJ3	-	NP_573403|NP_001305182|NP_877496	-	-	-	-	-	-	Homo sapiens	Homo sapiens
2527450	6615	4905	112499	110960	-	-	SNAI1	NSF	SLUGH2|SNA|SNAH|SNAIL|SNAIL1|dJ710H13.1	SKD2	Affinity Capture-MS	physical	Zhu R (2018)	PUBMED:29331416	9606	9606	High Throughput	-	-	Source of SNAIL not clear	-	BIOGRID	O95863	-	NP_005976	P46459	-	NP_006169	-	-	-	-	-	-	Homo sapiens	Homo sapiens
2527451	6615	4174	112499	110342	-	RP5-824I19__A.1	SNAI1	MCM5	SLUGH2|SNA|SNAH|SNAIL|SNAIL1|dJ710H13.1	CDC46|P1-CDC46	Affinity Capture-MS	physical	Zhu R (2018)	PUBMED:29331416	9606	9606	High Throughput	-	-	Source of SNAIL not clear	-	BIOGRID	O95863	-	NP_005976	P33992	B1AHB0	NP_006730	-	-	-	-	-	-	Homo sapiens	Homo sapiens
2527452	6615	4176	112499	110344	-	-	SNAI1	MCM7	SLUGH2|SNA|SNAH|SNAIL|SNAIL1|dJ710H13.1	CDC47|MCM2|P1.1-MCM3|P1CDC47|P85MCM|PNAS146|PPP1R104	Affinity Capture-MS	physical	Zhu R (2018)	PUBMED:29331416	9606	9606	High Throughput	-	-	Source of SNAIL not clear	-	BIOGRID	O95863	-	NP_005976	P33993	C6EMX8	NP_001265524|NP_877577|NP_005907	-	-	-	-	-	-	Homo sapiens	Homo sapiens
2527453	6615	79596	112499	122736	-	-	SNAI1	RNF219	SLUGH2|SNA|SNAH|SNAIL|SNAIL1|dJ710H13.1	C13orf7	Affinity Capture-MS	physical	Zhu R (2018)	PUBMED:29331416	9606	9606	High Throughput	-	-	Source of SNAIL not clear	-	BIOGRID	O95863	-	NP_005976	Q5W0B1	-	NP_078822	-	-	-	-	-	-	Homo sapiens	Homo sapiens
2527454	6615	3703	112499	109908	-	-	SNAI1	STT3A	SLUGH2|SNA|SNAH|SNAIL|SNAIL1|dJ710H13.1	ITM1|STT3-A|TMC	Affinity Capture-MS	physical	Zhu R (2018)	PUBMED:29331416	9606	9606	High Throughput	-	-	Source of SNAIL not clear	-	BIOGRID	O95863	-	NP_005976	P46977	-	NP_689926|NP_001265432|NP_001265433	-	-	-	-	-	-	Homo sapiens	Homo sapiens
2527455	6615	25777	112499	117312	-	RP3-508I15.15-002	SNAI1	SUN2	SLUGH2|SNA|SNAH|SNAIL|SNAIL1|dJ710H13.1	UNC84B	Affinity Capture-MS	physical	Zhu R (2018)	PUBMED:29331416	9606	9606	High Throughput	-	-	Source of SNAIL not clear	-	BIOGRID	O95863	-	NP_005976	Q9UH99	B4E2A6|A0A024R1P7	NP_001186508|NP_001186509|NP_056189	-	-	-	-	-	-	Homo sapiens	Homo sapiens
2527456	6615	10521	112499	115776	-	RP3-434P1.1	SNAI1	DDX17	SLUGH2|SNA|SNAH|SNAIL|SNAIL1|dJ710H13.1	P72|RH70	Affinity Capture-MS	physical	Zhu R (2018)	PUBMED:29331416	9606	9606	High Throughput	-	-	Source of SNAIL not clear	-	BIOGRID	O95863	-	NP_005976	Q92841	Q59F66	NP_001091974|NP_006377	-	-	-	-	-	-	Homo sapiens	Homo sapiens
2527457	6615	257397	112499	129216	-	-	SNAI1	TAB3	SLUGH2|SNA|SNAH|SNAIL|SNAIL1|dJ710H13.1	MAP3K7IP3|NAP1	Affinity Capture-MS	physical	Zhu R (2018)	PUBMED:29331416	9606	9606	High Throughput	-	-	Source of SNAIL not clear	-	BIOGRID	O95863	-	NP_005976	Q8N5C8	-	NP_690000	-	-	-	-	-	-	Homo sapiens	Homo sapiens
2527458	6615	55037	112499	120366	-	TRG15	SNAI1	PTCD3	SLUGH2|SNA|SNAH|SNAIL|SNAIL1|dJ710H13.1	MRP-S39	Affinity Capture-MS	physical	Zhu R (2018)	PUBMED:29331416	9606	9606	High Throughput	-	-	Source of SNAIL not clear	-	BIOGRID	O95863	-	NP_005976	Q96EY7	-	NP_060422	-	-	-	-	-	-	Homo sapiens	Homo sapiens
2527459	6615	4670	112499	110751	-	-	SNAI1	HNRNPM	SLUGH2|SNA|SNAH|SNAIL|SNAIL1|dJ710H13.1	CEAR|HNRNPM4|HNRPM|HNRPM4|HTGR1|NAGR1|hnRNP M	Affinity Capture-MS	physical	Zhu R (2018)	PUBMED:29331416	9606	9606	High Throughput	-	-	Source of SNAIL not clear	-	BIOGRID	O95863	-	NP_005976	P52272	Q59ES8	NP_112480|NP_001284347|NP_005959	-	-	-	-	-	-	Homo sapiens	Homo sapiens
2527460	6615	56652	112499	121166	-	RP11-108L7.2	SNAI1	C10orf2	SLUGH2|SNA|SNAH|SNAIL|SNAIL1|dJ710H13.1	ATXN8|IOSCA|MTDPS7|PEO|PEO1|PEOA3|SANDO|SCA8|TWINL	Affinity Capture-MS	physical	Zhu R (2018)	PUBMED:29331416	9606	9606	High Throughput	-	-	Source of SNAIL not clear	-	BIOGRID	O95863	-	NP_005976	Q96RR1	Q9H6V3|E5KSY5	NP_068602|NP_001157286|NP_001157285|NP_001157284	-	-	-	-	-	-	Homo sapiens	Homo sapiens
2527461	6615	7316	112499	113164	-	-	SNAI1	UBC	SLUGH2|SNA|SNAH|SNAIL|SNAIL1|dJ710H13.1	HMG20	Affinity Capture-MS	physical	Zhu R (2018)	PUBMED:29331416	9606	9606	High Throughput	-	-	Source of SNAIL not clear	-	BIOGRID	O95863	-	NP_005976	P0CG48	-	NP_066289	-	-	-	-	-	-	Homo sapiens	Homo sapiens
2527462	6615	4691	112499	110771	-	-	SNAI1	NCL	SLUGH2|SNA|SNAH|SNAIL|SNAIL1|dJ710H13.1	C23	Affinity Capture-MS	physical	Zhu R (2018)	PUBMED:29331416	9606	9606	High Throughput	-	-	Source of SNAIL not clear	-	BIOGRID	O95863	-	NP_005976	P19338	B3KM80|A0A024R4A0	NP_005372	-	-	-	-	-	-	Homo sapiens	Homo sapiens
2527463	6615	23118	112499	116740	-	RP1-111D6.3	SNAI1	TAB2	SLUGH2|SNA|SNAH|SNAIL|SNAIL1|dJ710H13.1	CHTD2|MAP3K7IP2|TAB-2	Affinity Capture-MS	physical	Zhu R (2018)	PUBMED:29331416	9606	9606	High Throughput	-	-	Source of SNAIL not clear	-	BIOGRID	O95863	-	NP_005976	Q9NYJ8	B4DIR9	NP_001278964|NP_055908|NP_001356435|NP_001278963	-	-	-	-	-	-	Homo sapiens	Homo sapiens
2527464	6615	5825	112499	111783	-	-	SNAI1	ABCD3	SLUGH2|SNA|SNAH|SNAIL|SNAIL1|dJ710H13.1	ABC43|PMP70|PXMP1|ZWS2	Affinity Capture-MS	physical	Zhu R (2018)	PUBMED:29331416	9606	9606	High Throughput	-	-	Source of SNAIL not clear	-	BIOGRID	O95863	-	NP_005976	P28288	-	NP_001116146|NP_002849	-	-	-	-	-	-	Homo sapiens	Homo sapiens
2527465	6615	5917	112499	111852	-	-	SNAI1	RARS	SLUGH2|SNA|SNAH|SNAIL|SNAIL1|dJ710H13.1	ArgRS|DALRD1	Affinity Capture-MS	physical	Zhu R (2018)	PUBMED:29331416	9606	9606	High Throughput	-	-	Source of SNAIL not clear	-	BIOGRID	O95863	-	NP_005976	P54136	-	NP_002878	-	-	-	-	-	-	Homo sapiens	Homo sapiens
2527466	6615	10165	112499	115467	-	-	SNAI1	SLC25A13	SLUGH2|SNA|SNAH|SNAIL|SNAIL1|dJ710H13.1	ARALAR2|CITRIN|CTLN2	Affinity Capture-MS	physical	Zhu R (2018)	PUBMED:29331416	9606	9606	High Throughput	-	-	Source of SNAIL not clear	-	BIOGRID	O95863	-	NP_005976	Q9UJS0	-	NP_001153682|NP_055066	-	-	-	-	-	-	Homo sapiens	Homo sapiens
2527467	6615	3313	112499	109545	-	-	SNAI1	HSPA9	SLUGH2|SNA|SNAH|SNAIL|SNAIL1|dJ710H13.1	CRP40|CSA|GRP-75|GRP75|HEL-S-124m|HSPA9B|MOT|MOT2|MTHSP75|PBP74	Affinity Capture-MS	physical	Zhu R (2018)	PUBMED:29331416	9606	9606	High Throughput	-	-	Source of SNAIL not clear	-	BIOGRID	O95863	-	NP_005976	P38646	-	NP_004125	-	-	-	-	-	-	Homo sapiens	Homo sapiens
2527468	6615	1654	112499	108020	-	-	SNAI1	DDX3X	SLUGH2|SNA|SNAH|SNAIL|SNAIL1|dJ710H13.1	CAP-Rf|DBX|DDX14|DDX3|HLP2	Affinity Capture-MS	physical	Zhu R (2018)	PUBMED:29331416	9606	9606	High Throughput	-	-	Source of SNAIL not clear	-	BIOGRID	O95863	-	NP_005976	O00571	-	NP_001180346|NP_001180345|NP_001350748|NP_001347	-	-	-	-	-	-	Homo sapiens	Homo sapiens
2527469	6615	10419	112499	115688	-	-	SNAI1	PRMT5	SLUGH2|SNA|SNAH|SNAIL|SNAIL1|dJ710H13.1	HRMT1L5|IBP72|JBP1|SKB1|SKB1Hs	Affinity Capture-MS	physical	Zhu R (2018)	PUBMED:29331416	9606	9606	High Throughput	-	-	Source of SNAIL not clear	-	BIOGRID	O95863	-	NP_005976	O14744	B4DV00	NP_001034708|NP_001269883|NP_001269882|NP_001269885|NP_001269884|NP_006100	-	-	-	-	-	-	Homo sapiens	Homo sapiens
2527470	6615	83858	112499	123774	-	RP4-628J24.3	SNAI1	ATAD3B	SLUGH2|SNA|SNAH|SNAIL|SNAIL1|dJ710H13.1	AAA-TOB3|TOB3	Affinity Capture-MS	physical	Zhu R (2018)	PUBMED:29331416	9606	9606	High Throughput	-	-	Source of SNAIL not clear	-	BIOGRID	O95863	-	NP_005976	Q5T9A4	-	NP_114127|NP_001304167	-	-	-	-	-	-	Homo sapiens	Homo sapiens
2527471	6615	3309	112499	109541	-	-	SNAI1	HSPA5	SLUGH2|SNA|SNAH|SNAIL|SNAIL1|dJ710H13.1	BIP|GRP78|HEL-S-89n|MIF2	Affinity Capture-MS	physical	Zhu R (2018)	PUBMED:29331416	9606	9606	High Throughput	-	-	Source of SNAIL not clear	-	BIOGRID	O95863	-	NP_005976	P11021	V9HWB4	NP_005338	-	-	-	-	-	-	Homo sapiens	Homo sapiens
2527472	6615	25939	112499	117436	-	RP1-132F21.1	SNAI1	SAMHD1	SLUGH2|SNA|SNAH|SNAIL|SNAIL1|dJ710H13.1	CHBL2|DCIP|HDDC1|MOP-5|SBBI88	Affinity Capture-MS	physical	Zhu R (2018)	PUBMED:29331416	9606	9606	High Throughput	-	-	Source of SNAIL not clear	-	BIOGRID	O95863	-	NP_005976	Q9Y3Z3	Q59H15	NP_001350662|NP_056289|NP_001350658	-	-	-	-	-	-	Homo sapiens	Homo sapiens
2527473	6615	80232	112499	123195	-	PRO0852	SNAI1	WDR26	SLUGH2|SNA|SNAH|SNAIL|SNAIL1|dJ710H13.1	CDW2|GID7|MIP2	Affinity Capture-MS	physical	Zhu R (2018)	PUBMED:29331416	9606	9606	High Throughput	-	-	Source of SNAIL not clear	-	BIOGRID	O95863	-	NP_005976	Q9H7D7	-	NP_001366332|NP_001108585|NP_079436	-	-	-	-	-	-	Homo sapiens	Homo sapiens
2527474	6615	10625	112499	115869	-	RP4-635A23.5	SNAI1	IVNS1ABP	SLUGH2|SNA|SNAH|SNAIL|SNAIL1|dJ710H13.1	FLARA3|HSPC068|KLHL39|ND1|NS-1|NS1-BP|NS1BP	Affinity Capture-MS	physical	Zhu R (2018)	PUBMED:29331416	9606	9606	High Throughput	-	-	Source of SNAIL not clear	-	BIOGRID	O95863	-	NP_005976	Q9Y6Y0	-	NP_006460	-	-	-	-	-	-	Homo sapiens	Homo sapiens
2527475	6615	55210	112499	120506	-	RP5-832C2.1	SNAI1	ATAD3A	SLUGH2|SNA|SNAH|SNAIL|SNAIL1|dJ710H13.1	-	Affinity Capture-MS	physical	Zhu R (2018)	PUBMED:29331416	9606	9606	High Throughput	-	-	Source of SNAIL not clear	-	BIOGRID	O95863	-	NP_005976	Q9NVI7	-	NP_060658|NP_001164007|NP_001164006	-	-	-	-	-	-	Homo sapiens	Homo sapiens
2527476	6615	10061	112499	115372	-	HUSSY-18	SNAI1	ABCF2	SLUGH2|SNA|SNAH|SNAIL|SNAIL1|dJ710H13.1	ABC28|EST133090|HUSSY18	Affinity Capture-MS	physical	Zhu R (2018)	PUBMED:29331416	9606	9606	High Throughput	-	-	Source of SNAIL not clear	-	BIOGRID	O95863	-	NP_005976	Q9UG63	-	NP_009120|NP_005683	-	-	-	-	-	-	Homo sapiens	Homo sapiens
2527477	6615	10236	112499	115530	-	-	SNAI1	HNRNPR	SLUGH2|SNA|SNAH|SNAIL|SNAIL1|dJ710H13.1	HNRPR|hnRNP-R	Affinity Capture-MS	physical	Zhu R (2018)	PUBMED:29331416	9606	9606	High Throughput	-	-	Source of SNAIL not clear	-	BIOGRID	O95863	-	NP_005976	O43390	B4DMB1|Q0VGD6|B4DT28|Q6MZS5|B4DMD1	NP_001095868|NP_001095869|NP_001284549|NP_001095867|NP_001284550|NP_001284551|NP_005817	-	-	-	-	-	-	Homo sapiens	Homo sapiens
2527478	6615	3312	112499	109544	-	-	SNAI1	HSPA8	SLUGH2|SNA|SNAH|SNAIL|SNAIL1|dJ710H13.1	HEL-33|HEL-S-72p|HSC54|HSC70|HSC71|HSP71|HSP73|HSPA10|LAP-1|LAP1|NIP71	Affinity Capture-MS	physical	Zhu R (2018)	PUBMED:29331416	9606	9606	High Throughput	-	-	Source of SNAIL not clear	-	BIOGRID	O95863	-	NP_005976	P11142	V9HW22|Q53HF2	NP_694881|NP_006588	-	-	-	-	-	-	Homo sapiens	Homo sapiens
2527479	6615	8761	112499	114296	-	-	SNAI1	PABPC4	SLUGH2|SNA|SNAH|SNAIL|SNAIL1|dJ710H13.1	APP-1|APP1|PABP4|iPABP	Affinity Capture-MS	physical	Zhu R (2018)	PUBMED:29331416	9606	9606	High Throughput	-	-	Source of SNAIL not clear	-	BIOGRID	O95863	-	NP_005976	Q13310	-	NP_003810|NP_001129126|NP_001129125	-	-	-	-	-	-	Homo sapiens	Homo sapiens
2527480	6615	3930	112499	110122	-	PRO0650	SNAI1	LBR	SLUGH2|SNA|SNAH|SNAIL|SNAIL1|dJ710H13.1	DHCR14B|LMN2R|PHA|TDRD18	Affinity Capture-MS	physical	Zhu R (2018)	PUBMED:29331416	9606	9606	High Throughput	-	-	Source of SNAIL not clear	-	BIOGRID	O95863	-	NP_005976	Q14739	-	NP_919424|NP_002287	-	-	-	-	-	-	Homo sapiens	Homo sapiens
2527481	6615	26986	112499	117939	-	-	SNAI1	PABPC1	SLUGH2|SNA|SNAH|SNAIL|SNAIL1|dJ710H13.1	PAB1|PABP|PABP1|PABPC2|PABPL1	Affinity Capture-MS	physical	Zhu R (2018)	PUBMED:29331416	9606	9606	High Throughput	-	-	Source of SNAIL not clear	-	BIOGRID	O95863	-	NP_005976	P11940	A0A024R9C1	NP_002559	-	-	-	-	-	-	Homo sapiens	Homo sapiens
2527482	6615	80010	112499	123066	-	RP11-346I8.1	SNAI1	RMI1	SLUGH2|SNA|SNAH|SNAIL|SNAIL1|dJ710H13.1	BLAP75|C9orf76|FAAP75	Affinity Capture-MS	physical	Zhu R (2018)	PUBMED:29331416	9606	9606	High Throughput	-	-	Source of SNAIL not clear	-	BIOGRID	O95863	-	NP_005976	Q9H9A7	-	NP_079221	-	-	-	-	-	-	Homo sapiens	Homo sapiens
2527483	6615	2547	112499	108822	-	CTA-216E10.7	SNAI1	XRCC6	SLUGH2|SNA|SNAH|SNAIL|SNAIL1|dJ710H13.1	CTC75|CTCBF|G22P1|KU70|ML8|TLAA	Affinity Capture-MS	physical	Zhu R (2018)	PUBMED:29331416	9606	9606	High Throughput	-	-	Source of SNAIL not clear	-	BIOGRID	O95863	-	NP_005976	P12956	B1AHC9|A0A024R1N4|B4DE32|B4E356	NP_001460|NP_001275905|NP_001275907|NP_001275906	-	-	-	-	-	-	Homo sapiens	Homo sapiens
2527484	6615	80321	112499	123234	-	-	SNAI1	CEP70	SLUGH2|SNA|SNAH|SNAIL|SNAIL1|dJ710H13.1	BITE	Affinity Capture-MS	physical	Zhu R (2018)	PUBMED:29331416	9606	9606	High Throughput	-	-	Source of SNAIL not clear	-	BIOGRID	O95863	-	NP_005976	Q8NHQ1	B7Z2D2	NP_001275893|NP_001275896|NP_001275895|NP_001275894|NP_001307529|NP_001307528|NP_077817|NP_001307527	-	-	-	-	-	-	Homo sapiens	Homo sapiens
2527485	6615	10492	112499	115755	-	RP1-3J17.2	SNAI1	SYNCRIP	SLUGH2|SNA|SNAH|SNAIL|SNAIL1|dJ710H13.1	GRY-RBP|GRYRBP|HNRNPQ|HNRPQ1|NSAP1|PP68|hnRNP-Q	Affinity Capture-MS	physical	Zhu R (2018)	PUBMED:29331416	9606	9606	High Throughput	-	-	Source of SNAIL not clear	-	BIOGRID	O95863	-	NP_005976	O60506	B7Z645|Q59GL1	NP_001240700|NP_006363|NP_001153145|NP_001153146|NP_001153147|NP_001153148|NP_001153149	-	-	-	-	-	-	Homo sapiens	Homo sapiens
2527486	6615	213	112499	106715	-	GIG20	SNAI1	ALB	SLUGH2|SNA|SNAH|SNAIL|SNAIL1|dJ710H13.1	ANALBA|FDAH|PRO0883|PRO0903|PRO1341	Affinity Capture-MS	physical	Zhu R (2018)	PUBMED:29331416	9606	9606	High Throughput	-	-	Source of SNAIL not clear	-	BIOGRID	O95863	-	NP_005976	P02768	-	NP_000468	-	-	-	-	-	-	Homo sapiens	Homo sapiens
2527487	6615	1975	112499	108291	-	-	SNAI1	EIF4B	SLUGH2|SNA|SNAH|SNAIL|SNAIL1|dJ710H13.1	EIF-4B|PRO1843	Affinity Capture-MS	physical	Zhu R (2018)	PUBMED:29331416	9606	9606	High Throughput	-	-	Source of SNAIL not clear	-	BIOGRID	O95863	-	NP_005976	P23588	E7EX17|B4DRM3|Q7Z5Y0	NP_001287750|NP_001408|NP_001317583	-	-	-	-	-	-	Homo sapiens	Homo sapiens
2527488	6615	1655	112499	108021	-	-	SNAI1	DDX5	SLUGH2|SNA|SNAH|SNAIL|SNAIL1|dJ710H13.1	G17P1|HLR1|HUMP68|p68	Affinity Capture-MS	physical	Zhu R (2018)	PUBMED:29331416	9606	9606	High Throughput	-	-	Source of SNAIL not clear	-	BIOGRID	O95863	-	NP_005976	P17844	-	NP_004387|NP_001307524|NP_001307526|NP_001307525	-	-	-	-	-	-	Homo sapiens	Homo sapiens
2527489	6615	6184	112499	112099	-	-	SNAI1	RPN1	SLUGH2|SNA|SNAH|SNAIL|SNAIL1|dJ710H13.1	OST1|RBPH1	Affinity Capture-MS	physical	Zhu R (2018)	PUBMED:29331416	9606	9606	High Throughput	-	-	Source of SNAIL not clear	-	BIOGRID	O95863	-	NP_005976	P04843	-	NP_002941	-	-	-	-	-	-	Homo sapiens	Homo sapiens
2527490	6615	6117	112499	112037	-	-	SNAI1	RPA1	SLUGH2|SNA|SNAH|SNAIL|SNAIL1|dJ710H13.1	HSSB|MST075|REPA1|RF-A|RP-A|RPA70	Affinity Capture-MS	physical	Zhu R (2018)	PUBMED:29331416	9606	9606	High Throughput	-	-	Source of SNAIL not clear	-	BIOGRID	O95863	-	NP_005976	P27694	-	NP_002936|NP_001342049|NP_001342050	-	-	-	-	-	-	Homo sapiens	Homo sapiens
2527491	6615	6885	112499	112748	-	RP1-154G14.1	SNAI1	MAP3K7	SLUGH2|SNA|SNAH|SNAIL|SNAIL1|dJ710H13.1	MEKK7|TAK1|TGF1a	Affinity Capture-MS	physical	Zhu R (2018)	PUBMED:29331416	9606	9606	High Throughput	-	-	Source of SNAIL not clear	-	BIOGRID	O95863	-	NP_005976	O43318	-	NP_663306|NP_003179|NP_663304|NP_663305	-	-	-	-	-	-	Homo sapiens	Homo sapiens
2527492	6615	9131	112499	114579	-	RP3-438D16.2	SNAI1	AIFM1	SLUGH2|SNA|SNAH|SNAIL|SNAIL1|dJ710H13.1	AIF|CMT2D|CMTX4|COWCK|COXPD6|NADMR|NAMSD|PDCD8	Affinity Capture-MS	physical	Zhu R (2018)	PUBMED:29331416	9606	9606	High Throughput	-	-	Source of SNAIL not clear	-	BIOGRID	O95863	-	NP_005976	O95831	-	NP_665811|NP_001124318|NP_001124319|NP_665812|NP_004199	-	-	-	-	-	-	Homo sapiens	Homo sapiens
2527493	6615	51386	112499	119516	-	AL022311.1	SNAI1	EIF3L	SLUGH2|SNA|SNAH|SNAIL|SNAIL1|dJ710H13.1	EIF3EIP|EIF3S11|EIF3S6IP|HSPC021|HSPC025|MSTP005	Affinity Capture-MS	physical	Zhu R (2018)	PUBMED:29331416	9606	9606	High Throughput	-	-	Source of SNAIL not clear	-	BIOGRID	O95863	-	NP_005976	Q9Y262	B0QY90	NP_057175|NP_001350714|NP_001229852	-	-	-	-	-	-	Homo sapiens	Homo sapiens
2527494	6615	1503	112499	107883	-	-	SNAI1	CTPS1	SLUGH2|SNA|SNAH|SNAIL|SNAIL1|dJ710H13.1	CTPS|IMD24	Affinity Capture-MS	physical	Zhu R (2018)	PUBMED:29331416	9606	9606	High Throughput	-	-	Source of SNAIL not clear	-	BIOGRID	O95863	-	NP_005976	P17812	B4E1E0	NP_001288166|NP_001896	-	-	-	-	-	-	Homo sapiens	Homo sapiens
2527495	6615	83732	112499	123743	-	RP11-288G3.1	SNAI1	RIOK1	SLUGH2|SNA|SNAH|SNAIL|SNAIL1|dJ710H13.1	AD034|RRP10|bA288G3.1	Affinity Capture-MS	physical	Zhu R (2018)	PUBMED:29331416	9606	9606	High Throughput	-	-	Source of SNAIL not clear	-	BIOGRID	O95863	-	NP_005976	Q9BRS2	Q9H2L9	NP_694550|NP_001335123|NP_113668	-	-	-	-	-	-	Homo sapiens	Homo sapiens
2527496	6615	57038	112499	121334	-	RP3-382I10.6	SNAI1	RARS2	SLUGH2|SNA|SNAH|SNAIL|SNAIL1|dJ710H13.1	ArgRS|DALRD2|PCH6|PRO1992|RARSL|dJ382I10.6	Affinity Capture-MS	physical	Zhu R (2018)	PUBMED:29331416	9606	9606	High Throughput	-	-	Source of SNAIL not clear	-	BIOGRID	O95863	-	NP_005976	Q5T160	H0UI22	NP_064716|NP_001305714	-	-	-	-	-	-	Homo sapiens	Homo sapiens
2527497	6615	5518	112499	111510	-	-	SNAI1	PPP2R1A	SLUGH2|SNA|SNAH|SNAIL|SNAIL1|dJ710H13.1	PP2A-Aalpha|PP2AAALPHA|PR65A	Affinity Capture-MS	physical	Zhu R (2018)	PUBMED:29331416	9606	9606	High Throughput	-	-	Source of SNAIL not clear	-	BIOGRID	O95863	-	NP_005976	P30153	A8K7B7	NP_001350585|NP_055040	-	-	-	-	-	-	Homo sapiens	Homo sapiens
2527498	6615	10643	112499	115887	-	-	SNAI1	IGF2BP3	SLUGH2|SNA|SNAH|SNAIL|SNAIL1|dJ710H13.1	CT98|IMP-3|IMP3|KOC|KOC1|VICKZ3	Affinity Capture-MS	physical	Zhu R (2018)	PUBMED:29331416	9606	9606	High Throughput	-	-	Source of SNAIL not clear	-	BIOGRID	O95863	-	NP_005976	O00425	-	NP_006538	-	-	-	-	-	-	Homo sapiens	Homo sapiens
2527499	6615	10642	112499	115886	-	-	SNAI1	IGF2BP1	SLUGH2|SNA|SNAH|SNAIL|SNAIL1|dJ710H13.1	CRD-BP|CRDBP|IMP-1|IMP1|VICKZ1|ZBP1	Affinity Capture-MS	physical	Zhu R (2018)	PUBMED:29331416	9606	9606	High Throughput	-	-	Source of SNAIL not clear	-	BIOGRID	O95863	-	NP_005976	Q9NZI8	-	NP_006537|NP_001153895	-	-	-	-	-	-	Homo sapiens	Homo sapiens
2527500	6615	26354	112499	117690	-	-	SNAI1	GNL3	SLUGH2|SNA|SNAH|SNAIL|SNAIL1|dJ710H13.1	C77032|E2IG3|NNP47|NS	Affinity Capture-MS	physical	Zhu R (2018)	PUBMED:29331416	9606	9606	High Throughput	-	-	Source of SNAIL not clear	-	BIOGRID	O95863	-	NP_005976	Q9BVP2	-	NP_055181|NP_996562|NP_996561	-	-	-	-	-	-	Homo sapiens	Homo sapiens
2527501	6615	3329	112499	109561	-	-	SNAI1	HSPD1	SLUGH2|SNA|SNAH|SNAIL|SNAIL1|dJ710H13.1	CPN60|GROEL|HLD4|HSP-60|HSP60|HSP65|HuCHA60|SPG13	Affinity Capture-MS	physical	Zhu R (2018)	PUBMED:29331416	9606	9606	High Throughput	-	-	Source of SNAIL not clear	-	BIOGRID	O95863	-	NP_005976	P10809	A0A024R3X4	NP_002147|NP_955472	-	-	-	-	-	-	Homo sapiens	Homo sapiens
2527502	6615	8395	112499	113984	-	-	SNAI1	PIP5K1B	SLUGH2|SNA|SNAH|SNAIL|SNAIL1|dJ710H13.1	MSS4|STM7	Affinity Capture-MS	physical	Zhu R (2018)	PUBMED:29331416	9606	9606	High Throughput	-	-	Source of SNAIL not clear	-	BIOGRID	O95863	-	NP_005976	O14986	Q7KYT6	NP_001362965|NP_001362966|NP_001362970|NP_001362968|NP_001362969|NP_003549|NP_001265182	-	-	-	-	-	-	Homo sapiens	Homo sapiens
2527503	6615	6738	112499	112616	-	RP11-101E13.3	SNAI1	TROVE2	SLUGH2|SNA|SNAH|SNAIL|SNAIL1|dJ710H13.1	RO60|RORNP|SSA2	Affinity Capture-MS	physical	Zhu R (2018)	PUBMED:29331416	9606	9606	High Throughput	-	-	Source of SNAIL not clear	-	BIOGRID	O95863	-	NP_005976	P10155	A0A024R983	NP_001317949|NP_001035828|NP_001035829|NP_004591|NP_001166996|NP_001166995	-	-	-	-	-	-	Homo sapiens	Homo sapiens
2527504	6615	875	112499	107321	-	-	SNAI1	CBS	SLUGH2|SNA|SNAH|SNAIL|SNAIL1|dJ710H13.1	HIP4	Affinity Capture-MS	physical	Zhu R (2018)	PUBMED:29331416	9606	9606	High Throughput	-	-	Source of SNAIL not clear	-	BIOGRID	O95863	-	NP_005976	P35520	Q9NTF0	NP_001171479|NP_001308001|NP_000062|NP_001171480|NP_001307227	-	-	-	-	-	-	Homo sapiens	Homo sapiens
2527505	6615	7203	112499	113054	-	RP11-443G18.6	SNAI1	CCT3	SLUGH2|SNA|SNAH|SNAIL|SNAIL1|dJ710H13.1	CCT-gamma|CCTG|PIG48|TCP-1-gamma|TRIC5	Affinity Capture-MS	physical	Zhu R (2018)	PUBMED:29331416	9606	9606	High Throughput	-	-	Source of SNAIL not clear	-	BIOGRID	O95863	-	NP_005976	P49368	B3KX11|Q59H77	NP_005989|NP_001008800	-	-	-	-	-	-	Homo sapiens	Homo sapiens
2527506	6615	6950	112499	112810	-	-	SNAI1	TCP1	SLUGH2|SNA|SNAH|SNAIL|SNAIL1|dJ710H13.1	CCT-alpha|CCT1|CCTa|D6S230E|TCP-1-alpha	Affinity Capture-MS	physical	Zhu R (2018)	PUBMED:29331416	9606	9606	High Throughput	-	-	Source of SNAIL not clear	-	BIOGRID	O95863	-	NP_005976	P17987	E7EQR6	NP_110379|NP_001008897	-	-	-	-	-	-	Homo sapiens	Homo sapiens
2527507	6615	498	112499	106987	-	-	SNAI1	ATP5A1	SLUGH2|SNA|SNAH|SNAIL|SNAIL1|dJ710H13.1	ATP5A|ATP5AL2|ATPM|COXPD22|HEL-S-123m|MC5DN4|MOM2|OMR|ORM|hATP1	Affinity Capture-MS	physical	Zhu R (2018)	PUBMED:29331416	9606	9606	High Throughput	-	-	Source of SNAIL not clear	-	BIOGRID	O95863	-	NP_005976	P25705	V9HW26	NP_001001935|NP_004037|NP_001244263|NP_001244264|NP_001001937	-	-	-	-	-	-	Homo sapiens	Homo sapiens
2527508	6615	22948	112499	116603	-	-	SNAI1	CCT5	SLUGH2|SNA|SNAH|SNAIL|SNAIL1|dJ710H13.1	CCT-epsilon|CCTE|HEL-S-69|TCP-1-epsilon	Affinity Capture-MS	physical	Zhu R (2018)	PUBMED:29331416	9606	9606	High Throughput	-	-	Source of SNAIL not clear	-	BIOGRID	O95863	-	NP_005976	P48643	V9HW37	NP_001293082|NP_001293083|NP_001293084|NP_001293085|NP_036205	-	-	-	-	-	-	Homo sapiens	Homo sapiens
2527509	6615	10694	112499	115933	-	-	SNAI1	CCT8	SLUGH2|SNA|SNAH|SNAIL|SNAIL1|dJ710H13.1	C21orf112|Cctq|D21S246|PRED71	Affinity Capture-MS	physical	Zhu R (2018)	PUBMED:29331416	9606	9606	High Throughput	-	-	Source of SNAIL not clear	-	BIOGRID	O95863	-	NP_005976	P50990	Q7Z759	NP_001269838|NP_006576|NP_001269836|NP_001269837	-	-	-	-	-	-	Homo sapiens	Homo sapiens
2527510	6615	10574	112499	115825	-	-	SNAI1	CCT7	SLUGH2|SNA|SNAH|SNAIL|SNAIL1|dJ710H13.1	CCTETA|CCTH|NIP7-1|TCP1ETA	Affinity Capture-MS	physical	Zhu R (2018)	PUBMED:29331416	9606	9606	High Throughput	-	-	Source of SNAIL not clear	-	BIOGRID	O95863	-	NP_005976	Q99832	-	NP_001159757|NP_001159756|NP_006420|NP_001009570	-	-	-	-	-	-	Homo sapiens	Homo sapiens
2527511	6615	11052	112499	116238	-	-	SNAI1	CPSF6	SLUGH2|SNA|SNAH|SNAIL|SNAIL1|dJ710H13.1	CFIM|CFIM68|HPBRII-4|HPBRII-7	Affinity Capture-MS	physical	Zhu R (2018)	PUBMED:29331416	9606	9606	High Throughput	-	-	Source of SNAIL not clear	-	BIOGRID	O95863	-	NP_005976	Q16630	-	NP_008938|NP_001287876	-	-	-	-	-	-	Homo sapiens	Homo sapiens
2527512	6615	8565	112499	114134	-	-	SNAI1	YARS	SLUGH2|SNA|SNAH|SNAIL|SNAIL1|dJ710H13.1	CMTDIC|TYRRS|YRS|YTS	Affinity Capture-MS	physical	Zhu R (2018)	PUBMED:29331416	9606	9606	High Throughput	-	-	Source of SNAIL not clear	-	BIOGRID	O95863	-	NP_005976	P54577	-	NP_003671	-	-	-	-	-	-	Homo sapiens	Homo sapiens
2527513	6615	55269	112499	120558	-	RP11-523H24.2	SNAI1	PSPC1	SLUGH2|SNA|SNAH|SNAIL|SNAIL1|dJ710H13.1	PSP1	Affinity Capture-MS	physical	Zhu R (2018)	PUBMED:29331416	9606	9606	High Throughput	-	-	Source of SNAIL not clear	-	BIOGRID	O95863	-	NP_005976	Q8WXF1	B4DWI8	NP_001350589|NP_001341837|NP_001341838|NP_001035879	-	-	-	-	-	-	Homo sapiens	Homo sapiens
2527514	6615	908	112499	107346	-	-	SNAI1	CCT6A	SLUGH2|SNA|SNAH|SNAIL|SNAIL1|dJ710H13.1	CCT-zeta|CCT-zeta-1|CCT6|Cctz|HTR3|MoDP-2|TCP-1-zeta|TCP20|TCPZ|TTCP20	Affinity Capture-MS	physical	Zhu R (2018)	PUBMED:29331416	9606	9606	High Throughput	-	-	Source of SNAIL not clear	-	BIOGRID	O95863	-	NP_005976	P40227	A0A024RDL1	NP_001753|NP_001009186	-	-	-	-	-	-	Homo sapiens	Homo sapiens
2527515	6615	5315	112499	111332	-	-	SNAI1	PKM	SLUGH2|SNA|SNAH|SNAIL|SNAIL1|dJ710H13.1	CTHBP|HEL-S-30|OIP3|PK3|PKM2|TCB|THBP1	Affinity Capture-MS	physical	Zhu R (2018)	PUBMED:29331416	9606	9606	High Throughput	-	-	Source of SNAIL not clear	-	BIOGRID	O95863	-	NP_005976	P14618	A0A024R5Z9|B4DNK4|V9HWB8	NP_001303247|NP_872270|NP_872271|NP_001193728|NP_002645|NP_001193725|NP_001193726|NP_001193727	-	-	-	-	-	-	Homo sapiens	Homo sapiens
2527516	6615	10575	112499	115826	-	-	SNAI1	CCT4	SLUGH2|SNA|SNAH|SNAIL|SNAIL1|dJ710H13.1	CCT-DELTA|Cctd|SRB	Affinity Capture-MS	physical	Zhu R (2018)	PUBMED:29331416	9606	9606	High Throughput	-	-	Source of SNAIL not clear	-	BIOGRID	O95863	-	NP_005976	P50991	-	NP_006421|NP_001243650	-	-	-	-	-	-	Homo sapiens	Homo sapiens
2527517	6615	2193	112499	108487	-	-	SNAI1	FARSA	SLUGH2|SNA|SNAH|SNAIL|SNAIL1|dJ710H13.1	CML33|FARSL|FARSLA|FRSA|PheHA	Affinity Capture-MS	physical	Zhu R (2018)	PUBMED:29331416	9606	9606	High Throughput	-	-	Source of SNAIL not clear	-	BIOGRID	O95863	-	NP_005976	Q9Y285	Q6IBR2	NP_004452	-	-	-	-	-	-	Homo sapiens	Homo sapiens
2527518	6615	10576	112499	115827	-	-	SNAI1	CCT2	SLUGH2|SNA|SNAH|SNAIL|SNAIL1|dJ710H13.1	99D8.1|CCT-beta|CCTB|HEL-S-100n|PRO1633|TCP-1-beta	Affinity Capture-MS	physical	Zhu R (2018)	PUBMED:29331416	9606	9606	High Throughput	-	-	Source of SNAIL not clear	-	BIOGRID	O95863	-	NP_005976	P78371	V9HW96	NP_001185771|NP_006422	-	-	-	-	-	-	Homo sapiens	Homo sapiens
2527519	6615	5725	112499	111697	-	-	SNAI1	PTBP1	SLUGH2|SNA|SNAH|SNAIL|SNAIL1|dJ710H13.1	HNRNP-I|HNRNPI|HNRPI|PTB|PTB-1|PTB-T|PTB2|PTB3|PTB4|pPTB	Affinity Capture-MS	physical	Zhu R (2018)	PUBMED:29331416	9606	9606	High Throughput	-	-	Source of SNAIL not clear	-	BIOGRID	O95863	-	NP_005976	P26599	-	NP_002810|NP_114368|NP_114367	-	-	-	-	-	-	Homo sapiens	Homo sapiens
2527520	6615	1615	112499	107984	-	PIG40	SNAI1	DARS	SLUGH2|SNA|SNAH|SNAIL|SNAIL1|dJ710H13.1	HBSL|aspRS	Affinity Capture-MS	physical	Zhu R (2018)	PUBMED:29331416	9606	9606	High Throughput	-	-	Source of SNAIL not clear	-	BIOGRID	O95863	-	NP_005976	P14868	-	NP_001340|NP_001280241	-	-	-	-	-	-	Homo sapiens	Homo sapiens
2527521	6615	26227	112499	117618	-	RP4-683H9.1	SNAI1	PHGDH	SLUGH2|SNA|SNAH|SNAIL|SNAIL1|dJ710H13.1	3-PGDH|3PGDH|HEL-S-113|NLS|NLS1|PDG|PGAD|PGD|PGDH|PHGDHD|SERA	Affinity Capture-MS	physical	Zhu R (2018)	PUBMED:29331416	9606	9606	High Throughput	-	-	Source of SNAIL not clear	-	BIOGRID	O95863	-	NP_005976	O43175	-	NP_006614	-	-	-	-	-	-	Homo sapiens	Homo sapiens
2527522	6615	506	112499	106994	-	-	SNAI1	ATP5B	SLUGH2|SNA|SNAH|SNAIL|SNAIL1|dJ710H13.1	ATPMB|ATPSB|HEL-S-271	Affinity Capture-MS	physical	Zhu R (2018)	PUBMED:29331416	9606	9606	High Throughput	-	-	Source of SNAIL not clear	-	BIOGRID	O95863	-	NP_005976	P06576	V9HW31	NP_001677	-	-	-	-	-	-	Homo sapiens	Homo sapiens
2527523	6615	3615	112499	109828	-	hCG_2002013	SNAI1	IMPDH2	SLUGH2|SNA|SNAH|SNAIL|SNAIL1|dJ710H13.1	IMPD2|IMPDH-II	Affinity Capture-MS	physical	Zhu R (2018)	PUBMED:29331416	9606	9606	High Throughput	-	-	Source of SNAIL not clear	-	BIOGRID	O95863	-	NP_005976	P12268	-	NP_000875	-	-	-	-	-	-	Homo sapiens	Homo sapiens
2527524	6615	10135	112499	115438	-	-	SNAI1	NAMPT	SLUGH2|SNA|SNAH|SNAIL|SNAIL1|dJ710H13.1	1110035O14Rik|PBEF|PBEF1|VF|VISFATIN	Affinity Capture-MS	physical	Zhu R (2018)	PUBMED:29331416	9606	9606	High Throughput	-	-	Source of SNAIL not clear	-	BIOGRID	O95863	-	NP_005976	P43490	A0A024R718	NP_005737	-	-	-	-	-	-	Homo sapiens	Homo sapiens
2527525	6615	26121	112499	117563	-	-	SNAI1	PRPF31	SLUGH2|SNA|SNAH|SNAIL|SNAIL1|dJ710H13.1	NY-BR-99|PRP31|RP11|SNRNP61	Affinity Capture-MS	physical	Zhu R (2018)	PUBMED:29331416	9606	9606	High Throughput	-	-	Source of SNAIL not clear	-	BIOGRID	O95863	-	NP_005976	Q8WWY3	F1T0A5|E7ESA8	NP_056444	-	-	-	-	-	-	Homo sapiens	Homo sapiens
2527526	6615	25940	112499	117437	-	-	SNAI1	FAM98A	SLUGH2|SNA|SNAH|SNAIL|SNAIL1|dJ710H13.1	-	Affinity Capture-MS	physical	Zhu R (2018)	PUBMED:29331416	9606	9606	High Throughput	-	-	Source of SNAIL not clear	-	BIOGRID	O95863	-	NP_005976	Q8NCA5	I6L9E8	NP_056290|NP_001291467	-	-	-	-	-	-	Homo sapiens	Homo sapiens
2527527	6615	51493	112499	119569	-	HSPC117	SNAI1	RTCB	SLUGH2|SNA|SNAH|SNAIL|SNAIL1|dJ710H13.1	C22orf28|DJ149A16.6|FAAP	Affinity Capture-MS	physical	Zhu R (2018)	PUBMED:29331416	9606	9606	High Throughput	-	-	Source of SNAIL not clear	-	BIOGRID	O95863	-	NP_005976	Q9Y3I0	-	NP_055121	-	-	-	-	-	-	Homo sapiens	Homo sapiens
2527528	6615	10454	112499	115717	-	RP3-407F17.2	SNAI1	TAB1	SLUGH2|SNA|SNAH|SNAIL|SNAIL1|dJ710H13.1	3-Tab1|MAP3K7IP1	Affinity Capture-MS	physical	Zhu R (2018)	PUBMED:29331416	9606	9606	High Throughput	-	-	Source of SNAIL not clear	-	BIOGRID	O95863	-	NP_005976	Q15750	A8K6K3	NP_006107|NP_705717	-	-	-	-	-	-	Homo sapiens	Homo sapiens
2527529	6615	1717	112499	108063	-	-	SNAI1	DHCR7	SLUGH2|SNA|SNAH|SNAIL|SNAIL1|dJ710H13.1	SLOS	Affinity Capture-MS	physical	Zhu R (2018)	PUBMED:29331416	9606	9606	High Throughput	-	-	Source of SNAIL not clear	-	BIOGRID	O95863	-	NP_005976	Q9UBM7	A0A024R5F7	NP_001157289|NP_001351	-	-	-	-	-	-	Homo sapiens	Homo sapiens
2527530	6615	4841	112499	110904	-	-	SNAI1	NONO	SLUGH2|SNA|SNAH|SNAIL|SNAIL1|dJ710H13.1	NMT55|NRB54|P54|P54NRB|PPP1R114	Affinity Capture-MS	physical	Zhu R (2018)	PUBMED:29331416	9606	9606	High Throughput	-	-	Source of SNAIL not clear	-	BIOGRID	O95863	-	NP_005976	Q15233	-	NP_001138882|NP_001138880|NP_001138881|NP_031389	-	-	-	-	-	-	Homo sapiens	Homo sapiens
2527531	6615	11329	112499	116457	-	-	SNAI1	STK38	SLUGH2|SNA|SNAH|SNAIL|SNAIL1|dJ710H13.1	NDR|NDR1	Affinity Capture-MS	physical	Zhu R (2018)	PUBMED:29331416	9606	9606	High Throughput	-	-	Source of SNAIL not clear	-	BIOGRID	O95863	-	NP_005976	Q15208	A0A024RD18	NP_001292031|NP_009202	-	-	-	-	-	-	Homo sapiens	Homo sapiens
2527532	6615	6737	112499	112615	-	-	SNAI1	TRIM21	SLUGH2|SNA|SNAH|SNAIL|SNAIL1|dJ710H13.1	RNF81|RO52|Ro/SSA|SSA|SSA1	Affinity Capture-MS	physical	Zhu R (2018)	PUBMED:29331416	9606	9606	High Throughput	-	-	Source of SNAIL not clear	-	BIOGRID	O95863	-	NP_005976	P19474	-	NP_003132	-	-	-	-	-	-	Homo sapiens	Homo sapiens
2527533	6615	23012	112499	116654	-	-	SNAI1	STK38L	SLUGH2|SNA|SNAH|SNAIL|SNAIL1|dJ710H13.1	NDR2	Affinity Capture-MS	physical	Zhu R (2018)	PUBMED:29331416	9606	9606	High Throughput	-	-	Source of SNAIL not clear	-	BIOGRID	O95863	-	NP_005976	Q9Y2H1	-	NP_055815	-	-	-	-	-	-	Homo sapiens	Homo sapiens
2527534	6615	55308	112499	120592	-	-	SNAI1	DDX19A	SLUGH2|SNA|SNAH|SNAIL|SNAIL1|dJ710H13.1	DDX19-DDX19L|DDX19L	Affinity Capture-MS	physical	Zhu R (2018)	PUBMED:29331416	9606	9606	High Throughput	-	-	Source of SNAIL not clear	-	BIOGRID	O95863	-	NP_005976	Q9NUU7	-	NP_001307455|NP_001307451|NP_001307456|NP_060802|NP_001307454	-	-	-	-	-	-	Homo sapiens	Homo sapiens
2527535	6615	6566	112499	112454	-	RP4-580L15.1	SNAI1	SLC16A1	SLUGH2|SNA|SNAH|SNAIL|SNAIL1|dJ710H13.1	HHF7|MCT|MCT1|MCT1D	Affinity Capture-MS	physical	Zhu R (2018)	PUBMED:29331416	9606	9606	High Throughput	-	-	Source of SNAIL not clear	-	BIOGRID	O95863	-	NP_005976	P53985	A0A024R0H1|B4DKS0	NP_001159968|NP_003042	-	-	-	-	-	-	Homo sapiens	Homo sapiens
2527536	6615	11338	112499	116466	-	-	SNAI1	U2AF2	SLUGH2|SNA|SNAH|SNAIL|SNAIL1|dJ710H13.1	U2AF65	Affinity Capture-MS	physical	Zhu R (2018)	PUBMED:29331416	9606	9606	High Throughput	-	-	Source of SNAIL not clear	-	BIOGRID	O95863	-	NP_005976	P26368	-	NP_001012496|NP_009210	-	-	-	-	-	-	Homo sapiens	Homo sapiens
2527537	6615	25814	112499	117343	-	RP1-37M3.7	SNAI1	ATXN10	SLUGH2|SNA|SNAH|SNAIL|SNAIL1|dJ710H13.1	E46L|HUMEEP|SCA10	Affinity Capture-MS	physical	Zhu R (2018)	PUBMED:29331416	9606	9606	High Throughput	-	-	Source of SNAIL not clear	-	BIOGRID	O95863	-	NP_005976	Q9UBB4	-	NP_037368|NP_001161093	-	-	-	-	-	-	Homo sapiens	Homo sapiens
2527538	6615	29957	112499	118993	-	RP11-356N1.3	SNAI1	SLC25A24	SLUGH2|SNA|SNAH|SNAIL|SNAIL1|dJ710H13.1	APC1|SCAMC-1	Affinity Capture-MS	physical	Zhu R (2018)	PUBMED:29331416	9606	9606	High Throughput	-	-	Source of SNAIL not clear	-	BIOGRID	O95863	-	NP_005976	Q6NUK1	-	NP_037518|NP_998816	-	-	-	-	-	-	Homo sapiens	Homo sapiens
2527539	6615	5495	112499	111490	-	-	SNAI1	PPM1B	SLUGH2|SNA|SNAH|SNAIL|SNAIL1|dJ710H13.1	PP2C-beta|PP2C-beta-X|PP2CB|PP2CBETA|PPC2BETAX	Affinity Capture-MS	physical	Zhu R (2018)	PUBMED:29331416	9606	9606	High Throughput	-	-	Source of SNAIL not clear	-	BIOGRID	O95863	-	NP_005976	O75688	-	NP_001028729|NP_808908|NP_002697|NP_808907|NP_001028728	-	-	-	-	-	-	Homo sapiens	Homo sapiens
2527540	6615	9093	112499	114547	-	-	SNAI1	DNAJA3	SLUGH2|SNA|SNAH|SNAIL|SNAIL1|dJ710H13.1	HCA57|TID1|hTID-1	Affinity Capture-MS	physical	Zhu R (2018)	PUBMED:29331416	9606	9606	High Throughput	-	-	Source of SNAIL not clear	-	BIOGRID	O95863	-	NP_005976	Q96EY1	B3KM81|Q53G26|Q59E88	NP_005138|NP_001128582|NP_001273445	-	-	-	-	-	-	Homo sapiens	Homo sapiens
2527541	6615	79869	112499	122957	-	-	SNAI1	CPSF7	SLUGH2|SNA|SNAH|SNAIL|SNAIL1|dJ710H13.1	CFIm59	Affinity Capture-MS	physical	Zhu R (2018)	PUBMED:29331416	9606	9606	High Throughput	-	-	Source of SNAIL not clear	-	BIOGRID	O95863	-	NP_005976	Q8N684	B4DGF8	NP_001129512|NP_001136037|NP_079087	-	-	-	-	-	-	Homo sapiens	Homo sapiens
2527542	6615	5520	112499	111512	-	-	SNAI1	PPP2R2A	SLUGH2|SNA|SNAH|SNAIL|SNAIL1|dJ710H13.1	B55A|B55ALPHA|PR52A|PR55A	Affinity Capture-MS	physical	Zhu R (2018)	PUBMED:29331416	9606	9606	High Throughput	-	-	Source of SNAIL not clear	-	BIOGRID	O95863	-	NP_005976	P63151	-	NP_001171062|NP_002708	-	-	-	-	-	-	Homo sapiens	Homo sapiens
2527543	6615	6625	112499	112509	-	-	SNAI1	SNRNP70	SLUGH2|SNA|SNAH|SNAIL|SNAIL1|dJ710H13.1	RNPU1Z|RPU1|SNRP70|Snp1|U1-70K|U170K|U1AP|U1RNP	Affinity Capture-MS	physical	Zhu R (2018)	PUBMED:29331416	9606	9606	High Throughput	-	-	Source of SNAIL not clear	-	BIOGRID	O95863	-	NP_005976	P08621	A0A024QZD5|Q9UFS1	NP_003080|NP_001287998	-	-	-	-	-	-	Homo sapiens	Homo sapiens
2527544	6615	10856	112499	116067	-	CGI-46	SNAI1	RUVBL2	SLUGH2|SNA|SNAH|SNAIL|SNAIL1|dJ710H13.1	ECP51|INO80J|REPTIN|RVB2|TIH2|TIP48|TIP49B	Affinity Capture-MS	physical	Zhu R (2018)	PUBMED:29331416	9606	9606	High Throughput	-	-	Source of SNAIL not clear	-	BIOGRID	O95863	-	NP_005976	Q9Y230	B3KNL2	NP_006657|NP_001308120|NP_001308119	-	-	-	-	-	-	Homo sapiens	Homo sapiens
2527545	6615	54953	112499	120291	-	-	SNAI1	C1orf27	SLUGH2|SNA|SNAH|SNAIL|SNAIL1|dJ710H13.1	ODR4|TTG1|odr-4	Affinity Capture-MS	physical	Zhu R (2018)	PUBMED:29331416	9606	9606	High Throughput	-	-	Source of SNAIL not clear	-	BIOGRID	O95863	-	NP_005976	Q5SWX8	-	NP_001157718|NP_001157717|NP_060317	-	-	-	-	-	-	Homo sapiens	Homo sapiens
2527546	6615	3190	112499	109431	-	RP11-575L7.1	SNAI1	HNRNPK	SLUGH2|SNA|SNAH|SNAIL|SNAIL1|dJ710H13.1	CSBP|HNRPK|TUNP	Affinity Capture-MS	physical	Zhu R (2018)	PUBMED:29331416	9606	9606	High Throughput	-	-	Source of SNAIL not clear	-	BIOGRID	O95863	-	NP_005976	P61978	Q6IBN1|B4DUQ1	NP_002131|NP_112552|NP_112553|NP_001305116|NP_001305117|NP_001305115	-	-	-	-	-	-	Homo sapiens	Homo sapiens
2527547	6615	3418	112499	109644	-	-	SNAI1	IDH2	SLUGH2|SNA|SNAH|SNAIL|SNAIL1|dJ710H13.1	D2HGA2|ICD-M|IDH|IDHM|IDP|IDPM|mNADP-IDH	Affinity Capture-MS	physical	Zhu R (2018)	PUBMED:29331416	9606	9606	High Throughput	-	-	Source of SNAIL not clear	-	BIOGRID	O95863	-	NP_005976	P48735	B4DSZ6	NP_002159|NP_001276839|NP_001277043	-	-	-	-	-	-	Homo sapiens	Homo sapiens
2527548	6615	26065	112499	117527	-	-	SNAI1	LSM14A	SLUGH2|SNA|SNAH|SNAIL|SNAIL1|dJ710H13.1	C19orf13|FAM61A|RAP55|RAP55A	Affinity Capture-MS	physical	Zhu R (2018)	PUBMED:29331416	9606	9606	High Throughput	-	-	Source of SNAIL not clear	-	BIOGRID	O95863	-	NP_005976	Q8ND56	-	NP_001371353|NP_001371352|NP_001371351|NP_001371350|NP_001371357|NP_001371356|NP_001371355|NP_001371354|NP_056393|NP_001371349|NP_001371359|NP_001371358|NP_001107565|NP_001371366|NP_001371362|NP_001371363|NP_001371360|NP_001371361	-	-	-	-	-	-	Homo sapiens	Homo sapiens
2527549	6615	10381	112499	115654	-	-	SNAI1	TUBB3	SLUGH2|SNA|SNAH|SNAIL|SNAIL1|dJ710H13.1	CDCBM|CDCBM1|CFEOM3|CFEOM3A|FEOM3|TUBB4|beta-4	Affinity Capture-MS	physical	Zhu R (2018)	PUBMED:29331416	9606	9606	High Throughput	-	-	Source of SNAIL not clear	-	BIOGRID	O95863	-	NP_005976	Q13509	Q53G92	NP_006077|NP_001184110	-	-	-	-	-	-	Homo sapiens	Homo sapiens
2527550	6615	8607	112499	114166	-	-	SNAI1	RUVBL1	SLUGH2|SNA|SNAH|SNAIL|SNAIL1|dJ710H13.1	ECP54|INO80H|NMP238|PONTIN|Pontin52|RVB1|TIH1|TIP49|TIP49A	Affinity Capture-MS	physical	Zhu R (2018)	PUBMED:29331416	9606	9606	High Throughput	-	-	Source of SNAIL not clear	-	BIOGRID	O95863	-	NP_005976	Q9Y265	-	NP_003698|NP_001306013|NP_001306015	-	-	-	-	-	-	Homo sapiens	Homo sapiens
2527551	6615	10376	112499	115651	-	-	SNAI1	TUBA1B	SLUGH2|SNA|SNAH|SNAIL|SNAIL1|dJ710H13.1	K-ALPHA-1	Affinity Capture-MS	physical	Zhu R (2018)	PUBMED:29331416	9606	9606	High Throughput	-	-	Source of SNAIL not clear	-	BIOGRID	O95863	-	NP_005976	P68363	-	NP_006073	-	-	-	-	-	-	Homo sapiens	Homo sapiens
2527552	6615	1915	112499	108237	-	RP11-505P4.2	SNAI1	EEF1A1	SLUGH2|SNA|SNAH|SNAIL|SNAIL1|dJ710H13.1	CCS-3|CCS3|EE1A1|EEF-1|EEF1A|EF-Tu|EF1A|GRAF-1EF|HNGC:16303|LENG7|PTI1|eEF1A-1	Affinity Capture-MS	physical	Zhu R (2018)	PUBMED:29331416	9606	9606	High Throughput	-	-	Source of SNAIL not clear	-	BIOGRID	O95863	-	NP_005976	P68104	Q6IPS9	NP_001393	-	-	-	-	-	-	Homo sapiens	Homo sapiens
2527553	6615	7846	112499	113603	-	-	SNAI1	TUBA1A	SLUGH2|SNA|SNAH|SNAIL|SNAIL1|dJ710H13.1	B-ALPHA-1|LIS3|TUBA3	Affinity Capture-MS	physical	Zhu R (2018)	PUBMED:29331416	9606	9606	High Throughput	-	-	Source of SNAIL not clear	-	BIOGRID	O95863	-	NP_005976	Q71U36	-	NP_001257329|NP_001257328|NP_006000	-	-	-	-	-	-	Homo sapiens	Homo sapiens
2527554	6615	6050	112499	111977	-	-	SNAI1	RNH1	SLUGH2|SNA|SNAH|SNAIL|SNAIL1|dJ710H13.1	RAI|RNH	Affinity Capture-MS	physical	Zhu R (2018)	PUBMED:29331416	9606	9606	High Throughput	-	-	Source of SNAIL not clear	-	BIOGRID	O95863	-	NP_005976	P13489	-	NP_002930|NP_976323|NP_976322|NP_976321|NP_976320|NP_976318|NP_976319|NP_976317	-	-	-	-	-	-	Homo sapiens	Homo sapiens
2527555	6615	7280	112499	113131	-	-	SNAI1	TUBB2A	SLUGH2|SNA|SNAH|SNAIL|SNAIL1|dJ710H13.1	CDCBM5|TUBB|TUBB2|dJ40E16.7	Affinity Capture-MS	physical	Zhu R (2018)	PUBMED:29331416	9606	9606	High Throughput	-	-	Source of SNAIL not clear	-	BIOGRID	O95863	-	NP_005976	Q13885	-	NP_001060|NP_001297244	-	-	-	-	-	-	Homo sapiens	Homo sapiens
2527556	6615	10383	112499	115656	-	RP13-122B23.2	SNAI1	TUBB4B	SLUGH2|SNA|SNAH|SNAIL|SNAIL1|dJ710H13.1	Beta2|TUBB2|TUBB2C	Affinity Capture-MS	physical	Zhu R (2018)	PUBMED:29331416	9606	9606	High Throughput	-	-	Source of SNAIL not clear	-	BIOGRID	O95863	-	NP_005976	P68371	-	NP_006079	-	-	-	-	-	-	Homo sapiens	Homo sapiens
2527557	6615	203068	112499	128444	-	DAAP-285E11.4	SNAI1	TUBB	SLUGH2|SNA|SNAH|SNAIL|SNAIL1|dJ710H13.1	CDCBM6|M40|OK/SW-cl.56|TUBB1|TUBB5	Affinity Capture-MS	physical	Zhu R (2018)	PUBMED:29331416	9606	9606	High Throughput	-	-	Source of SNAIL not clear	-	BIOGRID	O95863	-	NP_005976	P07437	Q5ST81|B4DY90|B4DQN9|B4DMJ5|Q5SU16	NP_001280145|NP_001280144|NP_821133|NP_001280141|NP_001280143|NP_001280142	-	-	-	-	-	-	Homo sapiens	Homo sapiens
2527558	6615	10382	112499	115655	-	-	SNAI1	TUBB4A	SLUGH2|SNA|SNAH|SNAIL|SNAIL1|dJ710H13.1	DYT4|TUBB4|beta-5	Affinity Capture-MS	physical	Zhu R (2018)	PUBMED:29331416	9606	9606	High Throughput	-	-	Source of SNAIL not clear	-	BIOGRID	O95863	-	NP_005976	P04350	-	NP_001276058|NP_001276059|NP_001276052|NP_001276056|NP_001276060|NP_006078	-	-	-	-	-	-	Homo sapiens	Homo sapiens
2527559	6615	7284	112499	113135	-	-	SNAI1	TUFM	SLUGH2|SNA|SNAH|SNAIL|SNAIL1|dJ710H13.1	COXPD4|EF-TuMT|EFTU|P43	Affinity Capture-MS	physical	Zhu R (2018)	PUBMED:29331416	9606	9606	High Throughput	-	-	Source of SNAIL not clear	-	BIOGRID	O95863	-	NP_005976	P49411	-	NP_003312|NP_001352289	-	-	-	-	-	-	Homo sapiens	Homo sapiens
2527560	6615	3187	112499	109428	-	-	SNAI1	HNRNPH1	SLUGH2|SNA|SNAH|SNAIL|SNAIL1|dJ710H13.1	HNRPH|HNRPH1|hnRNPH	Affinity Capture-MS	physical	Zhu R (2018)	PUBMED:29331416	9606	9606	High Throughput	-	-	Source of SNAIL not clear	-	BIOGRID	O95863	-	NP_005976	P31943	E9PCY7|G8JLB6	NP_001351162|NP_001351163|NP_001351160|NP_001351161|NP_001351166|NP_001351167|NP_001351164|NP_001351165|NP_001351168|NP_001351169|NP_001350501|NP_005511|NP_001351179|NP_001351175|NP_001351174|NP_001351177|NP_001351176|NP_001351171|NP_001351170|NP_001351173|NP_001351172|NP_001351157|NP_001351156|NP_001351155|NP_001351154|NP_001351159|NP_001351158|NP_001244222	-	-	-	-	-	-	Homo sapiens	Homo sapiens
2527561	6615	5702	112499	111675	-	-	SNAI1	PSMC3	SLUGH2|SNA|SNAH|SNAIL|SNAIL1|dJ710H13.1	TBP1	Affinity Capture-MS	physical	Zhu R (2018)	PUBMED:29331416	9606	9606	High Throughput	-	-	Source of SNAIL not clear	-	BIOGRID	O95863	-	NP_005976	P17980	-	NP_002795	-	-	-	-	-	-	Homo sapiens	Homo sapiens
2527562	6615	5700	112499	111673	-	-	SNAI1	PSMC1	SLUGH2|SNA|SNAH|SNAIL|SNAIL1|dJ710H13.1	P26S4|S4|p56	Affinity Capture-MS	physical	Zhu R (2018)	PUBMED:29331416	9606	9606	High Throughput	-	-	Source of SNAIL not clear	-	BIOGRID	O95863	-	NP_005976	P62191	Q53XL8	NP_002793|NP_001317141	-	-	-	-	-	-	Homo sapiens	Homo sapiens
2527563	6615	10212	112499	115507	-	-	SNAI1	DDX39A	SLUGH2|SNA|SNAH|SNAIL|SNAIL1|dJ710H13.1	BAT1|BAT1L|DDX39|DDXL|URH49	Affinity Capture-MS	physical	Zhu R (2018)	PUBMED:29331416	9606	9606	High Throughput	-	-	Source of SNAIL not clear	-	BIOGRID	O95863	-	NP_005976	O00148	-	NP_005795	-	-	-	-	-	-	Homo sapiens	Homo sapiens
2527564	6615	5701	112499	111674	-	-	SNAI1	PSMC2	SLUGH2|SNA|SNAH|SNAIL|SNAIL1|dJ710H13.1	MSS1|Nbla10058|S7	Affinity Capture-MS	physical	Zhu R (2018)	PUBMED:29331416	9606	9606	High Throughput	-	-	Source of SNAIL not clear	-	BIOGRID	O95863	-	NP_005976	P35998	B7Z571	NP_001191382|NP_002794	-	-	-	-	-	-	Homo sapiens	Homo sapiens
2527565	6615	4942	112499	110996	-	-	SNAI1	OAT	SLUGH2|SNA|SNAH|SNAIL|SNAIL1|dJ710H13.1	GACR|HOGA|OATASE|OKT	Affinity Capture-MS	physical	Zhu R (2018)	PUBMED:29331416	9606	9606	High Throughput	-	-	Source of SNAIL not clear	-	BIOGRID	O95863	-	NP_005976	P04181	-	NP_000265|NP_001309900|NP_001309903|NP_001165285|NP_001309899|NP_001309898|NP_001309897|NP_001309896|NP_001309895|NP_001309894	-	-	-	-	-	-	Homo sapiens	Homo sapiens
2527566	6615	7385	112499	113231	-	-	SNAI1	UQCRC2	SLUGH2|SNA|SNAH|SNAIL|SNAIL1|dJ710H13.1	MC3DN5|QCR2|UQCR2	Affinity Capture-MS	physical	Zhu R (2018)	PUBMED:29331416	9606	9606	High Throughput	-	-	Source of SNAIL not clear	-	BIOGRID	O95863	-	NP_005976	P22695	-	NP_003357	-	-	-	-	-	-	Homo sapiens	Homo sapiens
2527567	6615	55907	112499	120993	-	-	SNAI1	CMAS	SLUGH2|SNA|SNAH|SNAIL|SNAIL1|dJ710H13.1	CSS	Affinity Capture-MS	physical	Zhu R (2018)	PUBMED:29331416	9606	9606	High Throughput	-	-	Source of SNAIL not clear	-	BIOGRID	O95863	-	NP_005976	Q8NFW8	-	NP_061156	-	-	-	-	-	-	Homo sapiens	Homo sapiens
2527568	6615	10657	112499	115900	-	-	SNAI1	KHDRBS1	SLUGH2|SNA|SNAH|SNAIL|SNAIL1|dJ710H13.1	Sam68|p62|p68	Affinity Capture-MS	physical	Zhu R (2018)	PUBMED:29331416	9606	9606	High Throughput	-	-	Source of SNAIL not clear	-	BIOGRID	O95863	-	NP_005976	Q07666	-	NP_006550|NP_001258807	-	-	-	-	-	-	Homo sapiens	Homo sapiens
2527569	6615	6124	112499	112044	-	-	SNAI1	RPL4	SLUGH2|SNA|SNAH|SNAIL|SNAIL1|dJ710H13.1	L4	Affinity Capture-MS	physical	Zhu R (2018)	PUBMED:29331416	9606	9606	High Throughput	-	-	Source of SNAIL not clear	-	BIOGRID	O95863	-	NP_005976	P36578	-	NP_000959	-	-	-	-	-	-	Homo sapiens	Homo sapiens
2527570	6615	23107	112499	116731	-	-	SNAI1	MRPS27	SLUGH2|SNA|SNAH|SNAIL|SNAIL1|dJ710H13.1	MRP-S27|S27mt	Affinity Capture-MS	physical	Zhu R (2018)	PUBMED:29331416	9606	9606	High Throughput	-	-	Source of SNAIL not clear	-	BIOGRID	O95863	-	NP_005976	Q92552	A0A024RAJ1|G5EA06|Q6PKB3	NP_055899|NP_001273680|NP_001273677	-	-	-	-	-	-	Homo sapiens	Homo sapiens
2527571	6615	5704	112499	111677	-	-	SNAI1	PSMC4	SLUGH2|SNA|SNAH|SNAIL|SNAIL1|dJ710H13.1	MIP224|RPT3|S6|TBP-7|TBP7	Affinity Capture-MS	physical	Zhu R (2018)	PUBMED:29331416	9606	9606	High Throughput	-	-	Source of SNAIL not clear	-	BIOGRID	O95863	-	NP_005976	P43686	A8K2M0	NP_694546|NP_006494	-	-	-	-	-	-	Homo sapiens	Homo sapiens
2527572	6615	54931	112499	120271	-	-	SNAI1	TRMT10C	SLUGH2|SNA|SNAH|SNAIL|SNAIL1|dJ710H13.1	HNYA|MRPP1|RG9MTD1	Affinity Capture-MS	physical	Zhu R (2018)	PUBMED:29331416	9606	9606	High Throughput	-	-	Source of SNAIL not clear	-	BIOGRID	O95863	-	NP_005976	Q7L0Y3	-	NP_060289	-	-	-	-	-	-	Homo sapiens	Homo sapiens
2527573	6615	6741	112499	112619	-	-	SNAI1	SSB	SLUGH2|SNA|SNAH|SNAIL|SNAIL1|dJ710H13.1	LARP3|La|La/SSB	Affinity Capture-MS	physical	Zhu R (2018)	PUBMED:29331416	9606	9606	High Throughput	-	-	Source of SNAIL not clear	-	BIOGRID	O95863	-	NP_005976	P05455	-	NP_003133|NP_001281074	-	-	-	-	-	-	Homo sapiens	Homo sapiens
2527574	6615	51631	112499	119646	-	CGI-59	SNAI1	LUC7L2	SLUGH2|SNA|SNAH|SNAIL|SNAIL1|dJ710H13.1	CGI-74|LUC7B2	Affinity Capture-MS	physical	Zhu R (2018)	PUBMED:29331416	9606	9606	High Throughput	-	-	Source of SNAIL not clear	-	BIOGRID	O95863	-	NP_005976	Q9Y383	-	NP_001257572|NP_057103|NP_001231514	-	-	-	-	-	-	Homo sapiens	Homo sapiens
2527575	6615	871	112499	107318	-	PIG14	SNAI1	SERPINH1	SLUGH2|SNA|SNAH|SNAIL|SNAIL1|dJ710H13.1	AsTP3|CBP1|CBP2|HSP47|OI10|PPROM|RA-A47|SERPINH2|gp46	Affinity Capture-MS	physical	Zhu R (2018)	PUBMED:29331416	9606	9606	High Throughput	-	-	Source of SNAIL not clear	-	BIOGRID	O95863	-	NP_005976	P50454	A0A024R5K8|A8K259	NP_001226|NP_001193943	-	-	-	-	-	-	Homo sapiens	Homo sapiens
2527576	6615	1973	112499	108289	-	-	SNAI1	EIF4A1	SLUGH2|SNA|SNAH|SNAIL|SNAIL1|dJ710H13.1	DDX2A|EIF-4A|EIF4A|eIF-4A-I|eIF4A-I	Affinity Capture-MS	physical	Zhu R (2018)	PUBMED:29331416	9606	9606	High Throughput	-	-	Source of SNAIL not clear	-	BIOGRID	O95863	-	NP_005976	P60842	-	NP_001191439|NP_001407	-	-	-	-	-	-	Homo sapiens	Homo sapiens
2527577	6615	6122	112499	112042	-	OK/SW-cl.32	SNAI1	RPL3	SLUGH2|SNA|SNAH|SNAIL|SNAIL1|dJ710H13.1	ASC-1|L3|TARBP-B	Affinity Capture-MS	physical	Zhu R (2018)	PUBMED:29331416	9606	9606	High Throughput	-	-	Source of SNAIL not clear	-	BIOGRID	O95863	-	NP_005976	P39023	B3KS36|Q96QL0	NP_001029025|NP_000958	-	-	-	-	-	-	Homo sapiens	Homo sapiens
2527578	6615	3185	112499	109426	-	-	SNAI1	HNRNPF	SLUGH2|SNA|SNAH|SNAIL|SNAIL1|dJ710H13.1	HNRPF|OK/SW-cl.23|mcs94-1	Affinity Capture-MS	physical	Zhu R (2018)	PUBMED:29331416	9606	9606	High Throughput	-	-	Source of SNAIL not clear	-	BIOGRID	O95863	-	NP_005976	P52597	A0A024R7T3	NP_001091678|NP_004957|NP_001091677|NP_001091676|NP_001091675|NP_001091674	-	-	-	-	-	-	Homo sapiens	Homo sapiens
2527579	6615	5705	112499	111678	-	-	SNAI1	PSMC5	SLUGH2|SNA|SNAH|SNAIL|SNAIL1|dJ710H13.1	S8|SUG-1|SUG1|TBP10|TRIP1|p45|p45/SUG	Affinity Capture-MS	physical	Zhu R (2018)	PUBMED:29331416	9606	9606	High Throughput	-	-	Source of SNAIL not clear	-	BIOGRID	O95863	-	NP_005976	P62195	-	NP_002796|NP_001186092	-	-	-	-	-	-	Homo sapiens	Homo sapiens
2527580	6615	7818	112499	113587	-	-	SNAI1	DAP3	SLUGH2|SNA|SNAH|SNAIL|SNAIL1|dJ710H13.1	DAP-3|MRP-S29|MRPS29|bMRP-10	Affinity Capture-MS	physical	Zhu R (2018)	PUBMED:29331416	9606	9606	High Throughput	-	-	Source of SNAIL not clear	-	BIOGRID	O95863	-	NP_005976	P51398	-	NP_001186780|NP_004623|NP_001186779|NP_001186778|NP_387506	-	-	-	-	-	-	Homo sapiens	Homo sapiens
2527581	6615	9861	112499	115195	-	-	SNAI1	PSMD6	SLUGH2|SNA|SNAH|SNAIL|SNAIL1|dJ710H13.1	Rpn7|S10|SGA-113M|p42A|p44S10	Affinity Capture-MS	physical	Zhu R (2018)	PUBMED:29331416	9606	9606	High Throughput	-	-	Source of SNAIL not clear	-	BIOGRID	O95863	-	NP_005976	Q15008	-	NP_001258708|NP_001258709|NP_001258710|NP_055629	-	-	-	-	-	-	Homo sapiens	Homo sapiens
2527582	6615	10240	112499	115534	-	-	SNAI1	MRPS31	SLUGH2|SNA|SNAH|SNAIL|SNAIL1|dJ710H13.1	IMOGN38|MRP-S31|S31mt	Affinity Capture-MS	physical	Zhu R (2018)	PUBMED:29331416	9606	9606	High Throughput	-	-	Source of SNAIL not clear	-	BIOGRID	O95863	-	NP_005976	Q92665	-	NP_005821	-	-	-	-	-	-	Homo sapiens	Homo sapiens
2527583	6615	84991	112499	124416	-	RP11-414H17.9	SNAI1	RBM17	SLUGH2|SNA|SNAH|SNAIL|SNAIL1|dJ710H13.1	SPF45	Affinity Capture-MS	physical	Zhu R (2018)	PUBMED:29331416	9606	9606	High Throughput	-	-	Source of SNAIL not clear	-	BIOGRID	O95863	-	NP_005976	Q96I25	Q5W009	NP_001139019|NP_116294	-	-	-	-	-	-	Homo sapiens	Homo sapiens
2527584	6615	3301	112499	109534	-	RP11-54K16.1	SNAI1	DNAJA1	SLUGH2|SNA|SNAH|SNAIL|SNAIL1|dJ710H13.1	DJ-2|DjA1|HDJ2|HSDJ|HSJ2|HSPF4|NEDD7|hDJ-2	Affinity Capture-MS	physical	Zhu R (2018)	PUBMED:29331416	9606	9606	High Throughput	-	-	Source of SNAIL not clear	-	BIOGRID	O95863	-	NP_005976	P31689	-	NP_001300968|NP_001530	-	-	-	-	-	-	Homo sapiens	Homo sapiens
2527585	6615	4144	112499	110314	-	-	SNAI1	MAT2A	SLUGH2|SNA|SNAH|SNAIL|SNAIL1|dJ710H13.1	MATA2|MATII|SAMS2	Affinity Capture-MS	physical	Zhu R (2018)	PUBMED:29331416	9606	9606	High Throughput	-	-	Source of SNAIL not clear	-	BIOGRID	O95863	-	NP_005976	P31153	-	NP_005902	-	-	-	-	-	-	Homo sapiens	Homo sapiens
2527586	6615	10455	112499	115718	-	RP5-1013A10.1	SNAI1	ECI2	SLUGH2|SNA|SNAH|SNAIL|SNAIL1|dJ710H13.1	ACBD2|DRS-1|DRS1|HCA88|PECI|dJ1013A10.3	Affinity Capture-MS	physical	Zhu R (2018)	PUBMED:29331416	9606	9606	High Throughput	-	-	Source of SNAIL not clear	-	BIOGRID	O95863	-	NP_005976	O75521	-	NP_001159482|NP_996667|NP_006108	-	-	-	-	-	-	Homo sapiens	Homo sapiens
2527587	6615	5604	112499	111590	-	-	SNAI1	MAP2K1	SLUGH2|SNA|SNAH|SNAIL|SNAIL1|dJ710H13.1	CFC3|MAPKK1|MEK1|MKK1|PRKMK1	Affinity Capture-MS	physical	Zhu R (2018)	PUBMED:29331416	9606	9606	High Throughput	-	-	Source of SNAIL not clear	-	BIOGRID	O95863	-	NP_005976	Q02750	A4QPA9	NP_002746	-	-	-	-	-	-	Homo sapiens	Homo sapiens
2527588	6615	53918	112499	119818	-	CGI-17	SNAI1	PELO	SLUGH2|SNA|SNAH|SNAIL|SNAIL1|dJ710H13.1	PRO1770	Affinity Capture-MS	physical	Zhu R (2018)	PUBMED:29331416	9606	9606	High Throughput	-	-	Source of SNAIL not clear	-	BIOGRID	O95863	-	NP_005976	Q9BRX2	-	NP_057030	-	-	-	-	-	-	Homo sapiens	Homo sapiens
2527589	6615	51495	112499	119570	-	-	SNAI1	PTPLAD1	SLUGH2|SNA|SNAH|SNAIL|SNAIL1|dJ710H13.1	B-IND1|BIND1|HACD3|HSPC121	Affinity Capture-MS	physical	Zhu R (2018)	PUBMED:29331416	9606	9606	High Throughput	-	-	Source of SNAIL not clear	-	BIOGRID	O95863	-	NP_005976	Q9P035	-	NP_057479	-	-	-	-	-	-	Homo sapiens	Homo sapiens
2527590	6615	3608	112499	109821	-	RP11-354A16.1	SNAI1	ILF2	SLUGH2|SNA|SNAH|SNAIL|SNAIL1|dJ710H13.1	NF45|PRO3063	Affinity Capture-MS	physical	Zhu R (2018)	PUBMED:29331416	9606	9606	High Throughput	-	-	Source of SNAIL not clear	-	BIOGRID	O95863	-	NP_005976	Q12905	Q53FG3|F4ZW62|B4DY09	NP_001254738|NP_004506	-	-	-	-	-	-	Homo sapiens	Homo sapiens
2527591	6615	54814	112499	120171	-	-	SNAI1	QPCTL	SLUGH2|SNA|SNAH|SNAIL|SNAIL1|dJ710H13.1	gQC	Affinity Capture-MS	physical	Zhu R (2018)	PUBMED:29331416	9606	9606	High Throughput	-	-	Source of SNAIL not clear	-	BIOGRID	O95863	-	NP_005976	Q9NXS2	-	NP_060129|NP_001156849	-	-	-	-	-	-	Homo sapiens	Homo sapiens
2527592	6615	27316	112499	118134	-	RP11-1114A5.1	SNAI1	RBMX	SLUGH2|SNA|SNAH|SNAIL|SNAIL1|dJ710H13.1	HNRNPG|HNRPG|RBMXP1|RBMXRT|RNMX|hnRNP-G	Affinity Capture-MS	physical	Zhu R (2018)	PUBMED:29331416	9606	9606	High Throughput	-	-	Source of SNAIL not clear	-	BIOGRID	O95863	-	NP_005976	P38159	-	NP_001158275|NP_002130	-	-	-	-	-	-	Homo sapiens	Homo sapiens
2527593	6615	60	112499	106575	-	-	SNAI1	ACTB	SLUGH2|SNA|SNAH|SNAIL|SNAIL1|dJ710H13.1	BRWS1|PS1TP5BP1	Affinity Capture-MS	physical	Zhu R (2018)	PUBMED:29331416	9606	9606	High Throughput	-	-	Source of SNAIL not clear	-	BIOGRID	O95863	-	NP_005976	P60709	Q1KLZ0|B3KWQ3	NP_001092	-	-	-	-	-	-	Homo sapiens	Homo sapiens
2527594	6615	55299	112499	120586	-	-	SNAI1	BRIX1	SLUGH2|SNA|SNAH|SNAIL|SNAIL1|dJ710H13.1	BRIX|BXDC2	Affinity Capture-MS	physical	Zhu R (2018)	PUBMED:29331416	9606	9606	High Throughput	-	-	Source of SNAIL not clear	-	BIOGRID	O95863	-	NP_005976	Q8TDN6	-	NP_060791	-	-	-	-	-	-	Homo sapiens	Homo sapiens
2527595	6615	144097	112499	126827	-	-	SNAI1	C11orf84	SLUGH2|SNA|SNAH|SNAIL|SNAIL1|dJ710H13.1	-	Affinity Capture-MS	physical	Zhu R (2018)	PUBMED:29331416	9606	9606	High Throughput	-	-	Source of SNAIL not clear	-	BIOGRID	O95863	-	NP_005976	Q9BUA3	-	NP_612480	-	-	-	-	-	-	Homo sapiens	Homo sapiens
2527596	6615	5636	112499	111619	-	-	SNAI1	PRPSAP2	SLUGH2|SNA|SNAH|SNAIL|SNAIL1|dJ710H13.1	PAP41	Affinity Capture-MS	physical	Zhu R (2018)	PUBMED:29331416	9606	9606	High Throughput	-	-	Source of SNAIL not clear	-	BIOGRID	O95863	-	NP_005976	O60256	A0A024QYY3	NP_001230865|NP_001340036|NP_001230870|NP_001230871|NP_001230869|NP_001340027|NP_001340025|NP_002758|NP_001340026|NP_001340032|NP_001340033|NP_001340030|NP_001340031|NP_001340029|NP_001340028|NP_001340034|NP_001340035	-	-	-	-	-	-	Homo sapiens	Homo sapiens
2527597	6615	25797	112499	117329	-	-	SNAI1	QPCT	SLUGH2|SNA|SNAH|SNAIL|SNAIL1|dJ710H13.1	GCT|QC|sQC	Affinity Capture-MS	physical	Zhu R (2018)	PUBMED:29331416	9606	9606	High Throughput	-	-	Source of SNAIL not clear	-	BIOGRID	O95863	-	NP_005976	Q16769	-	NP_036545	-	-	-	-	-	-	Homo sapiens	Homo sapiens
2527598	6615	5710	112499	111683	-	RP11-126K1.1	SNAI1	PSMD4	SLUGH2|SNA|SNAH|SNAIL|SNAIL1|dJ710H13.1	AF|AF-1|ASF|MCB1|Rpn10|S5A|pUB-R5	Affinity Capture-MS	physical	Zhu R (2018)	PUBMED:29331416	9606	9606	High Throughput	-	-	Source of SNAIL not clear	-	BIOGRID	O95863	-	NP_005976	P55036	Q5VWC4	NP_002801|NP_001317621	-	-	-	-	-	-	Homo sapiens	Homo sapiens
2527599	6615	5250	112499	111269	-	OK/SW-cl.48	SNAI1	SLC25A3	SLUGH2|SNA|SNAH|SNAIL|SNAIL1|dJ710H13.1	PHC|PTP	Affinity Capture-MS	physical	Zhu R (2018)	PUBMED:29331416	9606	9606	High Throughput	-	-	Source of SNAIL not clear	-	BIOGRID	O95863	-	NP_005976	Q00325	A0A024RBE8|A0A024RBH9|Q6MZF9	NP_002626|NP_998776|NP_005879	-	-	-	-	-	-	Homo sapiens	Homo sapiens
2527600	6615	8531	112499	114101	-	-	SNAI1	YBX3	SLUGH2|SNA|SNAH|SNAIL|SNAIL1|dJ710H13.1	CSDA|CSDA1|DBPA|ZONAB	Affinity Capture-MS	physical	Zhu R (2018)	PUBMED:29331416	9606	9606	High Throughput	-	-	Source of SNAIL not clear	-	BIOGRID	O95863	-	NP_005976	P16989	A0A024RAV4|A0A024RAQ1	NP_003642|NP_001138898	-	-	-	-	-	-	Homo sapiens	Homo sapiens
2527601	6615	220988	112499	128670	-	-	SNAI1	HNRNPA3	SLUGH2|SNA|SNAH|SNAIL|SNAIL1|dJ710H13.1	2610510D13Rik|D10S102|FBRNP|HNRPA3	Affinity Capture-MS	physical	Zhu R (2018)	PUBMED:29331416	9606	9606	High Throughput	-	-	Source of SNAIL not clear	-	BIOGRID	O95863	-	NP_005976	P51991	B4DDB6	NP_919223|NP_001317179|NP_001317178|NP_001317180|NP_001317177|NP_001317176	-	-	-	-	-	-	Homo sapiens	Homo sapiens
2527602	6615	8634	112499	114187	-	-	SNAI1	RTCA	SLUGH2|SNA|SNAH|SNAIL|SNAIL1|dJ710H13.1	RPC|RTC1|RTCD1	Affinity Capture-MS	physical	Zhu R (2018)	PUBMED:29331416	9606	9606	High Throughput	-	-	Source of SNAIL not clear	-	BIOGRID	O95863	-	NP_005976	O00442	-	NP_003720|NP_001124313	-	-	-	-	-	-	Homo sapiens	Homo sapiens
2527603	6615	5162	112499	111188	-	-	SNAI1	PDHB	SLUGH2|SNA|SNAH|SNAIL|SNAIL1|dJ710H13.1	PDHBD|PDHE1-B|PHE1B	Affinity Capture-MS	physical	Zhu R (2018)	PUBMED:29331416	9606	9606	High Throughput	-	-	Source of SNAIL not clear	-	BIOGRID	O95863	-	NP_005976	P11177	-	NP_001166939|NP_000916|NP_001302465	-	-	-	-	-	-	Homo sapiens	Homo sapiens
2527604	6615	84321	112499	124047	-	-	SNAI1	THOC3	SLUGH2|SNA|SNAH|SNAIL|SNAIL1|dJ710H13.1	THO3|hTREX45	Affinity Capture-MS	physical	Zhu R (2018)	PUBMED:29331416	9606	9606	High Throughput	-	-	Source of SNAIL not clear	-	BIOGRID	O95863	-	NP_005976	Q96J01	-	NP_001363831|NP_115737	-	-	-	-	-	-	Homo sapiens	Homo sapiens
2527605	6615	3178	112499	109420	-	-	SNAI1	HNRNPA1	SLUGH2|SNA|SNAH|SNAIL|SNAIL1|dJ710H13.1	ALS19|ALS20|HNRPA1|HNRPA1L3|IBMPFD3|hnRNP A1|hnRNP-A1	Affinity Capture-MS	physical	Zhu R (2018)	PUBMED:29331416	9606	9606	High Throughput	-	-	Source of SNAIL not clear	-	BIOGRID	O95863	-	NP_005976	P09651	A0A024RB53|A0A024RAZ7	NP_112420|NP_002127	-	-	-	-	-	-	Homo sapiens	Homo sapiens
2527606	6615	3184	112499	109425	-	-	SNAI1	HNRNPD	SLUGH2|SNA|SNAH|SNAIL|SNAIL1|dJ710H13.1	AUF1|AUF1A|HNRPD|P37|hnRNPD0	Affinity Capture-MS	physical	Zhu R (2018)	PUBMED:29331416	9606	9606	High Throughput	-	-	Source of SNAIL not clear	-	BIOGRID	O95863	-	NP_005976	Q14103	A0A024RDF4|A0A024RDB4|A0A024RDF3	NP_001003810|NP_112737|NP_002129|NP_112738	-	-	-	-	-	-	Homo sapiens	Homo sapiens
2527607	6615	10598	112499	115846	-	HSPC322	SNAI1	AHSA1	SLUGH2|SNA|SNAH|SNAIL|SNAIL1|dJ710H13.1	AHA1|C14orf3|p38	Affinity Capture-MS	physical	Zhu R (2018)	PUBMED:29331416	9606	9606	High Throughput	-	-	Source of SNAIL not clear	-	BIOGRID	O95863	-	NP_005976	O95433	-	NP_036243|NP_001308370	-	-	-	-	-	-	Homo sapiens	Homo sapiens
2527608	6615	10797	112499	116011	-	-	SNAI1	MTHFD2	SLUGH2|SNA|SNAH|SNAIL|SNAIL1|dJ710H13.1	NMDMC	Affinity Capture-MS	physical	Zhu R (2018)	PUBMED:29331416	9606	9606	High Throughput	-	-	Source of SNAIL not clear	-	BIOGRID	O95863	-	NP_005976	P13995	-	NP_006627	-	-	-	-	-	-	Homo sapiens	Homo sapiens
2527609	6615	11160	112499	116331	-	UNQ2441	SNAI1	ERLIN2	SLUGH2|SNA|SNAH|SNAIL|SNAIL1|dJ710H13.1	C8orf2|Erlin-2|NET32|SPFH2|SPG18	Affinity Capture-MS	physical	Zhu R (2018)	PUBMED:29331416	9606	9606	High Throughput	-	-	Source of SNAIL not clear	-	BIOGRID	O95863	-	NP_005976	O94905	-	NP_009106|NP_001003791|NP_001003790	-	-	-	-	-	-	Homo sapiens	Homo sapiens
2527610	6615	8665	112499	114214	-	-	SNAI1	EIF3F	SLUGH2|SNA|SNAH|SNAIL|SNAIL1|dJ710H13.1	EIF3S5|eIF3-p47	Affinity Capture-MS	physical	Zhu R (2018)	PUBMED:29331416	9606	9606	High Throughput	-	-	Source of SNAIL not clear	-	BIOGRID	O95863	-	NP_005976	O00303	-	NP_003745	-	-	-	-	-	-	Homo sapiens	Homo sapiens
2527611	6615	5093	112499	111126	-	-	SNAI1	PCBP1	SLUGH2|SNA|SNAH|SNAIL|SNAIL1|dJ710H13.1	HEL-S-85|HNRPE1|HNRPX|hnRNP-E1|hnRNP-X	Affinity Capture-MS	physical	Zhu R (2018)	PUBMED:29331416	9606	9606	High Throughput	-	-	Source of SNAIL not clear	-	BIOGRID	O95863	-	NP_005976	Q15365	Q53SS8	NP_006187	-	-	-	-	-	-	Homo sapiens	Homo sapiens
2527612	6615	3181	112499	109422	-	-	SNAI1	HNRNPA2B1	SLUGH2|SNA|SNAH|SNAIL|SNAIL1|dJ710H13.1	HNRNPA2|HNRNPB1|HNRPA2|HNRPA2B1|HNRPB1|IBMPFD2|RNPA2|SNRPB1	Affinity Capture-MS	physical	Zhu R (2018)	PUBMED:29331416	9606	9606	High Throughput	-	-	Source of SNAIL not clear	-	BIOGRID	O95863	-	NP_005976	P22626	A0A024RA27|A0A024RA61	NP_112533|NP_002128	-	-	-	-	-	-	Homo sapiens	Homo sapiens
2527613	6615	5955	112499	111888	-	-	SNAI1	RCN2	SLUGH2|SNA|SNAH|SNAIL|SNAIL1|dJ710H13.1	E6BP|ERC-55|ERC55|TCBP49	Affinity Capture-MS	physical	Zhu R (2018)	PUBMED:29331416	9606	9606	High Throughput	-	-	Source of SNAIL not clear	-	BIOGRID	O95863	-	NP_005976	Q14257	-	NP_002893|NP_001258766	-	-	-	-	-	-	Homo sapiens	Homo sapiens
2527614	6615	79084	112499	122532	-	HKMT1069	SNAI1	WDR77	SLUGH2|SNA|SNAH|SNAIL|SNAIL1|dJ710H13.1	MEP-50|MEP50|Nbla10071|p44|p44/Mep50	Affinity Capture-MS	physical	Zhu R (2018)	PUBMED:29331416	9606	9606	High Throughput	-	-	Source of SNAIL not clear	-	BIOGRID	O95863	-	NP_005976	Q9BQA1	A0A024R0H7	NP_077007|NP_001303991|NP_001303992|NP_001303993	-	-	-	-	-	-	Homo sapiens	Homo sapiens
2527615	6615	3939	112499	110131	-	PIG19	SNAI1	LDHA	SLUGH2|SNA|SNAH|SNAIL|SNAIL1|dJ710H13.1	GSD11|HEL-S-133P|LDH1|LDHM	Affinity Capture-MS	physical	Zhu R (2018)	PUBMED:29331416	9606	9606	High Throughput	-	-	Source of SNAIL not clear	-	BIOGRID	O95863	-	NP_005976	P00338	V9HWB9	NP_001158886|NP_001158887|NP_001158888|NP_005557|NP_001128711	-	-	-	-	-	-	Homo sapiens	Homo sapiens
2527616	6615	3945	112499	110137	-	-	SNAI1	LDHB	SLUGH2|SNA|SNAH|SNAIL|SNAIL1|dJ710H13.1	HEL-S-281|LDH-B|LDH-H|LDHBD|TRG-5	Affinity Capture-MS	physical	Zhu R (2018)	PUBMED:29331416	9606	9606	High Throughput	-	-	Source of SNAIL not clear	-	BIOGRID	O95863	-	NP_005976	P07195	Q5U077	NP_001302466|NP_002291|NP_001167568	-	-	-	-	-	-	Homo sapiens	Homo sapiens
2527617	6615	1994	112499	108309	-	-	SNAI1	ELAVL1	SLUGH2|SNA|SNAH|SNAIL|SNAIL1|dJ710H13.1	ELAV1|HUR|Hua|MelG	Affinity Capture-MS	physical	Zhu R (2018)	PUBMED:29331416	9606	9606	High Throughput	-	-	Source of SNAIL not clear	-	BIOGRID	O95863	-	NP_005976	Q15717	-	NP_001410	-	-	-	-	-	-	Homo sapiens	Homo sapiens
2527618	6615	2597	112499	108868	-	CDABP0047	SNAI1	GAPDH	SLUGH2|SNA|SNAH|SNAIL|SNAIL1|dJ710H13.1	G3PD|GAPD|HEL-S-162eP	Affinity Capture-MS	physical	Zhu R (2018)	PUBMED:29331416	9606	9606	High Throughput	-	-	Source of SNAIL not clear	-	BIOGRID	O95863	-	NP_005976	P04406	V9HVZ4	NP_002037|NP_001344872|NP_001276674|NP_001276675|NP_001243728	-	-	-	-	-	-	Homo sapiens	Homo sapiens
2527619	6615	9524	112499	114900	-	-	SNAI1	TECR	SLUGH2|SNA|SNAH|SNAIL|SNAIL1|dJ710H13.1	GPSN2|MRT14|SC2|TER	Affinity Capture-MS	physical	Zhu R (2018)	PUBMED:29331416	9606	9606	High Throughput	-	-	Source of SNAIL not clear	-	BIOGRID	O95863	-	NP_005976	Q9NZ01	B3KSQ1	NP_001308099|NP_612510	-	-	-	-	-	-	Homo sapiens	Homo sapiens
2527620	6615	4904	112499	110959	-	-	SNAI1	YBX1	SLUGH2|SNA|SNAH|SNAIL|SNAIL1|dJ710H13.1	BP-8|CSDA2|CSDB|DBPB|MDR-NF1|NSEP-1|NSEP1|YB-1|YB1	Affinity Capture-MS	physical	Zhu R (2018)	PUBMED:29331416	9606	9606	High Throughput	-	-	Source of SNAIL not clear	-	BIOGRID	O95863	-	NP_005976	P67809	-	NP_004550	-	-	-	-	-	-	Homo sapiens	Homo sapiens
2527621	6615	1891	112499	108220	-	-	SNAI1	ECH1	SLUGH2|SNA|SNAH|SNAIL|SNAIL1|dJ710H13.1	HPXEL	Affinity Capture-MS	physical	Zhu R (2018)	PUBMED:29331416	9606	9606	High Throughput	-	-	Source of SNAIL not clear	-	BIOGRID	O95863	-	NP_005976	Q13011	-	NP_001389	-	-	-	-	-	-	Homo sapiens	Homo sapiens
2527622	6615	8666	112499	114215	-	-	SNAI1	EIF3G	SLUGH2|SNA|SNAH|SNAIL|SNAIL1|dJ710H13.1	EIF3-P42|EIF3S4|eIF3-delta|eIF3-p44	Affinity Capture-MS	physical	Zhu R (2018)	PUBMED:29331416	9606	9606	High Throughput	-	-	Source of SNAIL not clear	-	BIOGRID	O95863	-	NP_005976	O75821	-	NP_003746	-	-	-	-	-	-	Homo sapiens	Homo sapiens
2527623	6615	5516	112499	111508	-	-	SNAI1	PPP2CB	SLUGH2|SNA|SNAH|SNAIL|SNAIL1|dJ710H13.1	PP2Abeta|PP2CB	Affinity Capture-MS	physical	Zhu R (2018)	PUBMED:29331416	9606	9606	High Throughput	-	-	Source of SNAIL not clear	-	BIOGRID	O95863	-	NP_005976	P62714	-	NP_001009552	-	-	-	-	-	-	Homo sapiens	Homo sapiens
2527624	6615	2108	112499	108409	-	-	SNAI1	ETFA	SLUGH2|SNA|SNAH|SNAIL|SNAIL1|dJ710H13.1	EMA|GA2|MADD	Affinity Capture-MS	physical	Zhu R (2018)	PUBMED:29331416	9606	9606	High Throughput	-	-	Source of SNAIL not clear	-	BIOGRID	O95863	-	NP_005976	P13804	-	NP_001121188|NP_000117	-	-	-	-	-	-	Homo sapiens	Homo sapiens
2527625	6615	5813	112499	111772	-	hCG_45299	SNAI1	PURA	SLUGH2|SNA|SNAH|SNAIL|SNAIL1|dJ710H13.1	PUR-ALPHA|PUR1|PURALPHA	Affinity Capture-MS	physical	Zhu R (2018)	PUBMED:29331416	9606	9606	High Throughput	-	-	Source of SNAIL not clear	-	BIOGRID	O95863	-	NP_005976	Q00577	-	NP_005850	-	-	-	-	-	-	Homo sapiens	Homo sapiens
2527626	6615	5631	112499	111615	-	RP11-540N4.1	SNAI1	PRPS1	SLUGH2|SNA|SNAH|SNAIL|SNAIL1|dJ710H13.1	ARTS|CMTX5|DFN2|DFNX1|PPRibP|PRS-I|PRSI	Affinity Capture-MS	physical	Zhu R (2018)	PUBMED:29331416	9606	9606	High Throughput	-	-	Source of SNAIL not clear	-	BIOGRID	O95863	-	NP_005976	P60891	B7ZB02	NP_001191331|NP_002755	-	-	-	-	-	-	Homo sapiens	Homo sapiens
2527627	6615	10213	112499	115508	-	-	SNAI1	PSMD14	SLUGH2|SNA|SNAH|SNAIL|SNAIL1|dJ710H13.1	PAD1|POH1|RPN11	Affinity Capture-MS	physical	Zhu R (2018)	PUBMED:29331416	9606	9606	High Throughput	-	-	Source of SNAIL not clear	-	BIOGRID	O95863	-	NP_005976	O00487	-	NP_005796	-	-	-	-	-	-	Homo sapiens	Homo sapiens
2527628	6615	6125	112499	112045	-	MSTP030	SNAI1	RPL5	SLUGH2|SNA|SNAH|SNAIL|SNAIL1|dJ710H13.1	DBA6|L5|PPP1R135	Affinity Capture-MS	physical	Zhu R (2018)	PUBMED:29331416	9606	9606	High Throughput	-	-	Source of SNAIL not clear	-	BIOGRID	O95863	-	NP_005976	P46777	A2RUM7	NP_000960	-	-	-	-	-	-	Homo sapiens	Homo sapiens
2527629	6615	51144	112499	119328	-	-	SNAI1	HSD17B12	SLUGH2|SNA|SNAH|SNAIL|SNAIL1|dJ710H13.1	KAR|SDR12C1	Affinity Capture-MS	physical	Zhu R (2018)	PUBMED:29331416	9606	9606	High Throughput	-	-	Source of SNAIL not clear	-	BIOGRID	O95863	-	NP_005976	Q53GQ0	-	NP_057226	-	-	-	-	-	-	Homo sapiens	Homo sapiens
2527630	6615	6175	112499	112094	-	-	SNAI1	RPLP0	SLUGH2|SNA|SNAH|SNAIL|SNAIL1|dJ710H13.1	L10E|LP0|P0|PRLP0|RPP0	Affinity Capture-MS	physical	Zhu R (2018)	PUBMED:29331416	9606	9606	High Throughput	-	-	Source of SNAIL not clear	-	BIOGRID	O95863	-	NP_005976	P05388	A0A024RBS2	NP_000993|NP_444505	-	-	-	-	-	-	Homo sapiens	Homo sapiens
2527631	6615	983	112499	107420	-	-	SNAI1	CDK1	SLUGH2|SNA|SNAH|SNAIL|SNAIL1|dJ710H13.1	CDC2|CDC28A|P34CDC2	Affinity Capture-MS	physical	Zhu R (2018)	PUBMED:29331416	9606	9606	High Throughput	-	-	Source of SNAIL not clear	-	BIOGRID	O95863	-	NP_005976	P06493	B7Z3D6|I6L9I5|A0A024QZJ8	NP_001307847|NP_203698|NP_001163878|NP_001163877|NP_001777	-	-	-	-	-	-	Homo sapiens	Homo sapiens
2527632	6615	8402	112499	113990	-	-	SNAI1	SLC25A11	SLUGH2|SNA|SNAH|SNAIL|SNAIL1|dJ710H13.1	OGC|SLC20A4	Affinity Capture-MS	physical	Zhu R (2018)	PUBMED:29331416	9606	9606	High Throughput	-	-	Source of SNAIL not clear	-	BIOGRID	O95863	-	NP_005976	Q02978	Q6IBH0	NP_003553|NP_001158889|NP_001158890	-	-	-	-	-	-	Homo sapiens	Homo sapiens
2527633	6615	6576	112499	112464	-	-	SNAI1	SLC25A1	SLUGH2|SNA|SNAH|SNAIL|SNAIL1|dJ710H13.1	CTP|D2L2AD|SEA|SLC20A3	Affinity Capture-MS	physical	Zhu R (2018)	PUBMED:29331416	9606	9606	High Throughput	-	-	Source of SNAIL not clear	-	BIOGRID	O95863	-	NP_005976	P53007	D9HTE9|B4DP62	NP_001243463|NP_001274316|NP_005975	-	-	-	-	-	-	Homo sapiens	Homo sapiens
2527634	6615	2091	112499	108399	-	-	SNAI1	FBL	SLUGH2|SNA|SNAH|SNAIL|SNAIL1|dJ710H13.1	FIB|FLRN|RNU3IP1	Affinity Capture-MS	physical	Zhu R (2018)	PUBMED:29331416	9606	9606	High Throughput	-	-	Source of SNAIL not clear	-	BIOGRID	O95863	-	NP_005976	P22087	-	NP_001427	-	-	-	-	-	-	Homo sapiens	Homo sapiens
2527635	6615	3183	112499	109424	-	-	SNAI1	HNRNPC	SLUGH2|SNA|SNAH|SNAIL|SNAIL1|dJ710H13.1	C1|C2|HNRNP|HNRPC|SNRPC	Affinity Capture-MS	physical	Zhu R (2018)	PUBMED:29331416	9606	9606	High Throughput	-	-	Source of SNAIL not clear	-	BIOGRID	O95863	-	NP_005976	P07910	-	NP_001070911|NP_001070910|NP_112604|NP_004491	-	-	-	-	-	-	Homo sapiens	Homo sapiens
2527636	6615	11331	112499	116459	-	-	SNAI1	PHB2	SLUGH2|SNA|SNAH|SNAIL|SNAIL1|dJ710H13.1	BAP|BCAP37|Bap37|PNAS-141|REA|p22	Affinity Capture-MS	physical	Zhu R (2018)	PUBMED:29331416	9606	9606	High Throughput	-	-	Source of SNAIL not clear	-	BIOGRID	O95863	-	NP_005976	Q99623	-	NP_001138303|NP_001254629	-	-	-	-	-	-	Homo sapiens	Homo sapiens
2527637	6615	5814	112499	111773	-	-	SNAI1	PURB	SLUGH2|SNA|SNAH|SNAIL|SNAIL1|dJ710H13.1	PURBETA	Affinity Capture-MS	physical	Zhu R (2018)	PUBMED:29331416	9606	9606	High Throughput	-	-	Source of SNAIL not clear	-	BIOGRID	O95863	-	NP_005976	Q96QR8	-	NP_150093	-	-	-	-	-	-	Homo sapiens	Homo sapiens
2527638	6615	509	112499	106997	-	RP11-401E9.1	SNAI1	ATP5C1	SLUGH2|SNA|SNAH|SNAIL|SNAIL1|dJ710H13.1	ATP5C|ATP5CL1	Affinity Capture-MS	physical	Zhu R (2018)	PUBMED:29331416	9606	9606	High Throughput	-	-	Source of SNAIL not clear	-	BIOGRID	O95863	-	NP_005976	P36542	Q8TAS0	NP_001307815|NP_005165|NP_001001973	-	-	-	-	-	-	Homo sapiens	Homo sapiens
2527639	6615	293	112499	106790	-	RP11-261P4.6	SNAI1	SLC25A6	SLUGH2|SNA|SNAH|SNAIL|SNAIL1|dJ710H13.1	2|3|AAC3|ANT|ANT 2|ANT 3|ANT3|ANT3Y	Affinity Capture-MS	physical	Zhu R (2018)	PUBMED:29331416	9606	9606	High Throughput	-	-	Source of SNAIL not clear	-	BIOGRID	O95863	-	NP_005976	P12236	Q6I9V5	NP_001627	-	-	-	-	-	-	Homo sapiens	Homo sapiens
2527640	6615	3921	112499	110115	-	-	SNAI1	RPSA	SLUGH2|SNA|SNAH|SNAIL|SNAIL1|dJ710H13.1	37LRP|67LR|ICAS|LAMBR|LAMR1|LBP|LBP/p40|LRP|LRP/LR|NEM/1CHD4|SA|lamR|p40	Affinity Capture-MS	physical	Zhu R (2018)	PUBMED:29331416	9606	9606	High Throughput	-	-	Source of SNAIL not clear	-	BIOGRID	O95863	-	NP_005976	P08865	A0A024R2P0	NP_001291217|NP_001012321|NP_002286	-	-	-	-	-	-	Homo sapiens	Homo sapiens
2527641	6615	292	112499	106789	-	-	SNAI1	SLC25A5	SLUGH2|SNA|SNAH|SNAIL|SNAIL1|dJ710H13.1	2F1|AAC2|ANT2|T2|T3	Affinity Capture-MS	physical	Zhu R (2018)	PUBMED:29331416	9606	9606	High Throughput	-	-	Source of SNAIL not clear	-	BIOGRID	O95863	-	NP_005976	P05141	Q6NVC0	NP_001143	-	-	-	-	-	-	Homo sapiens	Homo sapiens
2527642	6615	6128	112499	112048	-	-	SNAI1	RPL6	SLUGH2|SNA|SNAH|SNAIL|SNAIL1|dJ710H13.1	L6|SHUJUN-2|TAXREB107|TXREB1	Affinity Capture-MS	physical	Zhu R (2018)	PUBMED:29331416	9606	9606	High Throughput	-	-	Source of SNAIL not clear	-	BIOGRID	O95863	-	NP_005976	Q02878	Q8TBK5|A0A024RBK3	NP_001307071|NP_001307070|NP_001307066|NP_001307067|NP_001307068|NP_001307069|NP_000961|NP_001019833	-	-	-	-	-	-	Homo sapiens	Homo sapiens
2527643	6615	4869	112499	110929	-	-	SNAI1	NPM1	SLUGH2|SNA|SNAH|SNAIL|SNAIL1|dJ710H13.1	B23|NPM	Affinity Capture-MS	physical	Zhu R (2018)	PUBMED:29331416	9606	9606	High Throughput	-	-	Source of SNAIL not clear	-	BIOGRID	O95863	-	NP_005976	P06748	-	NP_001032827|NP_954654|NP_001341938|NP_001341939|NP_001341935|NP_002511|NP_001341936	-	-	-	-	-	-	Homo sapiens	Homo sapiens
2527644	6615	7417	112499	113260	-	RP11-375G3.1	SNAI1	VDAC2	SLUGH2|SNA|SNAH|SNAIL|SNAIL1|dJ710H13.1	POR	Affinity Capture-MS	physical	Zhu R (2018)	PUBMED:29331416	9606	9606	High Throughput	-	-	Source of SNAIL not clear	-	BIOGRID	O95863	-	NP_005976	P45880	A0A024QZT0	NP_001171712|NP_003366|NP_001171752|NP_001311016|NP_001311017|NP_001311018|NP_001311019	-	-	-	-	-	-	Homo sapiens	Homo sapiens
2527645	6615	708	112499	107169	-	-	SNAI1	C1QBP	SLUGH2|SNA|SNAH|SNAIL|SNAIL1|dJ710H13.1	GC1QBP|HABP1|SF2p32|gC1Q-R|gC1qR|p32	Affinity Capture-MS	physical	Zhu R (2018)	PUBMED:29331416	9606	9606	High Throughput	-	-	Source of SNAIL not clear	-	BIOGRID	O95863	-	NP_005976	Q07021	-	NP_001203	-	-	-	-	-	-	Homo sapiens	Homo sapiens
2527646	6615	6187	112499	112101	-	-	SNAI1	RPS2	SLUGH2|SNA|SNAH|SNAIL|SNAIL1|dJ710H13.1	LLREP3|S2	Affinity Capture-MS	physical	Zhu R (2018)	PUBMED:29331416	9606	9606	High Throughput	-	-	Source of SNAIL not clear	-	BIOGRID	O95863	-	NP_005976	P15880	-	NP_002943	-	-	-	-	-	-	Homo sapiens	Homo sapiens
2527647	6615	1936	112499	108256	-	UNQ601	SNAI1	EEF1D	SLUGH2|SNA|SNAH|SNAIL|SNAIL1|dJ710H13.1	EF-1D|EF1D|FP1047	Affinity Capture-MS	physical	Zhu R (2018)	PUBMED:29331416	9606	9606	High Throughput	-	-	Source of SNAIL not clear	-	BIOGRID	O95863	-	NP_005976	P29692	D3DWK1|B2RAR6	NP_001123525|NP_001123527|NP_001304672|NP_001123529|NP_001123528|NP_001182132|NP_001951|NP_001317575|NP_001276879|NP_115754	-	-	-	-	-	-	Homo sapiens	Homo sapiens
2527648	6615	7419	112499	113262	-	-	SNAI1	VDAC3	SLUGH2|SNA|SNAH|SNAIL|SNAIL1|dJ710H13.1	HD-VDAC3|VDAC-3	Affinity Capture-MS	physical	Zhu R (2018)	PUBMED:29331416	9606	9606	High Throughput	-	-	Source of SNAIL not clear	-	BIOGRID	O95863	-	NP_005976	Q9Y277	-	NP_005653|NP_001129166	-	-	-	-	-	-	Homo sapiens	Homo sapiens
2527649	6615	10549	112499	115800	-	-	SNAI1	PRDX4	SLUGH2|SNA|SNAH|SNAIL|SNAIL1|dJ710H13.1	AOE37-2|AOE372|HEL-S-97n|PRX-4	Affinity Capture-MS	physical	Zhu R (2018)	PUBMED:29331416	9606	9606	High Throughput	-	-	Source of SNAIL not clear	-	BIOGRID	O95863	-	NP_005976	Q13162	V9HW63	NP_006397	-	-	-	-	-	-	Homo sapiens	Homo sapiens
2527650	6615	6130	112499	112050	-	RP11-244N20.10-004	SNAI1	RPL7A	SLUGH2|SNA|SNAH|SNAIL|SNAIL1|dJ710H13.1	L7A|SURF3|TRUP	Affinity Capture-MS	physical	Zhu R (2018)	PUBMED:29331416	9606	9606	High Throughput	-	-	Source of SNAIL not clear	-	BIOGRID	O95863	-	NP_005976	P62424	-	NP_000963	-	-	-	-	-	-	Homo sapiens	Homo sapiens
2527651	6615	6189	112499	112103	-	-	SNAI1	RPS3A	SLUGH2|SNA|SNAH|SNAIL|SNAIL1|dJ710H13.1	FTE1|MFTL|S3A	Affinity Capture-MS	physical	Zhu R (2018)	PUBMED:29331416	9606	9606	High Throughput	-	-	Source of SNAIL not clear	-	BIOGRID	O95863	-	NP_005976	P61247	B7Z3M5	NP_001254628|NP_000997	-	-	-	-	-	-	Homo sapiens	Homo sapiens
2527652	6615	5245	112499	111264	-	-	SNAI1	PHB	SLUGH2|SNA|SNAH|SNAIL|SNAIL1|dJ710H13.1	HEL-215|HEL-S-54e|PHB1	Affinity Capture-MS	physical	Zhu R (2018)	PUBMED:29331416	9606	9606	High Throughput	-	-	Source of SNAIL not clear	-	BIOGRID	O95863	-	NP_005976	P35232	Q53FV0|A8K401	NP_001268644|NP_001268425|NP_001268426|NP_002625	-	-	-	-	-	-	Homo sapiens	Homo sapiens
2527653	6615	10927	112499	116130	-	-	SNAI1	SPIN1	SLUGH2|SNA|SNAH|SNAIL|SNAIL1|dJ710H13.1	SPIN	Affinity Capture-MS	physical	Zhu R (2018)	PUBMED:29331416	9606	9606	High Throughput	-	-	Source of SNAIL not clear	-	BIOGRID	O95863	-	NP_005976	Q9Y657	A0A024R297	NP_006708	-	-	-	-	-	-	Homo sapiens	Homo sapiens
2527654	6615	6191	112499	112105	-	-	SNAI1	RPS4X	SLUGH2|SNA|SNAH|SNAIL|SNAIL1|dJ710H13.1	CCG2|DXS306|RPS4|S4|SCAR|SCR10	Affinity Capture-MS	physical	Zhu R (2018)	PUBMED:29331416	9606	9606	High Throughput	-	-	Source of SNAIL not clear	-	BIOGRID	O95863	-	NP_005976	P62701	B2R491	NP_000998	-	-	-	-	-	-	Homo sapiens	Homo sapiens
2527655	6615	5685	112499	111658	-	-	SNAI1	PSMA4	SLUGH2|SNA|SNAH|SNAIL|SNAIL1|dJ710H13.1	HC9|HsT17706|PSC9	Affinity Capture-MS	physical	Zhu R (2018)	PUBMED:29331416	9606	9606	High Throughput	-	-	Source of SNAIL not clear	-	BIOGRID	O95863	-	NP_005976	P25789	Q7Z474	NP_001317605|NP_001317604|NP_001317602|NP_001096138|NP_002780|NP_001096137	-	-	-	-	-	-	Homo sapiens	Homo sapiens
2527656	6615	10556	112499	115807	-	RP11-320F15.1	SNAI1	RPP30	SLUGH2|SNA|SNAH|SNAIL|SNAIL1|dJ710H13.1	TSG15	Affinity Capture-MS	physical	Zhu R (2018)	PUBMED:29331416	9606	9606	High Throughput	-	-	Source of SNAIL not clear	-	BIOGRID	O95863	-	NP_005976	P78346	-	NP_001098016|NP_006404	-	-	-	-	-	-	Homo sapiens	Homo sapiens
2527657	6615	6118	112499	112038	-	RP4-547C9.3	SNAI1	RPA2	SLUGH2|SNA|SNAH|SNAIL|SNAIL1|dJ710H13.1	REPA2|RP-A p32|RP-A p34|RPA32	Affinity Capture-MS	physical	Zhu R (2018)	PUBMED:29331416	9606	9606	High Throughput	-	-	Source of SNAIL not clear	-	BIOGRID	O95863	-	NP_005976	P15927	B4DUL2	NP_001342057|NP_002937|NP_001284487|NP_001342058|NP_001273005	-	-	-	-	-	-	Homo sapiens	Homo sapiens
2527658	6615	6129	112499	112049	-	-	SNAI1	RPL7	SLUGH2|SNA|SNAH|SNAIL|SNAIL1|dJ710H13.1	L7|humL7-1	Affinity Capture-MS	physical	Zhu R (2018)	PUBMED:29331416	9606	9606	High Throughput	-	-	Source of SNAIL not clear	-	BIOGRID	O95863	-	NP_005976	P18124	A8MUD9	NP_000962|NP_001350666	-	-	-	-	-	-	Homo sapiens	Homo sapiens
2527659	6615	6615	112499	112499	-	-	SNAI1	SNAI1	SLUGH2|SNA|SNAH|SNAIL|SNAIL1|dJ710H13.1	SLUGH2|SNA|SNAH|SNAIL|SNAIL1|dJ710H13.1	Affinity Capture-MS	physical	Zhu R (2018)	PUBMED:29331416	9606	9606	High Throughput	-	-	Source of SNAIL not clear	-	BIOGRID	O95863	-	NP_005976	O95863	-	NP_005976	-	-	-	-	-	-	Homo sapiens	Homo sapiens
2527660	6615	5111	112499	111142	-	-	SNAI1	PCNA	SLUGH2|SNA|SNAH|SNAIL|SNAIL1|dJ710H13.1	ATLD2	Affinity Capture-MS	physical	Zhu R (2018)	PUBMED:29331416	9606	9606	High Throughput	-	-	Source of SNAIL not clear	-	BIOGRID	O95863	-	NP_005976	P12004	-	NP_872590|NP_002583	-	-	-	-	-	-	Homo sapiens	Homo sapiens
2527661	6615	6194	112499	112108	-	RP11-513M16.6	SNAI1	RPS6	SLUGH2|SNA|SNAH|SNAIL|SNAIL1|dJ710H13.1	S6	Affinity Capture-MS	physical	Zhu R (2018)	PUBMED:29331416	9606	9606	High Throughput	-	-	Source of SNAIL not clear	-	BIOGRID	O95863	-	NP_005976	P62753	A2A3R6	NP_001001	-	-	-	-	-	-	Homo sapiens	Homo sapiens
2527662	6615	6627	112499	112511	-	-	SNAI1	SNRPA1	SLUGH2|SNA|SNAH|SNAIL|SNAIL1|dJ710H13.1	Lea1	Affinity Capture-MS	physical	Zhu R (2018)	PUBMED:29331416	9606	9606	High Throughput	-	-	Source of SNAIL not clear	-	BIOGRID	O95863	-	NP_005976	P09661	-	NP_003081	-	-	-	-	-	-	Homo sapiens	Homo sapiens
2527663	6615	51637	112499	119650	-	CGI-99	SNAI1	C14orf166	SLUGH2|SNA|SNAH|SNAIL|SNAIL1|dJ710H13.1	CGI99|CLE|CLE7|LCRP369|RLLM1	Affinity Capture-MS	physical	Zhu R (2018)	PUBMED:29331416	9606	9606	High Throughput	-	-	Source of SNAIL not clear	-	BIOGRID	O95863	-	NP_005976	Q9Y224	Q549M8	NP_057123	-	-	-	-	-	-	Homo sapiens	Homo sapiens
2527664	6615	6132	112499	112052	-	-	SNAI1	RPL8	SLUGH2|SNA|SNAH|SNAIL|SNAIL1|dJ710H13.1	L8	Affinity Capture-MS	physical	Zhu R (2018)	PUBMED:29331416	9606	9606	High Throughput	-	-	Source of SNAIL not clear	-	BIOGRID	O95863	-	NP_005976	P62917	-	NP_001304700|NP_001304711|NP_150644|NP_000964	-	-	-	-	-	-	Homo sapiens	Homo sapiens
2527665	6615	7307	112499	113157	-	-	SNAI1	U2AF1	SLUGH2|SNA|SNAH|SNAIL|SNAIL1|dJ710H13.1	FP793|RN|RNU2AF1|U2AF35|U2AFBP	Affinity Capture-MS	physical	Zhu R (2018)	PUBMED:29331416	9606	9606	High Throughput	-	-	Source of SNAIL not clear	-	BIOGRID	O95863	-	NP_005976	Q01081	Q7Z780	NP_001020374|NP_001020375|NP_006749	-	-	-	-	-	-	Homo sapiens	Homo sapiens
2527666	6615	10971	112499	116168	-	-	SNAI1	YWHAQ	SLUGH2|SNA|SNAH|SNAIL|SNAIL1|dJ710H13.1	14-3-3|1C5|HS1	Affinity Capture-MS	physical	Zhu R (2018)	PUBMED:29331416	9606	9606	High Throughput	-	-	Source of SNAIL not clear	-	BIOGRID	O95863	-	NP_005976	P27348	-	NP_006817	-	-	-	-	-	-	Homo sapiens	Homo sapiens
2527667	6615	6426	112499	112324	-	OK/SW-cl.3	SNAI1	SRSF1	SLUGH2|SNA|SNAH|SNAIL|SNAIL1|dJ710H13.1	ASF|SF2|SF2p33|SFRS1|SRp30a	Affinity Capture-MS	physical	Zhu R (2018)	PUBMED:29331416	9606	9606	High Throughput	-	-	Source of SNAIL not clear	-	BIOGRID	O95863	-	NP_005976	Q07955	Q59FA2	NP_001071634|NP_008855	-	-	-	-	-	-	Homo sapiens	Homo sapiens
2527668	6615	7534	112499	113366	-	-	SNAI1	YWHAZ	SLUGH2|SNA|SNAH|SNAIL|SNAIL1|dJ710H13.1	14-3-3-zeta|HEL-S-3|HEL4|KCIP-1|YWHAD	Affinity Capture-MS	physical	Zhu R (2018)	PUBMED:29331416	9606	9606	High Throughput	-	-	Source of SNAIL not clear	-	BIOGRID	O95863	-	NP_005976	P63104	D0PNI1	NP_003397|NP_001129174|NP_001129171|NP_001129172|NP_001129173|NP_663723	-	-	-	-	-	-	Homo sapiens	Homo sapiens
2527669	6615	3028	112499	109278	-	RP3-339A18.2	SNAI1	HSD17B10	SLUGH2|SNA|SNAH|SNAIL|SNAIL1|dJ710H13.1	17b-HSD10|ABAD|CAMR|DUPXp11.22|ERAB|HADH2|HCD2|MHBD|MRPP2|MRX17|MRX31|MRXS10|SCHAD|SDR5C1	Affinity Capture-MS	physical	Zhu R (2018)	PUBMED:29331416	9606	9606	High Throughput	-	-	Source of SNAIL not clear	-	BIOGRID	O95863	-	NP_005976	Q99714	-	NP_004484|NP_001032900	-	-	-	-	-	-	Homo sapiens	Homo sapiens
2527670	6615	6188	112499	112102	-	OK/SW-cl.26	SNAI1	RPS3	SLUGH2|SNA|SNAH|SNAIL|SNAIL1|dJ710H13.1	S3	Affinity Capture-MS	physical	Zhu R (2018)	PUBMED:29331416	9606	9606	High Throughput	-	-	Source of SNAIL not clear	-	BIOGRID	O95863	-	NP_005976	P23396	-	NP_001247435|NP_001247436|NP_000996|NP_001243731	-	-	-	-	-	-	Homo sapiens	Homo sapiens
2527671	6615	54512	112499	120007	-	-	SNAI1	EXOSC4	SLUGH2|SNA|SNAH|SNAIL|SNAIL1|dJ710H13.1	RRP41|RRP41A|Rrp41p|SKI6|Ski6p|hRrp41p|p12A	Affinity Capture-MS	physical	Zhu R (2018)	PUBMED:29331416	9606	9606	High Throughput	-	-	Source of SNAIL not clear	-	BIOGRID	O95863	-	NP_005976	Q9NPD3	-	NP_061910	-	-	-	-	-	-	Homo sapiens	Homo sapiens
2527672	6615	1207	112499	107617	-	-	SNAI1	CLNS1A	SLUGH2|SNA|SNAH|SNAIL|SNAIL1|dJ710H13.1	CLCI|CLNS1B|ICln	Affinity Capture-MS	physical	Zhu R (2018)	PUBMED:29331416	9606	9606	High Throughput	-	-	Source of SNAIL not clear	-	BIOGRID	O95863	-	NP_005976	P54105	-	NP_001298131|NP_001284|NP_001298130|NP_001298128|NP_001298129	-	-	-	-	-	-	Homo sapiens	Homo sapiens
2527673	6615	54442	112499	119958	-	-	SNAI1	KCTD5	SLUGH2|SNA|SNAH|SNAIL|SNAIL1|dJ710H13.1	-	Affinity Capture-MS	physical	Zhu R (2018)	PUBMED:29331416	9606	9606	High Throughput	-	-	Source of SNAIL not clear	-	BIOGRID	O95863	-	NP_005976	Q9NXV2	-	NP_061865	-	-	-	-	-	-	Homo sapiens	Homo sapiens
2527674	6615	65993	112499	122442	-	-	SNAI1	MRPS34	SLUGH2|SNA|SNAH|SNAIL|SNAIL1|dJ710H13.1	MRP-S12|MRP-S34|MRPS12	Affinity Capture-MS	physical	Zhu R (2018)	PUBMED:29331416	9606	9606	High Throughput	-	-	Source of SNAIL not clear	-	BIOGRID	O95863	-	NP_005976	P82930	C9JJ19	NP_076425|NP_001287829	-	-	-	-	-	-	Homo sapiens	Homo sapiens
2527675	6615	6629	112499	112513	-	-	SNAI1	SNRPB2	SLUGH2|SNA|SNAH|SNAIL|SNAIL1|dJ710H13.1	Msl1	Affinity Capture-MS	physical	Zhu R (2018)	PUBMED:29331416	9606	9606	High Throughput	-	-	Source of SNAIL not clear	-	BIOGRID	O95863	-	NP_005976	P08579	-	NP_937863|NP_003083	-	-	-	-	-	-	Homo sapiens	Homo sapiens
2527676	6615	6427	112499	112325	-	-	SNAI1	SRSF2	SLUGH2|SNA|SNAH|SNAIL|SNAIL1|dJ710H13.1	PR264|SC-35|SC35|SFRS2|SFRS2A|SRp30b	Affinity Capture-MS	physical	Zhu R (2018)	PUBMED:29331416	9606	9606	High Throughput	-	-	Source of SNAIL not clear	-	BIOGRID	O95863	-	NP_005976	Q01130	Q53FN0|A0A024R8U5	NP_001182356|NP_003007	-	-	-	-	-	-	Homo sapiens	Homo sapiens
2527677	6615	9588	112499	114956	-	-	SNAI1	PRDX6	SLUGH2|SNA|SNAH|SNAIL|SNAIL1|dJ710H13.1	1-Cys|AOP2|HEL-S-128m|NSGPx|PRX|aiPLA2|p29	Affinity Capture-MS	physical	Zhu R (2018)	PUBMED:29331416	9606	9606	High Throughput	-	-	Source of SNAIL not clear	-	BIOGRID	O95863	-	NP_005976	P30041	V9HWC7	NP_004896	-	-	-	-	-	-	Homo sapiens	Homo sapiens
2527678	6615	1933	112499	108253	-	-	SNAI1	EEF1B2	SLUGH2|SNA|SNAH|SNAIL|SNAIL1|dJ710H13.1	EEF1B|EEF1B1|EF1B	Affinity Capture-MS	physical	Zhu R (2018)	PUBMED:29331416	9606	9606	High Throughput	-	-	Source of SNAIL not clear	-	BIOGRID	O95863	-	NP_005976	P24534	A0A024R3W7	NP_001950|NP_001032752|NP_066944	-	-	-	-	-	-	Homo sapiens	Homo sapiens
2527679	6615	5110	112499	111141	-	-	SNAI1	PCMT1	SLUGH2|SNA|SNAH|SNAIL|SNAIL1|dJ710H13.1	PIMT	Affinity Capture-MS	physical	Zhu R (2018)	PUBMED:29331416	9606	9606	High Throughput	-	-	Source of SNAIL not clear	-	BIOGRID	O95863	-	NP_005976	P22061	F6S8N6|B7Z972|H7BY58	NP_001347385|NP_005380|NP_001238979|NP_001238978|NP_001347381|NP_001238982|NP_001238980|NP_001238981	-	-	-	-	-	-	Homo sapiens	Homo sapiens
2527680	6615	6628	112499	112512	-	-	SNAI1	SNRPB	SLUGH2|SNA|SNAH|SNAIL|SNAIL1|dJ710H13.1	COD|SNRPB1|Sm-B/B|SmB/B|SmB/SmB|snRNP-B	Affinity Capture-MS	physical	Zhu R (2018)	PUBMED:29331416	9606	9606	High Throughput	-	-	Source of SNAIL not clear	-	BIOGRID	O95863	-	NP_005976	P14678	Q66K91	NP_003082|NP_937859	-	-	-	-	-	-	Homo sapiens	Homo sapiens
2527681	6615	6134	112499	112054	-	XX-FW83563B9.1	SNAI1	RPL10	SLUGH2|SNA|SNAH|SNAIL|SNAIL1|dJ710H13.1	AUTSX5|DXS648|DXS648E|L10|NOV|QM	Affinity Capture-MS	physical	Zhu R (2018)	PUBMED:29331416	9606	9606	High Throughput	-	-	Source of SNAIL not clear	-	BIOGRID	O95863	-	NP_005976	P27635	-	NP_001243506|NP_001243509|NP_001290553|NP_006004|NP_001290555|NP_001290554	-	-	-	-	-	-	Homo sapiens	Homo sapiens
2527682	6615	3251	112499	109488	-	-	SNAI1	HPRT1	SLUGH2|SNA|SNAH|SNAIL|SNAIL1|dJ710H13.1	HGPRT|HPRT	Affinity Capture-MS	physical	Zhu R (2018)	PUBMED:29331416	9606	9606	High Throughput	-	-	Source of SNAIL not clear	-	BIOGRID	O95863	-	NP_005976	P00492	-	NP_000185	-	-	-	-	-	-	Homo sapiens	Homo sapiens
2527683	6615	6137	112499	112057	-	OK/SW-cl.46	SNAI1	RPL13	SLUGH2|SNA|SNAH|SNAIL|SNAIL1|dJ710H13.1	BBC1|D16S444E|D16S44E|L13	Affinity Capture-MS	physical	Zhu R (2018)	PUBMED:29331416	9606	9606	High Throughput	-	-	Source of SNAIL not clear	-	BIOGRID	O95863	-	NP_005976	P26373	A8K4C8	NP_150254|NP_001230060|NP_000968|NP_001230059	-	-	-	-	-	-	Homo sapiens	Homo sapiens
2527684	6615	6202	112499	112116	-	RP11-269F19.3	SNAI1	RPS8	SLUGH2|SNA|SNAH|SNAIL|SNAIL1|dJ710H13.1	S8	Affinity Capture-MS	physical	Zhu R (2018)	PUBMED:29331416	9606	9606	High Throughput	-	-	Source of SNAIL not clear	-	BIOGRID	O95863	-	NP_005976	P62241	Q5JR94	NP_001003	-	-	-	-	-	-	Homo sapiens	Homo sapiens
2527685	6615	6138	112499	112058	-	TCBAP0781	SNAI1	RPL15	SLUGH2|SNA|SNAH|SNAIL|SNAIL1|dJ710H13.1	DBA12|EC45|L15|RPL10|RPLY10|RPYL10	Affinity Capture-MS	physical	Zhu R (2018)	PUBMED:29331416	9606	9606	High Throughput	-	-	Source of SNAIL not clear	-	BIOGRID	O95863	-	NP_005976	P61313	A0A024R2Q4	NP_001240311|NP_001240312|NP_001240313|NP_002939|NP_001240309|NP_001240308	-	-	-	-	-	-	Homo sapiens	Homo sapiens
2527686	6615	9532	112499	114908	-	RP3-496N17.2	SNAI1	BAG2	SLUGH2|SNA|SNAH|SNAIL|SNAIL1|dJ710H13.1	BAG-2|dJ417I1.2	Affinity Capture-MS	physical	Zhu R (2018)	PUBMED:29331416	9606	9606	High Throughput	-	-	Source of SNAIL not clear	-	BIOGRID	O95863	-	NP_005976	O95816	-	NP_004273	-	-	-	-	-	-	Homo sapiens	Homo sapiens
2527687	6615	4728	112499	110806	-	-	SNAI1	NDUFS8	SLUGH2|SNA|SNAH|SNAIL|SNAIL1|dJ710H13.1	CI-23k|CI23KD|TYKY	Affinity Capture-MS	physical	Zhu R (2018)	PUBMED:29331416	9606	9606	High Throughput	-	-	Source of SNAIL not clear	-	BIOGRID	O95863	-	NP_005976	O00217	-	NP_002487	-	-	-	-	-	-	Homo sapiens	Homo sapiens
2527688	6615	23521	112499	117068	-	-	SNAI1	RPL13A	SLUGH2|SNA|SNAH|SNAIL|SNAIL1|dJ710H13.1	L13A|TSTA1	Affinity Capture-MS	physical	Zhu R (2018)	PUBMED:29331416	9606	9606	High Throughput	-	-	Source of SNAIL not clear	-	BIOGRID	O95863	-	NP_005976	P40429	Q8J015	NP_036555|NP_001257420	-	-	-	-	-	-	Homo sapiens	Homo sapiens
2527689	6615	6143	112499	112063	-	-	SNAI1	RPL19	SLUGH2|SNA|SNAH|SNAIL|SNAIL1|dJ710H13.1	L19	Affinity Capture-MS	physical	Zhu R (2018)	PUBMED:29331416	9606	9606	High Throughput	-	-	Source of SNAIL not clear	-	BIOGRID	O95863	-	NP_005976	P84098	J3KTE4	NP_001317129|NP_000972	-	-	-	-	-	-	Homo sapiens	Homo sapiens
2527690	6615	9045	112499	114507	-	-	SNAI1	RPL14	SLUGH2|SNA|SNAH|SNAIL|SNAIL1|dJ710H13.1	CAG-ISL-7|CTG-B33|L14|RL14|hRL14	Affinity Capture-MS	physical	Zhu R (2018)	PUBMED:29331416	9606	9606	High Throughput	-	-	Source of SNAIL not clear	-	BIOGRID	O95863	-	NP_005976	P50914	-	NP_003964|NP_001030168	-	-	-	-	-	-	Homo sapiens	Homo sapiens
2527691	6615	6193	112499	112107	-	-	SNAI1	RPS5	SLUGH2|SNA|SNAH|SNAIL|SNAIL1|dJ710H13.1	S5	Affinity Capture-MS	physical	Zhu R (2018)	PUBMED:29331416	9606	9606	High Throughput	-	-	Source of SNAIL not clear	-	BIOGRID	O95863	-	NP_005976	P46782	A0A024R4Q8	NP_001000	-	-	-	-	-	-	Homo sapiens	Homo sapiens
2527692	6615	6203	112499	112117	-	XXbac-BCX105G6.6	SNAI1	RPS9	SLUGH2|SNA|SNAH|SNAIL|SNAIL1|dJ710H13.1	S9	Affinity Capture-MS	physical	Zhu R (2018)	PUBMED:29331416	9606	9606	High Throughput	-	-	Source of SNAIL not clear	-	BIOGRID	O95863	-	NP_005976	P46781	A0A024R4M0	NP_001004|NP_001308634|NP_001308635|NP_001308630|NP_001308631|NP_001308633	-	-	-	-	-	-	Homo sapiens	Homo sapiens
2527693	6615	10890	112499	116096	-	-	SNAI1	RAB10	SLUGH2|SNA|SNAH|SNAIL|SNAIL1|dJ710H13.1	-	Affinity Capture-MS	physical	Zhu R (2018)	PUBMED:29331416	9606	9606	High Throughput	-	-	Source of SNAIL not clear	-	BIOGRID	O95863	-	NP_005976	P61026	-	NP_057215	-	-	-	-	-	-	Homo sapiens	Homo sapiens
2527694	6615	54433	112499	119949	-	-	SNAI1	GAR1	SLUGH2|SNA|SNAH|SNAIL|SNAIL1|dJ710H13.1	NOLA1	Affinity Capture-MS	physical	Zhu R (2018)	PUBMED:29331416	9606	9606	High Throughput	-	-	Source of SNAIL not clear	-	BIOGRID	O95863	-	NP_005976	Q9NY12	A0A024RDJ3	NP_127460|NP_061856	-	-	-	-	-	-	Homo sapiens	Homo sapiens
2527695	6615	6201	112499	112115	-	-	SNAI1	RPS7	SLUGH2|SNA|SNAH|SNAIL|SNAIL1|dJ710H13.1	DBA8|S7	Affinity Capture-MS	physical	Zhu R (2018)	PUBMED:29331416	9606	9606	High Throughput	-	-	Source of SNAIL not clear	-	BIOGRID	O95863	-	NP_005976	P62081	-	NP_001002	-	-	-	-	-	-	Homo sapiens	Homo sapiens
2527696	6615	5052	112499	111089	-	RP11-291L19.4	SNAI1	PRDX1	SLUGH2|SNA|SNAH|SNAIL|SNAIL1|dJ710H13.1	MSP23|NKEF-A|NKEFA|PAG|PAGA|PAGB|PRX1|PRXI|TDPX2	Affinity Capture-MS	physical	Zhu R (2018)	PUBMED:29331416	9606	9606	High Throughput	-	-	Source of SNAIL not clear	-	BIOGRID	O95863	-	NP_005976	Q06830	-	NP_002565|NP_859048|NP_001189360|NP_859047	-	-	-	-	-	-	Homo sapiens	Homo sapiens
2527697	6615	6133	112499	112053	-	OK/SW-cl.103	SNAI1	RPL9	SLUGH2|SNA|SNAH|SNAIL|SNAIL1|dJ710H13.1	L9|NPC-A-16	Affinity Capture-MS	physical	Zhu R (2018)	PUBMED:29331416	9606	9606	High Throughput	-	-	Source of SNAIL not clear	-	BIOGRID	O95863	-	NP_005976	P32969	Q53Z07	NP_000652|NP_001020092	-	-	-	-	-	-	Homo sapiens	Homo sapiens
2527698	6615	140689	112499	126652	-	UNQ718/PRO1382	SNAI1	CBLN4	SLUGH2|SNA|SNAH|SNAIL|SNAIL1|dJ710H13.1	CBLNL1	Affinity Capture-MS	physical	Zhu R (2018)	PUBMED:29331416	9606	9606	High Throughput	-	-	Source of SNAIL not clear	-	BIOGRID	O95863	-	NP_005976	Q9NTU7	-	NP_542184	-	-	-	-	-	-	Homo sapiens	Homo sapiens
2527699	6615	6141	112499	112061	-	-	SNAI1	RPL18	SLUGH2|SNA|SNAH|SNAIL|SNAIL1|dJ710H13.1	L18	Affinity Capture-MS	physical	Zhu R (2018)	PUBMED:29331416	9606	9606	High Throughput	-	-	Source of SNAIL not clear	-	BIOGRID	O95863	-	NP_005976	Q07020	A0A024QZD1	NP_000970|NP_001257419	-	-	-	-	-	-	Homo sapiens	Homo sapiens
2527700	6615	6139	112499	112059	-	-	SNAI1	RPL17	SLUGH2|SNA|SNAH|SNAIL|SNAIL1|dJ710H13.1	L17|PD-1|RPL23	Affinity Capture-MS	physical	Zhu R (2018)	PUBMED:29331416	9606	9606	High Throughput	-	-	Source of SNAIL not clear	-	BIOGRID	O95863	-	NP_005976	P18621	A0A024R261	NP_001030178|NP_001186269|NP_001356490|NP_001356484|NP_001356485|NP_001356486|NP_001356487|NP_001186270|NP_001186271|NP_001186272|NP_001186273|NP_001186274|NP_001356491|NP_000976|NP_001356489|NP_001356492	-	-	-	-	-	-	Homo sapiens	Homo sapiens
2527701	6615	3006	112499	109261	-	-	SNAI1	HIST1H1C	SLUGH2|SNA|SNAH|SNAIL|SNAIL1|dJ710H13.1	H1.2|H1C|H1F2|H1s-1	Affinity Capture-MS	physical	Zhu R (2018)	PUBMED:29331416	9606	9606	High Throughput	-	-	Source of SNAIL not clear	-	BIOGRID	O95863	-	NP_005976	P16403	-	NP_005310	-	-	-	-	-	-	Homo sapiens	Homo sapiens
2527702	6615	6142	112499	112062	-	-	SNAI1	RPL18A	SLUGH2|SNA|SNAH|SNAIL|SNAIL1|dJ710H13.1	L18A	Affinity Capture-MS	physical	Zhu R (2018)	PUBMED:29331416	9606	9606	High Throughput	-	-	Source of SNAIL not clear	-	BIOGRID	O95863	-	NP_005976	Q02543	-	NP_000971	-	-	-	-	-	-	Homo sapiens	Homo sapiens
2527703	6615	378	112499	106873	-	-	SNAI1	ARF4	SLUGH2|SNA|SNAH|SNAIL|SNAIL1|dJ710H13.1	ARF2	Affinity Capture-MS	physical	Zhu R (2018)	PUBMED:29331416	9606	9606	High Throughput	-	-	Source of SNAIL not clear	-	BIOGRID	O95863	-	NP_005976	P18085	-	NP_001651	-	-	-	-	-	-	Homo sapiens	Homo sapiens
2527704	6615	400	112499	106893	-	-	SNAI1	ARL1	SLUGH2|SNA|SNAH|SNAIL|SNAIL1|dJ710H13.1	ARFL1	Affinity Capture-MS	physical	Zhu R (2018)	PUBMED:29331416	9606	9606	High Throughput	-	-	Source of SNAIL not clear	-	BIOGRID	O95863	-	NP_005976	P40616	B4DZG7	NP_001168|NP_001287997	-	-	-	-	-	-	Homo sapiens	Homo sapiens
2527705	6615	6135	112499	112055	-	RP11-223J15.3	SNAI1	RPL11	SLUGH2|SNA|SNAH|SNAIL|SNAIL1|dJ710H13.1	DBA7|GIG34|L11	Affinity Capture-MS	physical	Zhu R (2018)	PUBMED:29331416	9606	9606	High Throughput	-	-	Source of SNAIL not clear	-	BIOGRID	O95863	-	NP_005976	P62913	Q5VVD0	NP_001186731|NP_000966	-	-	-	-	-	-	Homo sapiens	Homo sapiens
2527706	6615	55352	112499	120632	-	-	SNAI1	COPRS	SLUGH2|SNA|SNAH|SNAIL|SNAIL1|dJ710H13.1	C17orf79|COPR5|HSA272196|TTP1	Affinity Capture-MS	physical	Zhu R (2018)	PUBMED:29331416	9606	9606	High Throughput	-	-	Source of SNAIL not clear	-	BIOGRID	O95863	-	NP_005976	Q9NQ92	H9KV77	NP_060875	-	-	-	-	-	-	Homo sapiens	Homo sapiens
2527707	6615	9521	112499	114898	-	RP3-511E16.1	SNAI1	EEF1E1	SLUGH2|SNA|SNAH|SNAIL|SNAIL1|dJ710H13.1	AIMP3|P18	Affinity Capture-MS	physical	Zhu R (2018)	PUBMED:29331416	9606	9606	High Throughput	-	-	Source of SNAIL not clear	-	BIOGRID	O95863	-	NP_005976	O43324	-	NP_001129122|NP_004271	-	-	-	-	-	-	Homo sapiens	Homo sapiens
2527708	6615	6428	112499	112326	-	-	SNAI1	SRSF3	SLUGH2|SNA|SNAH|SNAIL|SNAIL1|dJ710H13.1	SFRS3|SRp20	Affinity Capture-MS	physical	Zhu R (2018)	PUBMED:29331416	9606	9606	High Throughput	-	-	Source of SNAIL not clear	-	BIOGRID	O95863	-	NP_005976	P84103	B2R6F3	NP_003008	-	-	-	-	-	-	Homo sapiens	Homo sapiens
2527709	6615	6204	112499	112118	-	RP11-375E1__A.4	SNAI1	RPS10	SLUGH2|SNA|SNAH|SNAIL|SNAIL1|dJ710H13.1	DBA9|S10	Affinity Capture-MS	physical	Zhu R (2018)	PUBMED:29331416	9606	9606	High Throughput	-	-	Source of SNAIL not clear	-	BIOGRID	O95863	-	NP_005976	P46783	-	NP_001190174|NP_001191020|NP_001005	-	-	-	-	-	-	Homo sapiens	Homo sapiens
2527710	6615	6144	112499	112064	-	RP11-428O18.5	SNAI1	RPL21	SLUGH2|SNA|SNAH|SNAIL|SNAIL1|dJ710H13.1	HYPT12|L21	Affinity Capture-MS	physical	Zhu R (2018)	PUBMED:29331416	9606	9606	High Throughput	-	-	Source of SNAIL not clear	-	BIOGRID	O95863	-	NP_005976	P46778	Q6IAX2	NP_000973	-	-	-	-	-	-	Homo sapiens	Homo sapiens
2527711	6615	6205	112499	112119	-	-	SNAI1	RPS11	SLUGH2|SNA|SNAH|SNAIL|SNAIL1|dJ710H13.1	S11	Affinity Capture-MS	physical	Zhu R (2018)	PUBMED:29331416	9606	9606	High Throughput	-	-	Source of SNAIL not clear	-	BIOGRID	O95863	-	NP_005976	P62280	-	NP_001006	-	-	-	-	-	-	Homo sapiens	Homo sapiens
2527712	6615	6136	112499	112056	-	-	SNAI1	RPL12	SLUGH2|SNA|SNAH|SNAIL|SNAIL1|dJ710H13.1	L12	Affinity Capture-MS	physical	Zhu R (2018)	PUBMED:29331416	9606	9606	High Throughput	-	-	Source of SNAIL not clear	-	BIOGRID	O95863	-	NP_005976	P30050	-	NP_000967	-	-	-	-	-	-	Homo sapiens	Homo sapiens
2527713	6615	6152	112499	112071	-	-	SNAI1	RPL24	SLUGH2|SNA|SNAH|SNAIL|SNAIL1|dJ710H13.1	HEL-S-310|L24	Affinity Capture-MS	physical	Zhu R (2018)	PUBMED:29331416	9606	9606	High Throughput	-	-	Source of SNAIL not clear	-	BIOGRID	O95863	-	NP_005976	P83731	V9HW01	NP_000977	-	-	-	-	-	-	Homo sapiens	Homo sapiens
2527714	6615	6159	112499	112078	-	-	SNAI1	RPL29	SLUGH2|SNA|SNAH|SNAIL|SNAIL1|dJ710H13.1	HIP|HUMRPL29|L29|RPL29P10|RPL29_3_370	Affinity Capture-MS	physical	Zhu R (2018)	PUBMED:29331416	9606	9606	High Throughput	-	-	Source of SNAIL not clear	-	BIOGRID	O95863	-	NP_005976	P47914	-	NP_000983	-	-	-	-	-	-	Homo sapiens	Homo sapiens
2527715	6615	6222	112499	112136	-	DADB-159G18.1	SNAI1	RPS18	SLUGH2|SNA|SNAH|SNAIL|SNAIL1|dJ710H13.1	D6S218E|HKE3|KE-3|KE3|S18	Affinity Capture-MS	physical	Zhu R (2018)	PUBMED:29331416	9606	9606	High Throughput	-	-	Source of SNAIL not clear	-	BIOGRID	O95863	-	NP_005976	P62269	-	NP_072045	-	-	-	-	-	-	Homo sapiens	Homo sapiens
2527716	6615	6147	112499	112067	-	-	SNAI1	RPL23A	SLUGH2|SNA|SNAH|SNAIL|SNAIL1|dJ710H13.1	L23A|MDA20	Affinity Capture-MS	physical	Zhu R (2018)	PUBMED:29331416	9606	9606	High Throughput	-	-	Source of SNAIL not clear	-	BIOGRID	O95863	-	NP_005976	P62750	-	NP_000975	-	-	-	-	-	-	Homo sapiens	Homo sapiens
2527717	6615	6742	112499	112620	-	-	SNAI1	SSBP1	SLUGH2|SNA|SNAH|SNAIL|SNAIL1|dJ710H13.1	Mt-SSB|SOSS-B1|SSBP|mtSSB	Affinity Capture-MS	physical	Zhu R (2018)	PUBMED:29331416	9606	9606	High Throughput	-	-	Source of SNAIL not clear	-	BIOGRID	O95863	-	NP_005976	Q04837	A4D1U3|B7Z268	NP_003134|NP_001243439|NP_001243441|NP_001243440|NP_001243442	-	-	-	-	-	-	Homo sapiens	Homo sapiens
2527718	6615	6207	112499	112121	-	-	SNAI1	RPS13	SLUGH2|SNA|SNAH|SNAIL|SNAIL1|dJ710H13.1	S13	Affinity Capture-MS	physical	Zhu R (2018)	PUBMED:29331416	9606	9606	High Throughput	-	-	Source of SNAIL not clear	-	BIOGRID	O95863	-	NP_005976	P62277	-	NP_001008	-	-	-	-	-	-	Homo sapiens	Homo sapiens
2527719	6615	6217	112499	112131	-	-	SNAI1	RPS16	SLUGH2|SNA|SNAH|SNAIL|SNAIL1|dJ710H13.1	S16	Affinity Capture-MS	physical	Zhu R (2018)	PUBMED:29331416	9606	9606	High Throughput	-	-	Source of SNAIL not clear	-	BIOGRID	O95863	-	NP_005976	P62249	Q6IPX4	NP_001350789|NP_001011|NP_001308040	-	-	-	-	-	-	Homo sapiens	Homo sapiens
2527720	6615	6208	112499	112122	-	PRO2640	SNAI1	RPS14	SLUGH2|SNA|SNAH|SNAIL|SNAIL1|dJ710H13.1	EMTB|S14	Affinity Capture-MS	physical	Zhu R (2018)	PUBMED:29331416	9606	9606	High Throughput	-	-	Source of SNAIL not clear	-	BIOGRID	O95863	-	NP_005976	P62263	-	NP_001020242|NP_001020241|NP_005608	-	-	-	-	-	-	Homo sapiens	Homo sapiens
2527721	6615	6228	112499	112142	-	-	SNAI1	RPS23	SLUGH2|SNA|SNAH|SNAIL|SNAIL1|dJ710H13.1	S23	Affinity Capture-MS	physical	Zhu R (2018)	PUBMED:29331416	9606	9606	High Throughput	-	-	Source of SNAIL not clear	-	BIOGRID	O95863	-	NP_005976	P62266	A8K517	NP_001016	-	-	-	-	-	-	Homo sapiens	Homo sapiens
2527722	6615	6155	112499	112074	-	-	SNAI1	RPL27	SLUGH2|SNA|SNAH|SNAIL|SNAIL1|dJ710H13.1	L27	Affinity Capture-MS	physical	Zhu R (2018)	PUBMED:29331416	9606	9606	High Throughput	-	-	Source of SNAIL not clear	-	BIOGRID	O95863	-	NP_005976	P61353	A0A024R1V4	NP_001336851|NP_001336850|NP_000979	-	-	-	-	-	-	Homo sapiens	Homo sapiens
2527723	6615	6229	112499	112143	-	RP11-6P10.1	SNAI1	RPS24	SLUGH2|SNA|SNAH|SNAIL|SNAIL1|dJ710H13.1	DBA3|S24	Affinity Capture-MS	physical	Zhu R (2018)	PUBMED:29331416	9606	9606	High Throughput	-	-	Source of SNAIL not clear	-	BIOGRID	O95863	-	NP_005976	P62847	-	NP_001135755|NP_148982|NP_001135754|NP_001135757|NP_001135756|NP_001017	-	-	-	-	-	-	Homo sapiens	Homo sapiens
2527724	6615	440093	112499	136289	-	-	SNAI1	H3F3C	SLUGH2|SNA|SNAH|SNAIL|SNAIL1|dJ710H13.1	H3.5	Affinity Capture-MS	physical	Zhu R (2018)	PUBMED:29331416	9606	9606	High Throughput	-	-	Source of SNAIL not clear	-	BIOGRID	O95863	-	NP_005976	Q6NXT2	-	NP_001013721	-	-	-	-	-	-	Homo sapiens	Homo sapiens
2527725	6615	6160	112499	112079	-	-	SNAI1	RPL31	SLUGH2|SNA|SNAH|SNAIL|SNAIL1|dJ710H13.1	L31	Affinity Capture-MS	physical	Zhu R (2018)	PUBMED:29331416	9606	9606	High Throughput	-	-	Source of SNAIL not clear	-	BIOGRID	O95863	-	NP_005976	P62899	-	NP_001092047|NP_001093163|NP_000984	-	-	-	-	-	-	Homo sapiens	Homo sapiens
2527726	6615	6633	112499	112517	-	-	SNAI1	SNRPD2	SLUGH2|SNA|SNAH|SNAIL|SNAIL1|dJ710H13.1	SMD2|SNRPD1|Sm-D2	Affinity Capture-MS	physical	Zhu R (2018)	PUBMED:29331416	9606	9606	High Throughput	-	-	Source of SNAIL not clear	-	BIOGRID	O95863	-	NP_005976	P62316	-	NP_808210|NP_001356680|NP_001356681|NP_001371576|NP_004588	-	-	-	-	-	-	Homo sapiens	Homo sapiens
2527727	6615	6632	112499	112516	-	-	SNAI1	SNRPD1	SLUGH2|SNA|SNAH|SNAIL|SNAIL1|dJ710H13.1	HsT2456|SMD1|SNRPD|Sm-D1	Affinity Capture-MS	physical	Zhu R (2018)	PUBMED:29331416	9606	9606	High Throughput	-	-	Source of SNAIL not clear	-	BIOGRID	O95863	-	NP_005976	P62314	-	NP_001278845|NP_008869	-	-	-	-	-	-	Homo sapiens	Homo sapiens
2527728	6615	90488	112499	124723	-	-	SNAI1	TMEM263	SLUGH2|SNA|SNAH|SNAIL|SNAIL1|dJ710H13.1	C12orf23	Affinity Capture-MS	physical	Zhu R (2018)	PUBMED:29331416	9606	9606	High Throughput	-	-	Source of SNAIL not clear	-	BIOGRID	O95863	-	NP_005976	Q8WUH6	-	NP_689474	-	-	-	-	-	-	Homo sapiens	Homo sapiens
2527729	6615	6176	112499	112095	-	-	SNAI1	RPLP1	SLUGH2|SNA|SNAH|SNAIL|SNAIL1|dJ710H13.1	LP1|P1|RPP1	Affinity Capture-MS	physical	Zhu R (2018)	PUBMED:29331416	9606	9606	High Throughput	-	-	Source of SNAIL not clear	-	BIOGRID	O95863	-	NP_005976	P05386	A0A024R608	NP_998890|NP_000994	-	-	-	-	-	-	Homo sapiens	Homo sapiens
2527730	6615	10213	112499	115508	-	-	SNAI1	PSMD14	SLUGH2|SNA|SNAH|SNAIL|SNAIL1|dJ710H13.1	PAD1|POH1|RPN11	Affinity Capture-Western	physical	Zhu R (2018)	PUBMED:29331416	9606	9606	Low Throughput	-	-	Sources of SNAIL and PSMD14 not clear	-	BIOGRID	O95863	-	NP_005976	O00487	-	NP_005796	-	-	-	-	-	-	Homo sapiens	Homo sapiens
2527731	10213	6615	115508	112499	-	-	PSMD14	SNAI1	PAD1|POH1|RPN11	SLUGH2|SNA|SNAH|SNAIL|SNAIL1|dJ710H13.1	Affinity Capture-Western	physical	Zhu R (2018)	PUBMED:29331416	9606	9606	Low Throughput	-	-	Sources of SNAIL and PSMD14 not clear	-	BIOGRID	O00487	-	NP_005796	O95863	-	NP_005976	-	-	-	-	-	-	Homo sapiens	Homo sapiens
2572335	55611	6615	120751	112499	HSPC263	-	OTUB1	SNAI1	OTB1|OTU1	SLUGH2|SNA|SNAH|SNAIL|SNAIL1|dJ710H13.1	Affinity Capture-Western	physical	Zhou H (2018)	PUBMED:29559747	9606	9606	Low Throughput	-	-	-	-	BIOGRID	Q96FW1	B3KUV5	NP_060140	O95863	-	NP_005976	-	-	-	-	-	-	Homo sapiens	Homo sapiens
2572336	6615	55611	112499	120751	-	HSPC263	SNAI1	OTUB1	SLUGH2|SNA|SNAH|SNAIL|SNAIL1|dJ710H13.1	OTB1|OTU1	Affinity Capture-Western	physical	Zhou H (2018)	PUBMED:29559747	9606	9606	Low Throughput	-	-	-	-	BIOGRID	O95863	-	NP_005976	Q96FW1	B3KUV5	NP_060140	-	-	-	-	-	-	Homo sapiens	Homo sapiens
2572337	6615	55611	112499	120751	-	HSPC263	SNAI1	OTUB1	SLUGH2|SNA|SNAH|SNAIL|SNAIL1|dJ710H13.1	OTB1|OTU1	Co-localization	physical	Zhou H (2018)	PUBMED:29559747	9606	9606	Low Throughput	-	-	-	-	BIOGRID	O95863	-	NP_005976	Q96FW1	B3KUV5	NP_060140	-	-	-	-	-	-	Homo sapiens	Homo sapiens
2572338	55611	6615	120751	112499	HSPC263	-	OTUB1	SNAI1	OTB1|OTU1	SLUGH2|SNA|SNAH|SNAIL|SNAIL1|dJ710H13.1	Biochemical Activity	physical	Zhou H (2018)	PUBMED:29559747	9606	9606	Low Throughput	-	Deubiquitination	in vitro de-ubiquitination of ubiquitinated Snail as substrate by OTUB1 as de-ubiquitinating enzyme	-	BIOGRID	Q96FW1	B3KUV5	NP_060140	O95863	-	NP_005976	-	-	-	-	-	-	Homo sapiens	Homo sapiens
2575006	26263	6615	117649	112499	-	-	FBXO22	SNAI1	FBX22|FISTC1	SLUGH2|SNA|SNAH|SNAIL|SNAIL1|dJ710H13.1	Reconstituted Complex	physical	Sun R (2018)	PUBMED:29945959	9606	9606	Low Throughput	-	-	-	-	BIOGRID	Q8NEZ5	-	NP_036302|NP_671717	O95863	-	NP_005976	-	-	-	-	-	-	Homo sapiens	Homo sapiens
2575007	6615	26263	112499	117649	-	-	SNAI1	FBXO22	SLUGH2|SNA|SNAH|SNAIL|SNAIL1|dJ710H13.1	FBX22|FISTC1	Reconstituted Complex	physical	Sun R (2018)	PUBMED:29945959	9606	9606	Low Throughput	-	-	-	-	BIOGRID	O95863	-	NP_005976	Q8NEZ5	-	NP_036302|NP_671717	-	-	-	-	-	-	Homo sapiens	Homo sapiens
2575008	6615	26263	112499	117649	-	-	SNAI1	FBXO22	SLUGH2|SNA|SNAH|SNAIL|SNAIL1|dJ710H13.1	FBX22|FISTC1	Affinity Capture-Western	physical	Sun R (2018)	PUBMED:29945959	9606	9606	Low Throughput	-	-	-	-	BIOGRID	O95863	-	NP_005976	Q8NEZ5	-	NP_036302|NP_671717	-	-	-	-	-	-	Homo sapiens	Homo sapiens
2575009	26263	6615	117649	112499	-	-	FBXO22	SNAI1	FBX22|FISTC1	SLUGH2|SNA|SNAH|SNAIL|SNAIL1|dJ710H13.1	Affinity Capture-Western	physical	Sun R (2018)	PUBMED:29945959	9606	9606	Low Throughput	-	-	-	-	BIOGRID	Q8NEZ5	-	NP_036302|NP_671717	O95863	-	NP_005976	-	-	-	-	-	-	Homo sapiens	Homo sapiens
2632490	5728	6615	111700	112499	-	-	PTEN	SNAI1	10q23del|BZS|CWS1|DEC|GLM2|MHAM|MMAC1|PTEN1|TEP1	SLUGH2|SNA|SNAH|SNAIL|SNAIL1|dJ710H13.1	Biochemical Activity	physical	Hu Q (2019)	PUBMED:30631154	9606	9606	Low Throughput	-	Dephosphorylation	-	-	BIOGRID	P60484	F6KD01	NP_001291646|NP_000305	O95863	-	NP_005976	-	-	-	-	-	-	Homo sapiens	Homo sapiens
2632601	6737	6615	112615	112499	-	-	TRIM21	SNAI1	RNF81|RO52|Ro/SSA|SSA|SSA1	SLUGH2|SNA|SNAH|SNAIL|SNAIL1|dJ710H13.1	Affinity Capture-Western	physical	Jin Y (2019)	PUBMED:30502437	9606	9606	Low Throughput	-	-	-	-	BIOGRID	P19474	-	NP_003132	O95863	-	NP_005976	-	-	-	-	-	-	Homo sapiens	Homo sapiens
2639291	6615	7398	112499	113241	-	-	SNAI1	USP1	SLUGH2|SNA|SNAH|SNAIL|SNAIL1|dJ710H13.1	UBP	Affinity Capture-Western	physical	Sonego M (2019)	PUBMED:31086816	9606	9606	Low Throughput	-	-	-	-	BIOGRID	O95863	-	NP_005976	O94782	-	NP_001017415|NP_001017416|NP_003359	-	-	-	-	-	-	Homo sapiens	Homo sapiens
2649819	6615	10273	112499	115563	-	LA16c-313D11.6	SNAI1	STUB1	SLUGH2|SNA|SNAH|SNAIL|SNAIL1|dJ710H13.1	CHIP|HSPABP2|NY-CO-7|SCAR16|SDCCAG7|UBOX1	Two-hybrid	physical	Park SM (2019)	PUBMED:30927556	9606	9606	High Throughput|Low Throughput	-	-	-	-	BIOGRID	O95863	-	NP_005976	Q9UNE7	-	NP_005852|NP_001280126	-	-	-	-	-	-	Homo sapiens	Homo sapiens
2649820	6615	10273	112499	115563	-	LA16c-313D11.6	SNAI1	STUB1	SLUGH2|SNA|SNAH|SNAIL|SNAIL1|dJ710H13.1	CHIP|HSPABP2|NY-CO-7|SCAR16|SDCCAG7|UBOX1	Affinity Capture-Western	physical	Park SM (2019)	PUBMED:30927556	9606	9606	Low Throughput	-	-	-	-	BIOGRID	O95863	-	NP_005976	Q9UNE7	-	NP_005852|NP_001280126	-	-	-	-	-	-	Homo sapiens	Homo sapiens
2649821	10273	6615	115563	112499	LA16c-313D11.6	-	STUB1	SNAI1	CHIP|HSPABP2|NY-CO-7|SCAR16|SDCCAG7|UBOX1	SLUGH2|SNA|SNAH|SNAIL|SNAIL1|dJ710H13.1	Affinity Capture-Western	physical	Park SM (2019)	PUBMED:30927556	9606	9606	Low Throughput	-	-	-	-	BIOGRID	Q9UNE7	-	NP_005852|NP_001280126	O95863	-	NP_005976	-	-	-	-	-	-	Homo sapiens	Homo sapiens
2649822	6615	10273	112499	115563	-	LA16c-313D11.6	SNAI1	STUB1	SLUGH2|SNA|SNAH|SNAIL|SNAIL1|dJ710H13.1	CHIP|HSPABP2|NY-CO-7|SCAR16|SDCCAG7|UBOX1	Co-localization	physical	Park SM (2019)	PUBMED:30927556	9606	9606	Low Throughput	-	-	-	-	BIOGRID	O95863	-	NP_005976	Q9UNE7	-	NP_005852|NP_001280126	-	-	-	-	-	-	Homo sapiens	Homo sapiens
2691253	135892	6615	126435	112499	-	-	TRIM50	SNAI1	TRIM50A	SLUGH2|SNA|SNAH|SNAIL|SNAIL1|dJ710H13.1	Affinity Capture-Western	physical	Ma X (2018)	PUBMED:29789583	9606	9606	Low Throughput	-	-	-	-	BIOGRID	Q86XT4	B7ZLG2|Q2M204	NP_001268379|NP_001268380|NP_835226	O95863	-	NP_005976	-	-	-	-	-	-	Homo sapiens	Homo sapiens
2691254	135892	6615	126435	112499	-	-	TRIM50	SNAI1	TRIM50A	SLUGH2|SNA|SNAH|SNAIL|SNAIL1|dJ710H13.1	Co-localization	physical	Ma X (2018)	PUBMED:29789583	9606	9606	Low Throughput	-	-	-	-	BIOGRID	Q86XT4	B7ZLG2|Q2M204	NP_001268379|NP_001268380|NP_835226	O95863	-	NP_005976	-	-	-	-	-	-	Homo sapiens	Homo sapiens
2691255	135892	6615	126435	112499	-	-	TRIM50	SNAI1	TRIM50A	SLUGH2|SNA|SNAH|SNAIL|SNAIL1|dJ710H13.1	Reconstituted Complex	physical	Ma X (2018)	PUBMED:29789583	9606	9606	Low Throughput	-	-	assayed using proteins produced by IVTT (in vitro transcription/translation)	-	BIOGRID	Q86XT4	B7ZLG2|Q2M204	NP_001268379|NP_001268380|NP_835226	O95863	-	NP_005976	-	-	-	-	-	-	Homo sapiens	Homo sapiens
2700407	88	6615	106603	112499	-	-	ACTN2	SNAI1	CMD1AA	SLUGH2|SNA|SNAH|SNAIL|SNAIL1|dJ710H13.1	Two-hybrid	physical	Luck K (2020)	PUBMED:32296183	9606	9606	High Throughput	-	-	This human reference interactome (HuRI) was generated by performing nine two-hybrid screens with the high confidence interactions determined by pairwise verification by quadruplicate retesting and sequence confirmation. This HI-III-20 dataset contains over 52,000 PPIs involving more than 8,000 proteins.	-	BIOGRID	P35609	Q59FD9|F6THM6	NP_001094|NP_001265272|NP_001265273	O95863	-	NP_005976	-	-	-	-	-	-	Homo sapiens	Homo sapiens
2702208	7205	6615	113056	112499	tcag7.1300	-	TRIP6	SNAI1	OIP-1|OIP1|TRIP-6|TRIP6i2|ZRP-1	SLUGH2|SNA|SNAH|SNAIL|SNAIL1|dJ710H13.1	Two-hybrid	physical	Luck K (2020)	PUBMED:32296183	9606	9606	High Throughput	-	-	This human reference interactome (HuRI) was generated by performing nine two-hybrid screens with the high confidence interactions determined by pairwise verification by quadruplicate retesting and sequence confirmation. This HI-III-20 dataset contains over 52,000 PPIs involving more than 8,000 proteins.	-	BIOGRID	Q15654	-	NP_003293	O95863	-	NP_005976	-	-	-	-	-	-	Homo sapiens	Homo sapiens
2704076	114327	6615	125313	112499	-	-	EFHC1	SNAI1	EJM1|dJ304B14.2	SLUGH2|SNA|SNAH|SNAIL|SNAIL1|dJ710H13.1	Two-hybrid	physical	Luck K (2020)	PUBMED:32296183	9606	9606	High Throughput	-	-	This human reference interactome (HuRI) was generated by performing nine two-hybrid screens with the high confidence interactions determined by pairwise verification by quadruplicate retesting and sequence confirmation. This HI-III-20 dataset contains over 52,000 PPIs involving more than 8,000 proteins.	-	BIOGRID	Q5JVL4	B2CKC5	NP_001165891|NP_060570	O95863	-	NP_005976	-	-	-	-	-	-	Homo sapiens	Homo sapiens
2715068	373	6615	106868	112499	-	-	TRIM23	SNAI1	ARD1|ARFD1|RNF46	SLUGH2|SNA|SNAH|SNAIL|SNAIL1|dJ710H13.1	Two-hybrid	physical	Luck K (2020)	PUBMED:32296183	9606	9606	High Throughput	-	-	This human reference interactome (HuRI) was generated by performing nine two-hybrid screens with the high confidence interactions determined by pairwise verification by quadruplicate retesting and sequence confirmation. This HI-III-20 dataset contains over 52,000 PPIs involving more than 8,000 proteins.	-	BIOGRID	P36406	-	NP_150231|NP_150230|NP_001647	O95863	-	NP_005976	-	-	-	-	-	-	Homo sapiens	Homo sapiens
2716289	2274	6615	108565	112499	-	-	FHL2	SNAI1	AAG11|DRAL|FHL-2|SLIM-3|SLIM3	SLUGH2|SNA|SNAH|SNAIL|SNAIL1|dJ710H13.1	Two-hybrid	physical	Luck K (2020)	PUBMED:32296183	9606	9606	High Throughput	-	-	This human reference interactome (HuRI) was generated by performing nine two-hybrid screens with the high confidence interactions determined by pairwise verification by quadruplicate retesting and sequence confirmation. This HI-III-20 dataset contains over 52,000 PPIs involving more than 8,000 proteins.	-	BIOGRID	Q14192	Q2XQU9|Q6I9R8|J3KNW4	NP_963851|NP_001361328|NP_001305824|NP_001034581|NP_963849|NP_001305823|NP_001305826|NP_001305827|NP_001441|NP_001305825|NP_001305828	O95863	-	NP_005976	-	-	-	-	-	-	Homo sapiens	Homo sapiens
2718186	11340	6615	116468	112499	RP11-421P11.3	-	EXOSC8	SNAI1	CIP3|EAP2|OIP2|PCH1C|RRP43|Rrp43p|bA421P11.3|p9	SLUGH2|SNA|SNAH|SNAIL|SNAIL1|dJ710H13.1	Two-hybrid	physical	Luck K (2020)	PUBMED:32296183	9606	9606	High Throughput	-	-	This human reference interactome (HuRI) was generated by performing nine two-hybrid screens with the high confidence interactions determined by pairwise verification by quadruplicate retesting and sequence confirmation. This HI-III-20 dataset contains over 52,000 PPIs involving more than 8,000 proteins.	-	BIOGRID	Q96B26	-	NP_852480	O95863	-	NP_005976	-	-	-	-	-	-	Homo sapiens	Homo sapiens
2719162	5204	6615	111226	112499	-	-	PFDN5	SNAI1	MM-1|MM1|PFD5	SLUGH2|SNA|SNAH|SNAIL|SNAIL1|dJ710H13.1	Two-hybrid	physical	Luck K (2020)	PUBMED:32296183	9606	9606	High Throughput	-	-	This human reference interactome (HuRI) was generated by performing nine two-hybrid screens with the high confidence interactions determined by pairwise verification by quadruplicate retesting and sequence confirmation. This HI-III-20 dataset contains over 52,000 PPIs involving more than 8,000 proteins.	-	BIOGRID	Q99471	-	NP_665904|NP_002615	O95863	-	NP_005976	-	-	-	-	-	-	Homo sapiens	Homo sapiens
2719884	6615	7186	112499	113038	-	-	SNAI1	TRAF2	SLUGH2|SNA|SNAH|SNAIL|SNAIL1|dJ710H13.1	MGC:45012|TRAP|TRAP3	Two-hybrid	physical	Luck K (2020)	PUBMED:32296183	9606	9606	High Throughput	-	-	This human reference interactome (HuRI) was generated by performing nine two-hybrid screens with the high confidence interactions determined by pairwise verification by quadruplicate retesting and sequence confirmation. This HI-III-20 dataset contains over 52,000 PPIs involving more than 8,000 proteins.	-	BIOGRID	O95863	-	NP_005976	Q12933	A0A024R8H5	NP_066961	-	-	-	-	-	-	Homo sapiens	Homo sapiens
2719885	6615	57511	112499	121575	-	RP11-304M3.3	SNAI1	COG6	SLUGH2|SNA|SNAH|SNAIL|SNAIL1|dJ710H13.1	CDG2L|COD2|SHNS	Two-hybrid	physical	Luck K (2020)	PUBMED:32296183	9606	9606	High Throughput	-	-	This human reference interactome (HuRI) was generated by performing nine two-hybrid screens with the high confidence interactions determined by pairwise verification by quadruplicate retesting and sequence confirmation. This HI-III-20 dataset contains over 52,000 PPIs involving more than 8,000 proteins.	-	BIOGRID	O95863	-	NP_005976	Q9Y2V7	A0A024RDW5	NP_001138551|NP_065802	-	-	-	-	-	-	Homo sapiens	Homo sapiens
2719886	6615	11146	112499	116318	-	-	SNAI1	GLMN	SLUGH2|SNA|SNAH|SNAIL|SNAIL1|dJ710H13.1	FAP|FAP48|FAP68|FKBPAP|GLML|GVM|VMGLOM	Two-hybrid	physical	Luck K (2020)	PUBMED:32296183	9606	9606	High Throughput	-	-	This human reference interactome (HuRI) was generated by performing nine two-hybrid screens with the high confidence interactions determined by pairwise verification by quadruplicate retesting and sequence confirmation. This HI-III-20 dataset contains over 52,000 PPIs involving more than 8,000 proteins.	-	BIOGRID	O95863	-	NP_005976	Q92990	B4DJ85	NP_001306612|NP_444504	-	-	-	-	-	-	Homo sapiens	Homo sapiens
2719887	6615	81851	112499	123602	-	-	SNAI1	KRTAP1-1	SLUGH2|SNA|SNAH|SNAIL|SNAIL1|dJ710H13.1	HB2A|KAP1.1|KAP1.1A|KAP1.1B|KAP1.6|KAP1.7|KRTAP1.1|KRTAP1A|hKAP1.7	Two-hybrid	physical	Luck K (2020)	PUBMED:32296183	9606	9606	High Throughput	-	-	This human reference interactome (HuRI) was generated by performing nine two-hybrid screens with the high confidence interactions determined by pairwise verification by quadruplicate retesting and sequence confirmation. This HI-III-20 dataset contains over 52,000 PPIs involving more than 8,000 proteins.	-	BIOGRID	O95863	-	NP_005976	Q07627	-	NP_112229	-	-	-	-	-	-	Homo sapiens	Homo sapiens
2719888	6615	440295	112499	136446	-	-	SNAI1	GOLGA6L9	SLUGH2|SNA|SNAH|SNAIL|SNAIL1|dJ710H13.1	GOLGA6L20	Two-hybrid	physical	Luck K (2020)	PUBMED:32296183	9606	9606	High Throughput	-	-	This human reference interactome (HuRI) was generated by performing nine two-hybrid screens with the high confidence interactions determined by pairwise verification by quadruplicate retesting and sequence confirmation. This HI-III-20 dataset contains over 52,000 PPIs involving more than 8,000 proteins.	-	BIOGRID	O95863	-	NP_005976	A6NEM1	A0A087WXJ1	NP_001278349|NP_937824	-	-	-	-	-	-	Homo sapiens	Homo sapiens
2719889	6615	89	112499	106604	-	-	SNAI1	ACTN3	SLUGH2|SNA|SNAH|SNAIL|SNAIL1|dJ710H13.1	-	Two-hybrid	physical	Luck K (2020)	PUBMED:32296183	9606	9606	High Throughput	-	-	This human reference interactome (HuRI) was generated by performing nine two-hybrid screens with the high confidence interactions determined by pairwise verification by quadruplicate retesting and sequence confirmation. This HI-III-20 dataset contains over 52,000 PPIs involving more than 8,000 proteins.	-	BIOGRID	O95863	-	NP_005976	Q08043	B4DZQ2|A0A087WSZ2	NP_001245300|NP_001095	-	-	-	-	-	-	Homo sapiens	Homo sapiens
2765969	23476	6615	117036	112499	-	-	BRD4	SNAI1	CAP|HUNK1|HUNKI|MCAP	SLUGH2|SNA|SNAH|SNAIL|SNAIL1|dJ710H13.1	Affinity Capture-Western	physical	Qin ZY (2019)	PUBMED:31311807	9606	9606	Low Throughput	-	-	-	-	BIOGRID	O60885	-	NP_001317313|NP_490597|NP_001366221|NP_001366220|NP_055114	O95863	-	NP_005976	-	-	-	-	-	-	Homo sapiens	Homo sapiens
2765970	6615	23476	112499	117036	-	-	SNAI1	BRD4	SLUGH2|SNA|SNAH|SNAIL|SNAIL1|dJ710H13.1	CAP|HUNK1|HUNKI|MCAP	Affinity Capture-Western	physical	Qin ZY (2019)	PUBMED:31311807	9606	9606	Low Throughput	-	-	-	-	BIOGRID	O95863	-	NP_005976	O60885	-	NP_001317313|NP_490597|NP_001366221|NP_001366220|NP_055114	-	-	-	-	-	-	Homo sapiens	Homo sapiens
2765971	6615	8019	112499	113715	-	RP11-374P20.3	SNAI1	BRD3	SLUGH2|SNA|SNAH|SNAIL|SNAIL1|dJ710H13.1	ORFX|RING3L	Affinity Capture-Western	physical	Qin ZY (2019)	PUBMED:31311807	9606	9606	Low Throughput	-	-	-	-	BIOGRID	O95863	-	NP_005976	Q15059	A0A024R8H6	NP_031397	-	-	-	-	-	-	Homo sapiens	Homo sapiens
2765972	6615	6046	112499	111973	-	DADB-17J1.3	SNAI1	BRD2	SLUGH2|SNA|SNAH|SNAIL|SNAIL1|dJ710H13.1	D6S113E|FSH|FSRG1|NAT|RING3|RNF3	Affinity Capture-Western	physical	Qin ZY (2019)	PUBMED:31311807	9606	9606	Low Throughput	-	-	-	-	BIOGRID	O95863	-	NP_005976	P25440	X5CF57|A0A024RCR5	NP_001186384|NP_005095|NP_001278915|NP_001106653|NP_001186385	-	-	-	-	-	-	Homo sapiens	Homo sapiens
2765974	6615	144699	112499	126870	-	-	SNAI1	FBXL14	SLUGH2|SNA|SNAH|SNAIL|SNAIL1|dJ710H13.1	Fbl14	Affinity Capture-Western	physical	Qin ZY (2019)	PUBMED:31311807	9606	9606	Low Throughput	-	-	-	-	BIOGRID	O95863	-	NP_005976	Q8N1E6	-	NP_689654	-	-	-	-	-	-	Homo sapiens	Homo sapiens
2765975	6615	8945	112499	114457	-	RP11-529I10.2	SNAI1	BTRC	SLUGH2|SNA|SNAH|SNAIL|SNAIL1|dJ710H13.1	BETA-TRCP|FBW1A|FBXW1|FBXW1A|FWD1|bTrCP|bTrCP1|betaTrCP	Affinity Capture-Western	physical	Qin ZY (2019)	PUBMED:31311807	9606	9606	Low Throughput	-	-	-	-	BIOGRID	O95863	-	NP_005976	Q9Y297	B2R8L3|B7Z3H4|Q68DS0	NP_003930|NP_378663|NP_001243785	-	-	-	-	-	-	Homo sapiens	Homo sapiens
2765976	144699	6615	126870	112499	-	-	FBXL14	SNAI1	Fbl14	SLUGH2|SNA|SNAH|SNAIL|SNAIL1|dJ710H13.1	Affinity Capture-Western	physical	Qin ZY (2019)	PUBMED:31311807	9606	9606	Low Throughput	-	-	Source of FBXL14 not clear	-	BIOGRID	Q8N1E6	-	NP_689654	O95863	-	NP_005976	-	-	-	-	-	-	Homo sapiens	Homo sapiens
2765977	2932	6615	109187	112499	-	-	GSK3B	SNAI1	-	SLUGH2|SNA|SNAH|SNAIL|SNAIL1|dJ710H13.1	Biochemical Activity	physical	Qin ZY (2019)	PUBMED:31311807	9606	9606	Low Throughput	-	Phosphorylation	-	-	BIOGRID	P49841	Q6FI27	NP_001139628|NP_001341525|NP_002084	O95863	-	NP_005976	-	-	-	-	-	-	Homo sapiens	Homo sapiens
2766534	9960	6615	115285	112499	-	-	USP3	SNAI1	SIH003|UBP	SLUGH2|SNA|SNAH|SNAIL|SNAIL1|dJ710H13.1	Affinity Capture-Western	physical	Fan L (2019)	PUBMED:31266817	9606	9606	Low Throughput	-	-	-	-	BIOGRID	Q9Y6I4	-	NP_006528|NP_001243631	O95863	-	NP_005976	-	-	-	-	-	-	Homo sapiens	Homo sapiens
2766535	6615	9960	112499	115285	-	-	SNAI1	USP3	SLUGH2|SNA|SNAH|SNAIL|SNAIL1|dJ710H13.1	SIH003|UBP	Affinity Capture-Western	physical	Fan L (2019)	PUBMED:31266817	9606	9606	Low Throughput	-	-	-	-	BIOGRID	O95863	-	NP_005976	Q9Y6I4	-	NP_006528|NP_001243631	-	-	-	-	-	-	Homo sapiens	Homo sapiens
2766536	9960	6615	115285	112499	-	-	USP3	SNAI1	SIH003|UBP	SLUGH2|SNA|SNAH|SNAIL|SNAIL1|dJ710H13.1	Biochemical Activity	physical	Fan L (2019)	PUBMED:31266817	9606	9606	Low Throughput	-	Deubiquitination	in vitro deubiquitination with purified USP3 as deubiquitinase and ubiquitinated Snail purified from human cells as substrate	-	BIOGRID	Q9Y6I4	-	NP_006528|NP_001243631	O95863	-	NP_005976	-	-	-	-	-	-	Homo sapiens	Homo sapiens
2776387	6615	9099	112499	114553	-	-	SNAI1	USP2	SLUGH2|SNA|SNAH|SNAIL|SNAIL1|dJ710H13.1	UBP41|USP9	Affinity Capture-Western	physical	Xiao Z (2020)	PUBMED:31911859	9606	9606	Low Throughput	-	-	-	-	BIOGRID	O95863	-	NP_005976	O75604	-	NP_004196|NP_741994|NP_001230688	-	-	-	-	-	-	Homo sapiens	Homo sapiens
2776388	6615	9960	112499	115285	-	-	SNAI1	USP3	SLUGH2|SNA|SNAH|SNAIL|SNAIL1|dJ710H13.1	SIH003|UBP	Affinity Capture-Western	physical	Xiao Z (2020)	PUBMED:31911859	9606	9606	Low Throughput	-	-	-	-	BIOGRID	O95863	-	NP_005976	Q9Y6I4	-	NP_006528|NP_001243631	-	-	-	-	-	-	Homo sapiens	Homo sapiens
2776389	6615	7874	112499	113622	-	-	SNAI1	USP7	SLUGH2|SNA|SNAH|SNAIL|SNAIL1|dJ710H13.1	HAUSP|TEF1	Affinity Capture-Western	physical	Xiao Z (2020)	PUBMED:31911859	9606	9606	Low Throughput	-	-	-	-	BIOGRID	O95863	-	NP_005976	Q93009	B7ZAX6|Q6U8A4|B7Z855	NP_001308787|NP_003461|NP_001273387|NP_001273386	-	-	-	-	-	-	Homo sapiens	Homo sapiens
2776390	6615	9100	112499	114554	-	-	SNAI1	USP10	SLUGH2|SNA|SNAH|SNAIL|SNAIL1|dJ710H13.1	UBPO	Affinity Capture-Western	physical	Xiao Z (2020)	PUBMED:31911859	9606	9606	Low Throughput	-	-	-	-	BIOGRID	O95863	-	NP_005976	Q14694	-	NP_005144|NP_001259004	-	-	-	-	-	-	Homo sapiens	Homo sapiens
2776391	6615	8237	112499	113866	-	RP4-659F15.2	SNAI1	USP11	SLUGH2|SNA|SNAH|SNAIL|SNAIL1|dJ710H13.1	UHX1	Affinity Capture-Western	physical	Xiao Z (2020)	PUBMED:31911859	9606	9606	Low Throughput	-	-	-	-	BIOGRID	O95863	-	NP_005976	P51784	B4DGK3	NP_004642|NP_001358001	-	-	-	-	-	-	Homo sapiens	Homo sapiens
2776392	6615	10868	112499	116077	-	-	SNAI1	USP20	SLUGH2|SNA|SNAH|SNAIL|SNAIL1|dJ710H13.1	LSFR3A|VDU2|hVDU2	Affinity Capture-Western	physical	Xiao Z (2020)	PUBMED:31911859	9606	9606	Low Throughput	-	-	-	-	BIOGRID	O95863	-	NP_005976	Q9Y2K6	-	NP_006667|NP_001103773|NP_001008563	-	-	-	-	-	-	Homo sapiens	Homo sapiens
2776393	6615	27005	112499	117950	-	RP11-297K8.3	SNAI1	USP21	SLUGH2|SNA|SNAH|SNAIL|SNAIL1|dJ710H13.1	USP16|USP23	Affinity Capture-Western	physical	Xiao Z (2020)	PUBMED:31911859	9606	9606	Low Throughput	-	-	-	-	BIOGRID	O95863	-	NP_005976	Q9UK80	-	NP_001014443|NP_036607|NP_001306777|NP_001306776	-	-	-	-	-	-	Homo sapiens	Homo sapiens
2776394	6615	10713	112499	115939	-	CGI-21	SNAI1	USP39	SLUGH2|SNA|SNAH|SNAIL|SNAIL1|dJ710H13.1	65K|HSPC332|SAD1|SNRNP65	Affinity Capture-Western	physical	Xiao Z (2020)	PUBMED:31911859	9606	9606	Low Throughput	-	-	-	-	BIOGRID	O95863	-	NP_005976	Q53GS9	A0A087X1B2|B3KPG7|B7Z7L9|B3KMG1	NP_001243654|NP_001243655|NP_006581|NP_001243657|NP_001243656	-	-	-	-	-	-	Homo sapiens	Homo sapiens
2776395	6615	124739	112499	125884	-	-	SNAI1	USP43	SLUGH2|SNA|SNAH|SNAIL|SNAIL1|dJ710H13.1	-	Affinity Capture-Western	physical	Xiao Z (2020)	PUBMED:31911859	9606	9606	Low Throughput	-	-	-	-	BIOGRID	O95863	-	NP_005976	Q70EL4	-	NP_001254505|NP_694942	-	-	-	-	-	-	Homo sapiens	Homo sapiens
2776396	6615	9924	112499	115252	-	-	SNAI1	PAN2	SLUGH2|SNA|SNAH|SNAIL|SNAIL1|dJ710H13.1	USP52	Affinity Capture-Western	physical	Xiao Z (2020)	PUBMED:31911859	9606	9606	Low Throughput	-	-	-	-	BIOGRID	O95863	-	NP_005976	Q504Q3	-	NP_055686|NP_001120932|NP_001159751	-	-	-	-	-	-	Homo sapiens	Homo sapiens
2776397	6615	54764	112499	120139	-	RP11-298J20.4	SNAI1	ZRANB1	SLUGH2|SNA|SNAH|SNAIL|SNAIL1|dJ710H13.1	TRABID	Affinity Capture-Western	physical	Xiao Z (2020)	PUBMED:31911859	9606	9606	Low Throughput	-	-	-	-	BIOGRID	O95863	-	NP_005976	Q9UGI0	-	NP_060050	-	-	-	-	-	-	Homo sapiens	Homo sapiens
2776398	6615	55432	112499	120666	-	RP11-164O23.1	SNAI1	YOD1	SLUGH2|SNA|SNAH|SNAIL|SNAIL1|dJ710H13.1	DUBA8|OTUD2|PRO0907	Affinity Capture-Western	physical	Xiao Z (2020)	PUBMED:31911859	9606	9606	Low Throughput	-	-	-	-	BIOGRID	O95863	-	NP_005976	Q5VVQ6	-	NP_061036|NP_001263249	-	-	-	-	-	-	Homo sapiens	Homo sapiens
2776399	6615	55611	112499	120751	-	HSPC263	SNAI1	OTUB1	SLUGH2|SNA|SNAH|SNAIL|SNAIL1|dJ710H13.1	OTB1|OTU1	Affinity Capture-Western	physical	Xiao Z (2020)	PUBMED:31911859	9606	9606	Low Throughput	-	-	-	-	BIOGRID	O95863	-	NP_005976	Q96FW1	B3KUV5	NP_060140	-	-	-	-	-	-	Homo sapiens	Homo sapiens
2776400	6615	78990	112499	122461	-	-	SNAI1	OTUB2	SLUGH2|SNA|SNAH|SNAIL|SNAIL1|dJ710H13.1	C14orf137|OTB2|OTU2	Affinity Capture-Western	physical	Xiao Z (2020)	PUBMED:31911859	9606	9606	Low Throughput	-	-	-	-	BIOGRID	O95863	-	NP_005976	Q96DC9	-	NP_075601	-	-	-	-	-	-	Homo sapiens	Homo sapiens
2776401	6615	220213	112499	128638	-	-	SNAI1	OTUD1	SLUGH2|SNA|SNAH|SNAIL|SNAIL1|dJ710H13.1	DUBA7|OTDC1	Affinity Capture-Western	physical	Xiao Z (2020)	PUBMED:31911859	9606	9606	Low Throughput	-	-	-	-	BIOGRID	O95863	-	NP_005976	Q5VV17	-	NP_001138845	-	-	-	-	-	-	Homo sapiens	Homo sapiens
2776402	6615	54726	112499	120112	-	-	SNAI1	OTUD4	SLUGH2|SNA|SNAH|SNAIL|SNAIL1|dJ710H13.1	DUBA6|HIN1|HSHIN1	Affinity Capture-Western	physical	Xiao Z (2020)	PUBMED:31911859	9606	9606	Low Throughput	-	-	-	-	BIOGRID	O95863	-	NP_005976	Q01804	-	NP_001096123|NP_059963|NP_001352986	-	-	-	-	-	-	Homo sapiens	Homo sapiens
2776403	6615	9929	112499	115257	-	RP3-508I15.17-002	SNAI1	JOSD1	SLUGH2|SNA|SNAH|SNAIL|SNAIL1|dJ710H13.1	dJ508I15.2	Affinity Capture-Western	physical	Xiao Z (2020)	PUBMED:31911859	9606	9606	Low Throughput	-	-	-	-	BIOGRID	O95863	-	NP_005976	Q15040	A0A024R1P5	NP_055691|NP_001347165|NP_001347164	-	-	-	-	-	-	Homo sapiens	Homo sapiens
2776404	6615	126119	112499	125956	-	SBBI54	SNAI1	JOSD2	SLUGH2|SNA|SNAH|SNAIL|SNAIL1|dJ710H13.1	-	Affinity Capture-Western	physical	Xiao Z (2020)	PUBMED:31911859	9606	9606	Low Throughput	-	-	-	-	BIOGRID	O95863	-	NP_005976	Q8TAC2	A0A024R4G2|Q7Z7N5	NP_001257570|NP_612207|NP_001257569|NP_001257568|NP_001257615	-	-	-	-	-	-	Homo sapiens	Homo sapiens
2776405	6615	79184	112499	122599	-	RP11-143H17.2	SNAI1	BRCC3	SLUGH2|SNA|SNAH|SNAIL|SNAIL1|dJ710H13.1	BRCC36|C6.1A|CXorf53	Affinity Capture-Western	physical	Xiao Z (2020)	PUBMED:31911859	9606	9606	Low Throughput	-	-	-	-	BIOGRID	O95863	-	NP_005976	P46736	-	NP_001229569|NP_001018065|NP_077308	-	-	-	-	-	-	Homo sapiens	Homo sapiens
2776406	6615	10980	112499	116176	-	-	SNAI1	COPS6	SLUGH2|SNA|SNAH|SNAIL|SNAIL1|dJ710H13.1	CSN6|MOV34-34KD	Affinity Capture-Western	physical	Xiao Z (2020)	PUBMED:31911859	9606	9606	Low Throughput	-	-	-	-	BIOGRID	O95863	-	NP_005976	Q7L5N1	-	NP_006824	-	-	-	-	-	-	Homo sapiens	Homo sapiens
2776407	6615	57663	112499	121696	-	-	SNAI1	USP29	SLUGH2|SNA|SNAH|SNAIL|SNAIL1|dJ710H13.1	HOM-TES-84/86	Affinity Capture-Western	physical	Xiao Z (2020)	PUBMED:31911859	9606	9606	Low Throughput	-	-	-	-	BIOGRID	O95863	-	NP_005976	Q9HBJ7	-	NP_065954	-	-	-	-	-	-	Homo sapiens	Homo sapiens
2776408	6615	57602	112499	121651	-	-	SNAI1	USP36	SLUGH2|SNA|SNAH|SNAIL|SNAIL1|dJ710H13.1	DUB1	Affinity Capture-Western	physical	Xiao Z (2020)	PUBMED:31911859	9606	9606	Low Throughput	-	-	-	-	BIOGRID	O95863	-	NP_005976	Q9P275	A0A024R8V6	NP_001372108|NP_079366|NP_001372103|NP_001372102|NP_001372101|NP_001372100|NP_001372107|NP_001372098|NP_001372105|NP_001372104|NP_001372099|NP_001372109|NP_001308220|NP_001372106	-	-	-	-	-	-	Homo sapiens	Homo sapiens
2776409	6615	57695	112499	121720	-	-	SNAI1	USP37	SLUGH2|SNA|SNAH|SNAIL|SNAIL1|dJ710H13.1	-	Affinity Capture-Western	physical	Xiao Z (2020)	PUBMED:31911859	9606	9606	Low Throughput	-	-	-	-	BIOGRID	O95863	-	NP_005976	Q86T82	A0A024R416	NP_065986	-	-	-	-	-	-	Homo sapiens	Homo sapiens
2776410	57663	6615	121696	112499	-	-	USP29	SNAI1	HOM-TES-84/86	SLUGH2|SNA|SNAH|SNAIL|SNAIL1|dJ710H13.1	Affinity Capture-Western	physical	Xiao Z (2020)	PUBMED:31911859	9606	9606	Low Throughput	-	-	-	-	BIOGRID	Q9HBJ7	-	NP_065954	O95863	-	NP_005976	-	-	-	-	-	-	Homo sapiens	Homo sapiens
2776411	57602	6615	121651	112499	-	-	USP36	SNAI1	DUB1	SLUGH2|SNA|SNAH|SNAIL|SNAIL1|dJ710H13.1	Affinity Capture-Western	physical	Xiao Z (2020)	PUBMED:31911859	9606	9606	Low Throughput	-	-	-	-	BIOGRID	Q9P275	A0A024R8V6	NP_001372108|NP_079366|NP_001372103|NP_001372102|NP_001372101|NP_001372100|NP_001372107|NP_001372098|NP_001372105|NP_001372104|NP_001372099|NP_001372109|NP_001308220|NP_001372106	O95863	-	NP_005976	-	-	-	-	-	-	Homo sapiens	Homo sapiens
2776412	57695	6615	121720	112499	-	-	USP37	SNAI1	-	SLUGH2|SNA|SNAH|SNAIL|SNAIL1|dJ710H13.1	Affinity Capture-Western	physical	Xiao Z (2020)	PUBMED:31911859	9606	9606	Low Throughput	-	-	-	-	BIOGRID	Q86T82	A0A024R416	NP_065986	O95863	-	NP_005976	-	-	-	-	-	-	Homo sapiens	Homo sapiens
2776413	57695	6615	121720	112499	-	-	USP37	SNAI1	-	SLUGH2|SNA|SNAH|SNAIL|SNAIL1|dJ710H13.1	Reconstituted Complex	physical	Xiao Z (2020)	PUBMED:31911859	9606	9606	Low Throughput	-	-	-	-	BIOGRID	Q86T82	A0A024R416	NP_065986	O95863	-	NP_005976	-	-	-	-	-	-	Homo sapiens	Homo sapiens
2776414	57695	6615	121720	112499	-	-	USP37	SNAI1	-	SLUGH2|SNA|SNAH|SNAIL|SNAIL1|dJ710H13.1	Biochemical Activity	physical	Xiao Z (2020)	PUBMED:31911859	9606	9606	Low Throughput	-	Deubiquitination	in vitro deubiquitination with USP37 as deubiquitinase and ubiquitinated SNAI1 purified from cell lysates as substrate	-	BIOGRID	Q86T82	A0A024R416	NP_065986	O95863	-	NP_005976	-	-	-	-	-	-	Homo sapiens	Homo sapiens
2787632	6615	4001	112499	110187	-	-	SNAI1	LMNB1	SLUGH2|SNA|SNAH|SNAIL|SNAIL1|dJ710H13.1	ADLD|LMN|LMN2|LMNB	Proximity Label-MS	physical	Fasci D (2018)	PUBMED:30021884	9606	9606	High Throughput	-	-	interaction identified using XL-MS (cross-linking mass spectrometry): unfractionated cells or TX100-insoluble fractions from cells were treated with cross-linker and cross-linked proteins were identified by mass-spectrometry; interaction is undirectional; therefore bait and prey/hit have been assigned arbitrarily; interactions with FDRs (false discovery rates) of 1% or less were reported; this in…	-	BIOGRID	O95863	-	NP_005976	P20700	B4DZT3	NP_001185486|NP_005564	-	-	-	-	-	-	Homo sapiens	Homo sapiens
2878084	57695	6615	121720	112499	-	-	USP37	SNAI1	-	SLUGH2|SNA|SNAH|SNAIL|SNAIL1|dJ710H13.1	Affinity Capture-Western	physical	Cai J (2020)	PUBMED:31998374	9606	9606	Low Throughput	-	-	-	-	BIOGRID	Q86T82	A0A024R416	NP_065986	O95863	-	NP_005976	-	-	-	-	-	-	Homo sapiens	Homo sapiens
2878085	6615	57695	112499	121720	-	-	SNAI1	USP37	SLUGH2|SNA|SNAH|SNAIL|SNAIL1|dJ710H13.1	-	Affinity Capture-Western	physical	Cai J (2020)	PUBMED:31998374	9606	9606	Low Throughput	-	-	Source of Snail not clear	-	BIOGRID	O95863	-	NP_005976	Q86T82	A0A024R416	NP_065986	-	-	-	-	-	-	Homo sapiens	Homo sapiens
2878086	6615	57695	112499	121720	-	-	SNAI1	USP37	SLUGH2|SNA|SNAH|SNAIL|SNAIL1|dJ710H13.1	-	Reconstituted Complex	physical	Cai J (2020)	PUBMED:31998374	9606	9606	Low Throughput	-	-	Source of Snail not clear	-	BIOGRID	O95863	-	NP_005976	Q86T82	A0A024R416	NP_065986	-	-	-	-	-	-	Homo sapiens	Homo sapiens
2892606	6615	56254	112499	121119	-	-	SNAI1	RNF20	SLUGH2|SNA|SNAH|SNAIL|SNAIL1|dJ710H13.1	BRE1|BRE1A|hBRE1	Affinity Capture-Western	physical	Wang D (2020)	PUBMED:33364200	9606	9606	Low Throughput	-	-	-	-	BIOGRID	O95863	-	NP_005976	Q5VTR2	-	NP_062538	-	-	-	-	-	-	Homo sapiens	Homo sapiens
2892607	56254	6615	121119	112499	-	-	RNF20	SNAI1	BRE1|BRE1A|hBRE1	SLUGH2|SNA|SNAH|SNAIL|SNAIL1|dJ710H13.1	Affinity Capture-Western	physical	Wang D (2020)	PUBMED:33364200	9606	9606	Low Throughput	-	-	-	-	BIOGRID	Q5VTR2	-	NP_062538	O95863	-	NP_005976	-	-	-	-	-	-	Homo sapiens	Homo sapiens
2910532	10413	6615	115684	112499	-	-	YAP1	SNAI1	COB1|YAP|YAP2|YAP65|YKI	SLUGH2|SNA|SNAH|SNAIL|SNAIL1|dJ710H13.1	Affinity Capture-Western	physical	Yu S (2019)	PUBMED:31827075	9606	9606	Low Throughput	-	-	-	-	BIOGRID	P46937	A0A024R3E4|Q86T74|K0KVU2	NP_001269030|NP_001181974|NP_001123617|NP_001269026|NP_001269029|NP_001269028|NP_001269027|NP_006097|NP_001181973	O95863	-	NP_005976	-	-	-	-	-	-	Homo sapiens	Homo sapiens
2935591	6737	6615	112615	112499	-	-	TRIM21	SNAI1	RNF81|RO52|Ro/SSA|SSA|SSA1	SLUGH2|SNA|SNAH|SNAIL|SNAIL1|dJ710H13.1	Reconstituted Complex	physical	Jin Y (2020)	PUBMED:31622717	9606	9606	Low Throughput	-	-	assayed using GST (glutathione S-transferase) pull-down experiments	-	BIOGRID	P19474	-	NP_003132	O95863	-	NP_005976	-	-	-	-	-	-	Homo sapiens	Homo sapiens
2935592	6737	6615	112615	112499	-	-	TRIM21	SNAI1	RNF81|RO52|Ro/SSA|SSA|SSA1	SLUGH2|SNA|SNAH|SNAIL|SNAIL1|dJ710H13.1	Affinity Capture-Western	physical	Jin Y (2020)	PUBMED:31622717	9606	9606	Low Throughput	-	-	-	-	BIOGRID	P19474	-	NP_003132	O95863	-	NP_005976	-	-	-	-	-	-	Homo sapiens	Homo sapiens
2935593	6615	6737	112499	112615	-	-	SNAI1	TRIM21	SLUGH2|SNA|SNAH|SNAIL|SNAIL1|dJ710H13.1	RNF81|RO52|Ro/SSA|SSA|SSA1	Affinity Capture-Western	physical	Jin Y (2020)	PUBMED:31622717	9606	9606	Low Throughput	-	-	-	-	BIOGRID	O95863	-	NP_005976	P19474	-	NP_003132	-	-	-	-	-	-	Homo sapiens	Homo sapiens
2936411	6615	25831	112499	117359	-	-	SNAI1	HECTD1	SLUGH2|SNA|SNAH|SNAIL|SNAIL1|dJ710H13.1	EULIR	Affinity Capture-Western	physical	Wang X (2020)	PUBMED:32319576	9606	9606	Low Throughput	-	-	-	-	BIOGRID	O95863	-	NP_005976	Q9ULT8	-	NP_056197	-	-	-	-	-	-	Homo sapiens	Homo sapiens
2936921	6615	1387	112499	107777	-	-	SNAI1	CREBBP	SLUGH2|SNA|SNAH|SNAIL|SNAIL1|dJ710H13.1	CBP|KAT3A|RSTS	Affinity Capture-Western	physical	Li HM (2020)	PUBMED:32494626	9606	9606	Low Throughput	-	-	-	-	BIOGRID	O95863	-	NP_005976	Q92793	-	NP_001073315|NP_004371	-	-	-	-	-	-	Homo sapiens	Homo sapiens
2936922	6615	2033	112499	108347	-	RP1-85F18.1	SNAI1	EP300	SLUGH2|SNA|SNAH|SNAIL|SNAIL1|dJ710H13.1	KAT3B|RSTS2|p300	Affinity Capture-Western	physical	Li HM (2020)	PUBMED:32494626	9606	9606	Low Throughput	-	-	-	-	BIOGRID	O95863	-	NP_005976	Q09472	Q7Z6C1	NP_001349772|NP_001420	-	-	-	-	-	-	Homo sapiens	Homo sapiens
2936923	6615	3837	112499	110035	-	-	SNAI1	KPNB1	SLUGH2|SNA|SNAH|SNAIL|SNAIL1|dJ710H13.1	IMB1|IPO1|IPOB|Impnb|NTF97	Reconstituted Complex	physical	Li HM (2020)	PUBMED:32494626	9606	9606	Low Throughput	-	-	-	-	BIOGRID	O95863	-	NP_005976	Q14974	B7Z752	NP_001263382|NP_002256	-	-	-	-	-	-	Homo sapiens	Homo sapiens
2936950	23321	6615	116910	112499	-	-	TRIM2	SNAI1	CMT2R|RNF86	SLUGH2|SNA|SNAH|SNAIL|SNAIL1|dJ710H13.1	Affinity Capture-Western	physical	Lin Z (2020)	PUBMED:32536816	9606	9606	Low Throughput	-	-	-	-	BIOGRID	Q9C040	-	NP_001362420|NP_001362454|NP_001362449|NP_001362448|NP_001362446|NP_001362445|NP_001362444|NP_001362443|NP_001362442|NP_001362441|NP_001289623|NP_001289622|NP_001289621|NP_001337984|NP_001337985|NP_001337986|NP_001337983|NP_056086|NP_001362417|NP_001362418|NP_001362419|NP_001362451|NP_001362452|NP_001123539	O95863	-	NP_005976	-	-	-	-	-	-	Homo sapiens	Homo sapiens
2936951	6615	23321	112499	116910	-	-	SNAI1	TRIM2	SLUGH2|SNA|SNAH|SNAIL|SNAIL1|dJ710H13.1	CMT2R|RNF86	Affinity Capture-Western	physical	Lin Z (2020)	PUBMED:32536816	9606	9606	Low Throughput	-	-	-	-	BIOGRID	O95863	-	NP_005976	Q9C040	-	NP_001362420|NP_001362454|NP_001362449|NP_001362448|NP_001362446|NP_001362445|NP_001362444|NP_001362443|NP_001362442|NP_001362441|NP_001289623|NP_001289622|NP_001289621|NP_001337984|NP_001337985|NP_001337986|NP_001337983|NP_056086|NP_001362417|NP_001362418|NP_001362419|NP_001362451|NP_001362452|NP_001123539	-	-	-	-	-	-	Homo sapiens	Homo sapiens
2971369	26263	6615	117649	112499	-	-	FBXO22	SNAI1	FBX22|FISTC1	SLUGH2|SNA|SNAH|SNAIL|SNAIL1|dJ710H13.1	Biochemical Activity	physical	Sun R (2018)	PUBMED:29945959	9606	9606	Low Throughput	-	Ubiquitination	in vitro ubiquitination with UBE1 as E1, UbcH5b as E2, an FBXO22-associated complex immunoprecipitated from cells as E3 with FBXO22 presumably as the substrate recognition component as E3 (and with Cul1, Skp1 and Rbx1 as presumed co-immunoprecipitated components) and SNAIL as substrate	-	BIOGRID	Q8NEZ5	-	NP_036302|NP_671717	O95863	-	NP_005976	-	-	-	-	-	-	Homo sapiens	Homo sapiens
2971410	6615	11274	112499	116430	-	-	SNAI1	USP18	SLUGH2|SNA|SNAH|SNAIL|SNAIL1|dJ710H13.1	ISG43|UBP43	Affinity Capture-Western	physical	Huang F (2020)	PUBMED:32742193	9606	9606	Low Throughput	-	-	-	-	BIOGRID	O95863	-	NP_005976	Q9UMW8	-	NP_059110	-	-	-	-	-	-	Homo sapiens	Homo sapiens
2971411	11274	6615	116430	112499	-	-	USP18	SNAI1	ISG43|UBP43	SLUGH2|SNA|SNAH|SNAIL|SNAIL1|dJ710H13.1	Affinity Capture-Western	physical	Huang F (2020)	PUBMED:32742193	9606	9606	Low Throughput	-	-	-	-	BIOGRID	Q9UMW8	-	NP_059110	O95863	-	NP_005976	-	-	-	-	-	-	Homo sapiens	Homo sapiens
2971885	6615	8405	112499	113993	-	-	SNAI1	SPOP	SLUGH2|SNA|SNAH|SNAIL|SNAIL1|dJ710H13.1	BTBD32|TEF2	Affinity Capture-Western	physical	Lv W (2020)	PUBMED:32736710	9606	9606	Low Throughput	-	-	-	-	BIOGRID	O95863	-	NP_005976	O43791	-	NP_001007227|NP_001357659|NP_001007230|NP_001007231|NP_001007229|NP_001007228|NP_001357661|NP_001357660|NP_003554	-	-	-	-	-	-	Homo sapiens	Homo sapiens
2971886	8405	6615	113993	112499	-	-	SPOP	SNAI1	BTBD32|TEF2	SLUGH2|SNA|SNAH|SNAIL|SNAIL1|dJ710H13.1	Affinity Capture-Western	physical	Lv W (2020)	PUBMED:32736710	9606	9606	Low Throughput	-	-	-	-	BIOGRID	O43791	-	NP_001007227|NP_001357659|NP_001007230|NP_001007231|NP_001007229|NP_001007228|NP_001357661|NP_001357660|NP_003554	O95863	-	NP_005976	-	-	-	-	-	-	Homo sapiens	Homo sapiens
2974119	80204	6615	123173	112499	UG063H01	-	FBXO11	SNAI1	FBX11|PRMT9|UBR6|VIT1	SLUGH2|SNA|SNAH|SNAIL|SNAIL1|dJ710H13.1	Affinity Capture-Western	physical	Wei M (2020)	PUBMED:33099085	9606	9606	Low Throughput	-	-	Sources of SNAIL and FBXO11 not clear	-	BIOGRID	Q86XK2	-	NP_001361254|NP_079409|NP_001177203	O95863	-	NP_005976	-	-	-	-	-	-	Homo sapiens	Homo sapiens
2974121	6615	80204	112499	123173	-	UG063H01	SNAI1	FBXO11	SLUGH2|SNA|SNAH|SNAIL|SNAIL1|dJ710H13.1	FBX11|PRMT9|UBR6|VIT1	Affinity Capture-Western	physical	Wei M (2020)	PUBMED:33099085	9606	9606	Low Throughput	-	-	Sources of SNAIL and FBXO11 not clear	-	BIOGRID	O95863	-	NP_005976	Q86XK2	-	NP_001361254|NP_079409|NP_001177203	-	-	-	-	-	-	Homo sapiens	Homo sapiens
2974122	6615	57447	112499	121520	-	-	SNAI1	NDRG2	SLUGH2|SNA|SNAH|SNAIL|SNAIL1|dJ710H13.1	SYLD	Affinity Capture-Western	physical	Wei M (2020)	PUBMED:33099085	9606	9606	Low Throughput	-	-	Sources of NDRG2 and SNAIL not clear	-	BIOGRID	O95863	-	NP_005976	Q9UN36	-	NP_001307258|NP_001341499|NP_001341498|NP_001341496|NP_001341493|NP_963293|NP_001341490|NP_001341497|NP_963294|NP_001341495|NP_001341494|NP_001269144|NP_001269145|NP_001269140|NP_001269141|NP_001269142|NP_001269143|NP_963831|NP_963833|NP_963832|NP_963835|NP_963834|NP_057334|NP_001341488|NP_001341489|NP_001341487|NP_001341491	-	-	-	-	-	-	Homo sapiens	Homo sapiens
2977003	8667	6615	114216	112499	-	-	EIF3H	SNAI1	EIF3S3|eIF3-gamma|eIF3-p40	SLUGH2|SNA|SNAH|SNAIL|SNAIL1|dJ710H13.1	Affinity Capture-MS	physical	Guo X (2020)	PUBMED:32867821	9606	9606	High Throughput	-	-	-	-	BIOGRID	O15372	Q6IB98	NP_003747	O95863	-	NP_005976	-	-	-	-	-	-	Homo sapiens	Homo sapiens
2977008	8667	6615	114216	112499	-	-	EIF3H	SNAI1	EIF3S3|eIF3-gamma|eIF3-p40	SLUGH2|SNA|SNAH|SNAIL|SNAIL1|dJ710H13.1	Affinity Capture-Western	physical	Guo X (2020)	PUBMED:32867821	9606	9606	Low Throughput	-	-	-	-	BIOGRID	O15372	Q6IB98	NP_003747	O95863	-	NP_005976	-	-	-	-	-	-	Homo sapiens	Homo sapiens
2977009	6615	8667	112499	114216	-	-	SNAI1	EIF3H	SLUGH2|SNA|SNAH|SNAIL|SNAIL1|dJ710H13.1	EIF3S3|eIF3-gamma|eIF3-p40	Affinity Capture-Western	physical	Guo X (2020)	PUBMED:32867821	9606	9606	Low Throughput	-	-	-	-	BIOGRID	O95863	-	NP_005976	O15372	Q6IB98	NP_003747	-	-	-	-	-	-	Homo sapiens	Homo sapiens
2977010	8667	6615	114216	112499	-	-	EIF3H	SNAI1	EIF3S3|eIF3-gamma|eIF3-p40	SLUGH2|SNA|SNAH|SNAIL|SNAIL1|dJ710H13.1	Biochemical Activity	physical	Guo X (2020)	PUBMED:32867821	9606	9606	Low Throughput	-	Deubiquitination	-	-	BIOGRID	O15372	Q6IB98	NP_003747	O95863	-	NP_005976	-	-	-	-	-	-	Homo sapiens	Homo sapiens
3012696	6615	57663	112499	121696	-	-	SNAI1	USP29	SLUGH2|SNA|SNAH|SNAIL|SNAIL1|dJ710H13.1	HOM-TES-84/86	Affinity Capture-Western	physical	Qian W (2020)	PUBMED:32973332	9606	9606	Low Throughput	-	-	-	-	BIOGRID	O95863	-	NP_005976	Q9HBJ7	-	NP_065954	-	-	-	-	-	-	Homo sapiens	Homo sapiens
3012697	57663	6615	121696	112499	-	-	USP29	SNAI1	HOM-TES-84/86	SLUGH2|SNA|SNAH|SNAIL|SNAIL1|dJ710H13.1	Affinity Capture-Western	physical	Qian W (2020)	PUBMED:32973332	9606	9606	Low Throughput	-	-	Source of SNAI1 not clear	-	BIOGRID	Q9HBJ7	-	NP_065954	O95863	-	NP_005976	-	-	-	-	-	-	Homo sapiens	Homo sapiens
3012698	57663	6615	121696	112499	-	-	USP29	SNAI1	HOM-TES-84/86	SLUGH2|SNA|SNAH|SNAIL|SNAIL1|dJ710H13.1	Biochemical Activity	physical	Qian W (2020)	PUBMED:32973332	9606	9606	Low Throughput	-	Deubiquitination	Source of SNAI1 not clear	-	BIOGRID	Q9HBJ7	-	NP_065954	O95863	-	NP_005976	-	-	-	-	-	-	Homo sapiens	Homo sapiens
3012704	58190	6615	121804	112499	-	-	CTDSP1	SNAI1	NIF3|NLI-IF|NLIIF|SCP1	SLUGH2|SNA|SNAH|SNAIL|SNAIL1|dJ710H13.1	Affinity Capture-Western	physical	Qian W (2020)	PUBMED:32973332	9606	9606	Low Throughput	-	-	Source of SCP1/CTDSP1 not clear	-	BIOGRID	Q9GZU7	A0A024R461	NP_067021|NP_872580|NP_001193807	O95863	-	NP_005976	-	-	-	-	-	-	Homo sapiens	Homo sapiens
3012705	6615	57663	112499	121696	-	-	SNAI1	USP29	SLUGH2|SNA|SNAH|SNAIL|SNAIL1|dJ710H13.1	HOM-TES-84/86	Reconstituted Complex	physical	Qian W (2020)	PUBMED:32973332	9606	9606	Low Throughput	-	-	Source of SNAI1 not clear	-	BIOGRID	O95863	-	NP_005976	Q9HBJ7	-	NP_065954	-	-	-	-	-	-	Homo sapiens	Homo sapiens
3012706	6615	58190	112499	121804	-	-	SNAI1	CTDSP1	SLUGH2|SNA|SNAH|SNAIL|SNAIL1|dJ710H13.1	NIF3|NLI-IF|NLIIF|SCP1	Reconstituted Complex	physical	Qian W (2020)	PUBMED:32973332	9606	9606	Low Throughput	-	-	Sources of SCP1/CTDSP1 and SNAI1 not clear	-	BIOGRID	O95863	-	NP_005976	Q9GZU7	A0A024R461	NP_067021|NP_872580|NP_001193807	-	-	-	-	-	-	Homo sapiens	Homo sapiens
3012707	6615	58190	112499	121804	-	-	SNAI1	CTDSP1	SLUGH2|SNA|SNAH|SNAIL|SNAIL1|dJ710H13.1	NIF3|NLI-IF|NLIIF|SCP1	Affinity Capture-Western	physical	Qian W (2020)	PUBMED:32973332	9606	9606	Low Throughput	-	-	-	-	BIOGRID	O95863	-	NP_005976	Q9GZU7	A0A024R461	NP_067021|NP_872580|NP_001193807	-	-	-	-	-	-	Homo sapiens	Homo sapiens
3013071	10980	6615	116176	112499	-	-	COPS6	SNAI1	CSN6|MOV34-34KD	SLUGH2|SNA|SNAH|SNAIL|SNAIL1|dJ710H13.1	Affinity Capture-Western	physical	Mou J (2020)	PUBMED:33162808	9606	9606	Low Throughput	-	-	-	-	BIOGRID	Q7L5N1	-	NP_006824	O95863	-	NP_005976	-	-	-	-	-	-	Homo sapiens	Homo sapiens
3026447	57695	6615	121720	112499	-	-	USP37	SNAI1	-	SLUGH2|SNA|SNAH|SNAIL|SNAIL1|dJ710H13.1	Affinity Capture-Western	physical	Wu L (2021)	PUBMED:33391500	9606	9606	Low Throughput	-	-	-	-	BIOGRID	Q86T82	A0A024R416	NP_065986	O95863	-	NP_005976	-	-	-	-	-	-	Homo sapiens	Homo sapiens
3026448	6615	57695	112499	121720	-	-	SNAI1	USP37	SLUGH2|SNA|SNAH|SNAIL|SNAIL1|dJ710H13.1	-	Affinity Capture-Western	physical	Wu L (2021)	PUBMED:33391500	9606	9606	Low Throughput	-	-	-	-	BIOGRID	O95863	-	NP_005976	Q86T82	A0A024R416	NP_065986	-	-	-	-	-	-	Homo sapiens	Homo sapiens
3036895	6615	1959	112499	108279	-	-	SNAI1	EGR2	SLUGH2|SNA|SNAH|SNAIL|SNAIL1|dJ710H13.1	AT591|CMT1D|CMT4E|KROX20	Affinity Capture-MS	physical	Huttlin EL (2021)	PUBMED:33961781	9606	9606	High Throughput	0.997817	-	BioPlex 3.0 HEK 293T cells CompPASS score = 0.997817382, threshold = 0.75. Quantitative scores are calculated by CompPASS-Plus (Huttlin et al. Cell 2015, PMID: 26186194). The 0.75 threshold represents the top 2% of scores in HEK293T.|This data may be re-scored from BioPlex 1.0 (PMID: 26186194) and BioPlex 2.0 (PMID: 28514442). Only scores from within the same cell line in BioPlex 3.0 (PMID: 33961…	-	BIOGRID	O95863	-	NP_005976	P11161	-	NP_001129651|NP_001129649|NP_000390|NP_001129650	-	-	-	-	-	-	Homo sapiens	Homo sapiens
3055040	6615	22933	112499	116593	-	-	SNAI1	SIRT2	SLUGH2|SNA|SNAH|SNAIL|SNAIL1|dJ710H13.1	SIR2|SIR2L|SIR2L2	Affinity Capture-MS	physical	Huttlin EL (2021)	PUBMED:33961781	9606	9606	High Throughput	0.999975	-	BioPlex 3.0 HEK 293T cells CompPASS score = 0.999975216, threshold = 0.75. Quantitative scores are calculated by CompPASS-Plus (Huttlin et al. Cell 2015, PMID: 26186194). The 0.75 threshold represents the top 2% of scores in HEK293T.|This data may be re-scored from BioPlex 1.0 (PMID: 26186194) and BioPlex 2.0 (PMID: 28514442). Only scores from within the same cell line in BioPlex 3.0 (PMID: 33961…	-	BIOGRID	O95863	-	NP_005976	Q8IXJ6	A0A024R0G8	NP_085096|NP_001180215|NP_036369	-	-	-	-	-	-	Homo sapiens	Homo sapiens
3072831	6615	55336	112499	120617	-	-	SNAI1	FBXL8	SLUGH2|SNA|SNAH|SNAIL|SNAIL1|dJ710H13.1	FBL8	Affinity Capture-MS	physical	Huttlin EL (2021)	PUBMED:33961781	9606	9606	High Throughput	0.890312	-	BioPlex 3.0 HEK 293T cells CompPASS score = 0.890312174, threshold = 0.75. Quantitative scores are calculated by CompPASS-Plus (Huttlin et al. Cell 2015, PMID: 26186194). The 0.75 threshold represents the top 2% of scores in HEK293T.|This data may be re-scored from BioPlex 1.0 (PMID: 26186194) and BioPlex 2.0 (PMID: 28514442). Only scores from within the same cell line in BioPlex 3.0 (PMID: 33961…	-	BIOGRID	O95863	-	NP_005976	Q96CD0	-	NP_060848	-	-	-	-	-	-	Homo sapiens	Homo sapiens
3077160	6615	23186	112499	116796	-	-	SNAI1	RCOR1	SLUGH2|SNA|SNAH|SNAIL|SNAIL1|dJ710H13.1	COREST|RCOR	Affinity Capture-MS	physical	Huttlin EL (2021)	PUBMED:33961781	9606	9606	High Throughput	0.978422	-	BioPlex 3.0 HEK 293T cells CompPASS score = 0.978421806, threshold = 0.75. Quantitative scores are calculated by CompPASS-Plus (Huttlin et al. Cell 2015, PMID: 26186194). The 0.75 threshold represents the top 2% of scores in HEK293T.|This data may be re-scored from BioPlex 1.0 (PMID: 26186194) and BioPlex 2.0 (PMID: 28514442). Only scores from within the same cell line in BioPlex 3.0 (PMID: 33961…	-	BIOGRID	O95863	-	NP_005976	Q9UKL0	J3KN32	NP_055971	-	-	-	-	-	-	Homo sapiens	Homo sapiens
3079503	6615	10362	112499	115642	-	-	SNAI1	HMG20B	SLUGH2|SNA|SNAH|SNAIL|SNAIL1|dJ710H13.1	BRAF25|BRAF35|HMGX2|HMGXB2|PP7706|SMARCE1r|SOXL|pp8857	Affinity Capture-MS	physical	Huttlin EL (2021)	PUBMED:33961781	9606	9606	High Throughput	0.97902	-	BioPlex 3.0 HEK 293T cells CompPASS score = 0.979020371, threshold = 0.75. Quantitative scores are calculated by CompPASS-Plus (Huttlin et al. Cell 2015, PMID: 26186194). The 0.75 threshold represents the top 2% of scores in HEK293T.|This data may be re-scored from BioPlex 1.0 (PMID: 26186194) and BioPlex 2.0 (PMID: 28514442). Only scores from within the same cell line in BioPlex 3.0 (PMID: 33961…	-	BIOGRID	O95863	-	NP_005976	Q9P0W2	-	NP_006330	-	-	-	-	-	-	Homo sapiens	Homo sapiens
3081146	6615	23028	112499	116667	-	RP1-184J9.1	SNAI1	KDM1A	SLUGH2|SNA|SNAH|SNAIL|SNAIL1|dJ710H13.1	AOF2|BHC110|KDM1|LSD1	Affinity Capture-MS	physical	Huttlin EL (2021)	PUBMED:33961781	9606	9606	High Throughput	0.794741	-	BioPlex 3.0 HEK 293T cells CompPASS score = 0.794741403, threshold = 0.75. Quantitative scores are calculated by CompPASS-Plus (Huttlin et al. Cell 2015, PMID: 26186194). The 0.75 threshold represents the top 2% of scores in HEK293T.|This data may be re-scored from BioPlex 1.0 (PMID: 26186194) and BioPlex 2.0 (PMID: 28514442). Only scores from within the same cell line in BioPlex 3.0 (PMID: 33961…	-	BIOGRID	O95863	-	NP_005976	O60341	-	NP_055828|NP_001350583|NP_001009999	-	-	-	-	-	-	Homo sapiens	Homo sapiens
3097734	6615	23199	112499	116808	-	-	SNAI1	GSE1	SLUGH2|SNA|SNAH|SNAIL|SNAIL1|dJ710H13.1	KIAA0182	Affinity Capture-MS	physical	Huttlin EL (2021)	PUBMED:33961781	9606	9606	High Throughput	0.999997	-	BioPlex 3.0 HEK 293T cells CompPASS score = 0.999996554, threshold = 0.75. Quantitative scores are calculated by CompPASS-Plus (Huttlin et al. Cell 2015, PMID: 26186194). The 0.75 threshold represents the top 2% of scores in HEK293T.|This data may be re-scored from BioPlex 1.0 (PMID: 26186194) and BioPlex 2.0 (PMID: 28514442). Only scores from within the same cell line in BioPlex 3.0 (PMID: 33961…	-	BIOGRID	O95863	-	NP_005976	Q14687	-	NP_001127945|NP_055430|NP_001265113	-	-	-	-	-	-	Homo sapiens	Homo sapiens
3108563	6615	10363	112499	115643	-	-	SNAI1	HMG20A	SLUGH2|SNA|SNAH|SNAIL|SNAIL1|dJ710H13.1	HMGX1|HMGXB1	Affinity Capture-MS	physical	Huttlin EL (2021)	PUBMED:33961781	9606	9606	High Throughput	0.99994	-	BioPlex 3.0 HEK 293T cells CompPASS score = 0.999939722, threshold = 0.75. Quantitative scores are calculated by CompPASS-Plus (Huttlin et al. Cell 2015, PMID: 26186194). The 0.75 threshold represents the top 2% of scores in HEK293T.|This data may be re-scored from BioPlex 1.0 (PMID: 26186194) and BioPlex 2.0 (PMID: 28514442). Only scores from within the same cell line in BioPlex 3.0 (PMID: 33961…	-	BIOGRID	O95863	-	NP_005976	Q9NP66	-	NP_001291434|NP_001291433|NP_060670	-	-	-	-	-	-	Homo sapiens	Homo sapiens
3115153	6615	91039	112499	124789	-	-	SNAI1	DPP9	SLUGH2|SNA|SNAH|SNAIL|SNAIL1|dJ710H13.1	DP9|DPLP9|DPRP-2|DPRP2	Affinity Capture-MS	physical	Huttlin EL (2021)	PUBMED:33961781	9606	9606	High Throughput	0.931233	-	BioPlex 3.0 HEK 293T cells CompPASS score = 0.931232852, threshold = 0.75. Quantitative scores are calculated by CompPASS-Plus (Huttlin et al. Cell 2015, PMID: 26186194). The 0.75 threshold represents the top 2% of scores in HEK293T.|This data may be re-scored from BioPlex 1.0 (PMID: 26186194) and BioPlex 2.0 (PMID: 28514442). Only scores from within the same cell line in BioPlex 3.0 (PMID: 33961…	-	BIOGRID	O95863	-	NP_005976	Q86TI2	-	NP_001371559|NP_001371558|NP_001371551|NP_001371550|NP_001371553|NP_001371552|NP_001371555|NP_001371554|NP_001371557|NP_001371556|NP_001352916|NP_631898|NP_001371548|NP_001371549|NP_001371546|NP_001371547|NP_001371544|NP_001371545|NP_001371542|NP_001371543|NP_001371540|NP_001371541|NP_001371560|NP_001371561|NP_001371562|NP_001371563|NP_001371564|NP_001371565|NP_001371566|NP_001371567	-	-	-	-	-	-	Homo sapiens	Homo sapiens
3137019	6615	55758	112499	120876	-	RP11-318L16.1	SNAI1	RCOR3	SLUGH2|SNA|SNAH|SNAIL|SNAIL1|dJ710H13.1	-	Affinity Capture-MS	physical	Huttlin EL (2021)	PUBMED:33961781	9606	9606	High Throughput	0.994274	-	BioPlex 3.0 HEK 293T cells CompPASS score = 0.994274332, threshold = 0.75. Quantitative scores are calculated by CompPASS-Plus (Huttlin et al. Cell 2015, PMID: 26186194). The 0.75 threshold represents the top 2% of scores in HEK293T.|This data may be re-scored from BioPlex 1.0 (PMID: 26186194) and BioPlex 2.0 (PMID: 28514442). Only scores from within the same cell line in BioPlex 3.0 (PMID: 33961…	-	BIOGRID	O95863	-	NP_005976	Q9P2K3	-	NP_001336998|NP_060724|NP_001129695|NP_001129697|NP_001129696	-	-	-	-	-	-	Homo sapiens	Homo sapiens
3206045	6615	10213	112499	115508	-	-	SNAI1	PSMD14	SLUGH2|SNA|SNAH|SNAIL|SNAIL1|dJ710H13.1	PAD1|POH1|RPN11	Affinity Capture-Western	physical	Jing C (2021)	PUBMED:33897885	9606	9606	Low Throughput	-	-	-	-	BIOGRID	O95863	-	NP_005976	O00487	-	NP_005796	-	-	-	-	-	-	Homo sapiens	Homo sapiens
3206046	10213	6615	115508	112499	-	-	PSMD14	SNAI1	PAD1|POH1|RPN11	SLUGH2|SNA|SNAH|SNAIL|SNAIL1|dJ710H13.1	Affinity Capture-Western	physical	Jing C (2021)	PUBMED:33897885	9606	9606	Low Throughput	-	-	-	-	BIOGRID	O00487	-	NP_005796	O95863	-	NP_005976	-	-	-	-	-	-	Homo sapiens	Homo sapiens
3217948	4193	6615	110358	112499	-	-	MDM2	SNAI1	ACTFS|HDMX|hdm2	SLUGH2|SNA|SNAH|SNAIL|SNAIL1|dJ710H13.1	Affinity Capture-Western	physical	Cheng F (2021)	PUBMED:34040386	9606	9606	Low Throughput	-	-	-	-	BIOGRID	Q00987	A7UKX8|Q96DS0|A7UKX9|A7UKX7|G3XA89	NP_001354919|NP_001265391|NP_002383|NP_001138811|NP_001138812|NP_001138809	O95863	-	NP_005976	-	-	-	-	-	-	Homo sapiens	Homo sapiens
3311910	23194	6615	116803	112499	-	-	FBXL7	SNAI1	FBL6|FBL7	SLUGH2|SNA|SNAH|SNAIL|SNAIL1|dJ710H13.1	Affinity Capture-Western	physical	Tang L (2021)	PUBMED:34249081	9606	9606	Low Throughput	-	-	-	-	BIOGRID	Q9UJT9	-	NP_036436|NP_001265246	O95863	-	NP_005976	-	-	-	-	-	-	Homo sapiens	Homo sapiens
3311911	6615	23194	112499	116803	-	-	SNAI1	FBXL7	SLUGH2|SNA|SNAH|SNAIL|SNAIL1|dJ710H13.1	FBL6|FBL7	Affinity Capture-Western	physical	Tang L (2021)	PUBMED:34249081	9606	9606	Low Throughput	-	-	-	-	BIOGRID	O95863	-	NP_005976	Q9UJT9	-	NP_036436|NP_001265246	-	-	-	-	-	-	Homo sapiens	Homo sapiens
3312209	8450	6615	114028	112499	-	-	CUL4B	SNAI1	CUL-4B|MRXHF2|MRXS15|MRXSC|SFM2	SLUGH2|SNA|SNAH|SNAIL|SNAIL1|dJ710H13.1	Affinity Capture-Western	physical	Huang W (2021)	PUBMED:34026424	9606	9606	Low Throughput	-	-	-	-	BIOGRID	Q13620	K4DI93	NP_003579|NP_001317553|NP_001073341|NP_001356074	O95863	-	NP_005976	-	-	-	-	-	-	Homo sapiens	Homo sapiens
3312215	6615	1642	112499	108009	-	-	SNAI1	DDB1	SLUGH2|SNA|SNAH|SNAIL|SNAIL1|dJ710H13.1	DDBA|UV-DDB1|XAP1|XPCE|XPE|XPE-BF	Affinity Capture-MS	physical	Huang W (2021)	PUBMED:34026424	9606	9606	High Throughput	-	-	-	-	BIOGRID	O95863	-	NP_005976	Q16531	-	NP_001914	-	-	-	-	-	-	Homo sapiens	Homo sapiens
3312216	6615	8450	112499	114028	-	-	SNAI1	CUL4B	SLUGH2|SNA|SNAH|SNAIL|SNAIL1|dJ710H13.1	CUL-4B|MRXHF2|MRXS15|MRXSC|SFM2	Affinity Capture-MS	physical	Huang W (2021)	PUBMED:34026424	9606	9606	High Throughput	-	-	-	-	BIOGRID	O95863	-	NP_005976	Q13620	K4DI93	NP_003579|NP_001317553|NP_001073341|NP_001356074	-	-	-	-	-	-	Homo sapiens	Homo sapiens
3312217	6615	9112	112499	114562	-	-	SNAI1	MTA1	SLUGH2|SNA|SNAH|SNAIL|SNAIL1|dJ710H13.1	-	Affinity Capture-MS	physical	Huang W (2021)	PUBMED:34026424	9606	9606	High Throughput	-	-	-	-	BIOGRID	O95863	-	NP_005976	Q13330	Q9BRL8	NP_004680|NP_001190187	-	-	-	-	-	-	Homo sapiens	Homo sapiens
3312218	6615	9219	112499	114652	-	-	SNAI1	MTA2	SLUGH2|SNA|SNAH|SNAIL|SNAIL1|dJ710H13.1	MTA1L1|PID	Affinity Capture-MS	physical	Huang W (2021)	PUBMED:34026424	9606	9606	High Throughput	-	-	-	-	BIOGRID	O95863	-	NP_005976	O94776	A0A024R534	NP_001317221|NP_004730	-	-	-	-	-	-	Homo sapiens	Homo sapiens
3312219	6615	3065	112499	109315	-	RP4-811H24.2	SNAI1	HDAC1	SLUGH2|SNA|SNAH|SNAIL|SNAIL1|dJ710H13.1	GON-10|HD1|RPD3|RPD3L1	Affinity Capture-MS	physical	Huang W (2021)	PUBMED:34026424	9606	9606	High Throughput	-	-	-	-	BIOGRID	O95863	-	NP_005976	Q13547	Q6IT96	NP_004955	-	-	-	-	-	-	Homo sapiens	Homo sapiens
3312220	6615	3066	112499	109316	-	-	SNAI1	HDAC2	SLUGH2|SNA|SNAH|SNAIL|SNAIL1|dJ710H13.1	HD2|RPD3|YAF1	Affinity Capture-MS	physical	Huang W (2021)	PUBMED:34026424	9606	9606	High Throughput	-	-	-	-	BIOGRID	O95863	-	NP_005976	Q92769	-	NP_001518	-	-	-	-	-	-	Homo sapiens	Homo sapiens
3312221	6615	8841	112499	114368	-	-	SNAI1	HDAC3	SLUGH2|SNA|SNAH|SNAIL|SNAIL1|dJ710H13.1	HD3|RPD3|RPD3-2	Affinity Capture-MS	physical	Huang W (2021)	PUBMED:34026424	9606	9606	High Throughput	-	-	-	-	BIOGRID	O95863	-	NP_005976	O15379	-	NP_003874	-	-	-	-	-	-	Homo sapiens	Homo sapiens
3312222	6615	5928	112499	111863	-	-	SNAI1	RBBP4	SLUGH2|SNA|SNAH|SNAIL|SNAIL1|dJ710H13.1	NURF55|RBAP48|lin-53	Affinity Capture-MS	physical	Huang W (2021)	PUBMED:34026424	9606	9606	High Throughput	-	-	-	-	BIOGRID	O95863	-	NP_005976	Q09028	-	NP_001128728|NP_005601|NP_001128727	-	-	-	-	-	-	Homo sapiens	Homo sapiens
3312223	6615	53615	112499	119788	-	-	SNAI1	MBD3	SLUGH2|SNA|SNAH|SNAIL|SNAIL1|dJ710H13.1	-	Affinity Capture-MS	physical	Huang W (2021)	PUBMED:34026424	9606	9606	High Throughput	-	-	-	-	BIOGRID	O95863	-	NP_005976	O95983	-	NP_001268383|NP_001268382	-	-	-	-	-	-	Homo sapiens	Homo sapiens
3312233	6615	1642	112499	108009	-	-	SNAI1	DDB1	SLUGH2|SNA|SNAH|SNAIL|SNAIL1|dJ710H13.1	DDBA|UV-DDB1|XAP1|XPCE|XPE|XPE-BF	Affinity Capture-Western	physical	Huang W (2021)	PUBMED:34026424	9606	9606	Low Throughput	-	-	-	-	BIOGRID	O95863	-	NP_005976	Q16531	-	NP_001914	-	-	-	-	-	-	Homo sapiens	Homo sapiens
3312234	6615	8450	112499	114028	-	-	SNAI1	CUL4B	SLUGH2|SNA|SNAH|SNAIL|SNAIL1|dJ710H13.1	CUL-4B|MRXHF2|MRXS15|MRXSC|SFM2	Affinity Capture-Western	physical	Huang W (2021)	PUBMED:34026424	9606	9606	Low Throughput	-	-	-	-	BIOGRID	O95863	-	NP_005976	Q13620	K4DI93	NP_003579|NP_001317553|NP_001073341|NP_001356074	-	-	-	-	-	-	Homo sapiens	Homo sapiens
3312235	6615	9112	112499	114562	-	-	SNAI1	MTA1	SLUGH2|SNA|SNAH|SNAIL|SNAIL1|dJ710H13.1	-	Affinity Capture-Western	physical	Huang W (2021)	PUBMED:34026424	9606	9606	Low Throughput	-	-	-	-	BIOGRID	O95863	-	NP_005976	Q13330	Q9BRL8	NP_004680|NP_001190187	-	-	-	-	-	-	Homo sapiens	Homo sapiens
3312236	6615	9219	112499	114652	-	-	SNAI1	MTA2	SLUGH2|SNA|SNAH|SNAIL|SNAIL1|dJ710H13.1	MTA1L1|PID	Affinity Capture-Western	physical	Huang W (2021)	PUBMED:34026424	9606	9606	Low Throughput	-	-	-	-	BIOGRID	O95863	-	NP_005976	O94776	A0A024R534	NP_001317221|NP_004730	-	-	-	-	-	-	Homo sapiens	Homo sapiens
3312237	6615	3065	112499	109315	-	RP4-811H24.2	SNAI1	HDAC1	SLUGH2|SNA|SNAH|SNAIL|SNAIL1|dJ710H13.1	GON-10|HD1|RPD3|RPD3L1	Affinity Capture-Western	physical	Huang W (2021)	PUBMED:34026424	9606	9606	Low Throughput	-	-	-	-	BIOGRID	O95863	-	NP_005976	Q13547	Q6IT96	NP_004955	-	-	-	-	-	-	Homo sapiens	Homo sapiens
3312238	6615	3066	112499	109316	-	-	SNAI1	HDAC2	SLUGH2|SNA|SNAH|SNAIL|SNAIL1|dJ710H13.1	HD2|RPD3|YAF1	Affinity Capture-Western	physical	Huang W (2021)	PUBMED:34026424	9606	9606	Low Throughput	-	-	-	-	BIOGRID	O95863	-	NP_005976	Q92769	-	NP_001518	-	-	-	-	-	-	Homo sapiens	Homo sapiens
3312239	6615	53615	112499	119788	-	-	SNAI1	MBD3	SLUGH2|SNA|SNAH|SNAIL|SNAIL1|dJ710H13.1	-	Affinity Capture-Western	physical	Huang W (2021)	PUBMED:34026424	9606	9606	Low Throughput	-	-	-	-	BIOGRID	O95863	-	NP_005976	O95983	-	NP_001268383|NP_001268382	-	-	-	-	-	-	Homo sapiens	Homo sapiens
3312247	6615	9978	112499	115301	-	RP11-554C12.1	SNAI1	RBX1	SLUGH2|SNA|SNAH|SNAIL|SNAIL1|dJ710H13.1	BA554C12.1|RNF75|ROC1	Affinity Capture-Western	physical	Huang W (2021)	PUBMED:34026424	9606	9606	Low Throughput	-	-	-	-	BIOGRID	O95863	-	NP_005976	P62877	-	NP_055063	-	-	-	-	-	-	Homo sapiens	Homo sapiens
3312249	1642	6615	108009	112499	-	-	DDB1	SNAI1	DDBA|UV-DDB1|XAP1|XPCE|XPE|XPE-BF	SLUGH2|SNA|SNAH|SNAIL|SNAIL1|dJ710H13.1	Reconstituted Complex	physical	Huang W (2021)	PUBMED:34026424	9606	9606	Low Throughput	-	-	Sources of DDB1 and SNAI1 not clear	-	BIOGRID	Q16531	-	NP_001914	O95863	-	NP_005976	-	-	-	-	-	-	Homo sapiens	Homo sapiens
3312250	9112	6615	114562	112499	-	-	MTA1	SNAI1	-	SLUGH2|SNA|SNAH|SNAIL|SNAIL1|dJ710H13.1	Reconstituted Complex	physical	Huang W (2021)	PUBMED:34026424	9606	9606	Low Throughput	-	-	Sources of MTA1 and SNAI1 not clear	-	BIOGRID	Q13330	Q9BRL8	NP_004680|NP_001190187	O95863	-	NP_005976	-	-	-	-	-	-	Homo sapiens	Homo sapiens
3312251	9978	6615	115301	112499	RP11-554C12.1	-	RBX1	SNAI1	BA554C12.1|RNF75|ROC1	SLUGH2|SNA|SNAH|SNAIL|SNAIL1|dJ710H13.1	Reconstituted Complex	physical	Huang W (2021)	PUBMED:34026424	9606	9606	Low Throughput	-	-	Sources of RBX1 and SNAI1 not clear	-	BIOGRID	P62877	-	NP_055063	O95863	-	NP_005976	-	-	-	-	-	-	Homo sapiens	Homo sapiens
3312255	8450	6615	114028	112499	-	-	CUL4B	SNAI1	CUL-4B|MRXHF2|MRXS15|MRXSC|SFM2	SLUGH2|SNA|SNAH|SNAIL|SNAIL1|dJ710H13.1	Co-localization	physical	Huang W (2021)	PUBMED:34026424	9606	9606	Low Throughput	-	-	ChIP	-	BIOGRID	Q13620	K4DI93	NP_003579|NP_001317553|NP_001073341|NP_001356074	O95863	-	NP_005976	-	-	-	-	-	-	Homo sapiens	Homo sapiens
3322302	135892	6615	126435	112499	-	-	TRIM50	SNAI1	TRIM50A	SLUGH2|SNA|SNAH|SNAIL|SNAIL1|dJ710H13.1	Affinity Capture-Western	physical	Li R (2021)	PUBMED:34568024	9606	9606	Low Throughput	-	-	-	-	BIOGRID	Q86XT4	B7ZLG2|Q2M204	NP_001268379|NP_001268380|NP_835226	O95863	-	NP_005976	-	-	-	-	-	-	Homo sapiens	Homo sapiens
3338881	6615	8975	112499	114465	-	-	SNAI1	USP13	SLUGH2|SNA|SNAH|SNAIL|SNAIL1|dJ710H13.1	ISOT3|IsoT-3	Affinity Capture-Western	physical	Zhang T (2022)	PUBMED:34872023	9606	9606	Low Throughput	-	-	-	-	BIOGRID	O95863	-	NP_005976	Q92995	-	NP_003931	-	-	-	-	-	-	Homo sapiens	Homo sapiens
