# Supplementary material for: CD73, a Promising Therapeutic Target of Diclofenac, Promotes Metastasis of Pancreatic Cancer through a Nucleotidase Independent Mechanism
Source: Adv Sci (Weinh). 2022 Dec 23;10(6):2206335. doi: 10.1002/advs.202206335 (PMC9951332; doi:10.1002/advs.202206335)
Supplement: Supplementary file 2 — Supporting Information xlsx [file ADVS-10-2206335-s002.zip › Data file S8.xlsx]

## Sheet: Sheet1
The potential downstream transcription factors (TFs) of diclofenac by referring to the TCGA database
Transcription factors
POLR2A
GATA2
TCF7L2
CTCF
TBP
FOXA2
RAD21
YY1
TCF12
RCOR1
RXRA
CENPB
SP1
NFIC
STAT3
HNF4A
TFAP2A
MYC
TAF1
ARID3A
HNF4G
SMC3
FOSL2
MAZ
MYBL2
E2F4
NR3C1
EP300
FOXA1
TFAP2C
JUND
TRIM28
